# Supplementary material for: Defining metabolic niches for marine microbial heterotrophs
Source: Sci Adv. 2026 Apr 22;12(17):eadz0537. doi: 10.1126/sciadv.adz0537 (PMC13101867; doi:10.1126/sciadv.adz0537)
Supplement: Supplementary file 2 — Tables S1 to S6 [file sciadv.adz0537_tables_s1_to_s6.zip]

Archive with 6 entries (6 files):
- adz0537_table_s1.csv
- adz0537_table_s2.csv
- adz0537_table_s3.csv
- adz0537_table_s4.csv
- adz0537_table_s5.csv
- adz0537_table_s6.csv
