# Supplementary material for: Defining metabolic niches for marine microbial heterotrophs
Source: Sci Adv. 2026 Apr 22;12(17):eadz0537. doi: 10.1126/sciadv.adz0537 (PMC13101867; doi:10.1126/sciadv.adz0537)
Supplement: Supplementary file 2 — Tables S1 to S6 [file sciadv.adz0537_tables_s1_to_s6.zip › adz0537_table_s1.csv]

Supplemental Table S1
Genome	Cluster	dCUB	Order	Genus	Species	Alcohol	Amines/Amides	Amino Acids/Derivatives	B Vitamins	Carbohydrates/Derivatives	Carboxylic Acid	Ketones/Aldehydes	Nucleobases/Nucleosides/ Nucleotides/Derivatives	Organic Sulfur	Peptides	Phospholipids/Fatty Acids/Triglycerides
BATS_SAMN07137086_METAG_HNJEHGAI	8	-0.04877634133	Marinisomatales	GCA-002701945	GCA-002701945 sp002701945	0	0	1	0.03333333333	8.94E-05	1	0	1	0	8.24E-05	0
BATS_SAMN07137114_METAG_AICJLGGM	6	-0.1099505454	Pseudomonadales	UBA9145	UBA9145 sp019654215	0	0	0.03417139413	1.10E-04	0.003221708099	6.81E-06	0	0.0693100433	0	0.001833638321	0
BATS_SAMN07137114_METAG_IAJLFLPG	3	-0.05430496608	SAR202	UBA11996	UBA11996 sp002320875	0	0	0.032860455	5.00E-07	0.9999996669	0.9999996669	0	0	3.33E-08	0.01666666667	0
BGEO_SAMN07136490_METAG_MFAPHJGH	2	-0.1295523918	Flavobacteriales	SCGC-AAA160-P02	SCGC-AAA160-P02 sp015665265	0	0	1	9.59E-05	0.005451292335	0	0.008684732576	1	0	0.001579564457	0.2093414724
BGEO_SAMN07136496_METAG_NAJLEHLF	5	-0.09401928318	Pseudomonadales	UBA4421	UBA4421 sp002704225	0	0	1	0.01685642332	0.1090120637	0.01667198198	0	0.06424157268	0	1	0.06615096859
BGEO_SAMN07136507_METAG_JCDJIDOL	5	-0.01682046171	Flavobacteriales			0	1.86E-08	1.000000009	0.01674412322	1.000000009	0.002840831481	0	0.07321987906	0	0.9669912666	0.03439797437
BGEO_SAMN07136523_METAG_NMOKDPNF	5	-0.2738337238	Chitinophagales			0	0	1.00000024	1.64E-04	1.00000024	1.00000024	0	1.00000024	0	1.00000024	0
BGEO_SAMN07136562_METAG_LEGHEPPA	1	-0.04424182638	Verrucomicrobiales	EC70	EC70 sp013911195	0	0	0.04965856207	2.15E-04	1.00000023	1.00000023	0	0.9950640987	0	1.00000023	0.07195522749
BGEO_SAMN07136581_METAG_FOFJEIIN	6	-0.02395335436	Arenicellales	REDSEA-S09-B13	REDSEA-S09-B13 sp002731295	0	0	0.01761095967	1.61E-04	0.07585243218	5.28E-06	0	0.05030721276	0	0.001590762795	0
BGEO_SAMN07136617_METAG_FKHCGNDB	3	-0.07105547837	Rhizobiales	Methylobacterium		0	0	0.02281652429	0.01667072448	0.01681207345	1.000000001	0	0.3814991193	0	4.01E-05	0
BGEO_SAMN07136635_METAG_NPBPCJHB	8	-0.04920494888	Woeseiales	SP4260	SP4260 sp002728725	0	0	0.9999998046	2.81E-04	0.9999998046	0.9999998046	0	0.9994275998	0	8.07E-04	0.9999998046
BGEO_SAMN07136637_METAG_DFMFBHGA	8	0.01135336538	Actinomarinales	Actinomarina	Actinomarina sp014239265	0	0	1.000000377	1.06E-04	1.000000377	1.000000377	0	1.000000377	7.28E-04	7.53E-04	0
BGEO_SAMN07136638_METAG_DHFJAKOF	2	-0.00643303841	Flavobacteriales	MED-G13	MED-G13 sp002691265	0	0	1.000000304	1.91E-04	1.000000304	0.003696918273	0	1.000000304	0	0	0
BGEO_SAMN07136638_METAG_PDOFCFGC	2	-0.09306977202	Balneolales	UBA1275	UBA1275 sp902529365	0	0	0.9999997247	1.60E-04	0.9999997247	0.001368131779	0	0.9982588665	0	0.002809487512	0.9999997247
BGEO_SAMN07136687_METAG_HGPPKMNF	2	-0.05582622399	Pseudomonadales			0	0	1	1.50E-06	0.1151572453	0.01951942449	0	0.06959003835	0	7.62E-05	0
BGEO_SAMN07136710_METAG_BEJKEPKM	2	-0.2330213158	Pseudomonadales	Alcanivorax	Alcanivorax sp000155615	0	0	1	5.59E-05	0.003334033901	0	0	0.03528997416	0	0.001219418596	0
BGEO_SAMN07136710_METAG_IMMBNPOM	2	-0.2861531041	Pseudomonadales	Alcanivorax	Alcanivorax sp900107995	0	0	1.000000306	8.61E-05	0.003153399462	0	0	0.03151927254	0	7.62E-04	0
BGEO_SAMN07136710_METAG_NFNKEFAD	3	-0.5321797616	Enterobacterales_A	Pseudoalteromonas	Pseudoalteromonas atlantica	0	0	0.04792703897	1.24E-04	0.006438832544	1.000000037	0	0.113617999	0	5.36E-04	0
BGEO_SAMN07136914_METAG_PMDBELBJ	2	-0.1706113371	Flavobacteriales	UBA11663	UBA11663 sp002469765	0	0	1.000000005	1.24E-04	1.000000005	0.01932574759	0	1.000000005	0	0.006333527778	0
BGEO_SAMN07136920_METAG_MGPENMLJ	2	0.02809935464	Cytophagales	MED-G16		0	0	0.9999997464	0.0167980096	0.9999997464	0.01592962415	0	0.9876151238	0	0.0127832963	0
BGEO_SAMN07136937_METAG_ALPGGBFO	2	-0.08513223881	Rhodobacterales	Planktomarina	Planktomarina sp002698165	0	0	0.9999998202	0.01666666339	0.06259921325	0.001162026083	0.002365449697	0.9999998202	1.48E-04	1.34E-05	0.03207421654
BGEO_SAMN07136957_METAG_NGKMKODO	8	-0.0432382834	MED-G09	MED-G09		0.01072280667	0	1	0.01666666667	0.1340810576	0.9833333333	0	0.9840765305	5.32E-04	0.001302778345	2.01E-04
BGEO_SAMN07136957_METAG_PDLAKDGF	2	-0.06709256812	Flavobacteriales	UBA3537	UBA3537 sp002690085	0	0	1	0.01685006495	0.9833988054	7.65E-04	0	0.05985977835	0	0.003651582827	0
BGEO_SAMN07136961_METAG_MADCCAJI	1	-0.05045655078	Rhodobacterales	GCA-2697345		0	0	0.0334657421	1	0.01232712421	1.71E-04	0.08288632583	0.05309216127	2.83E-05	1	0
GORG_SAMEA6067721_SAGS_AH287C13	8	0.01828491831	Pelagibacterales	Pelagibacter_A	Pelagibacter_A sp902623395	0	0	1	3.16E-05	0.08132857463	1	0	0.06030884657	0	0.02236646375	0
GORG_SAMEA6067750_SAGS_AH287E08	7	0.03125578999	Pelagibacterales	Pelagibacter	Pelagibacter sp902624075	0	0	0.999999753	0.999999753	0.4750874809	0.999999753	0	0.9997136875	0	0.008422872882	0
GORG_SAMEA6067751_SAGS_AH287E09	5	0.01601327585	Pelagibacterales	Pelagibacter	Pelagibacter sp902624045	0	0.008527944493	1.000000005	3.99E-05	0.004076472406	1.000000005	0	0.210298438	1.01E-04	1.000000005	0
GORG_SAMEA6067759_SAGS_AH287E19	8	0.02013654126	Pelagibacterales	Pelagibacter_A	Pelagibacter_A sp902624195	0	0	0.9999998074	0.01683369137	0.04916264474	0.9999998074	0.001479274822	0.9843954476	0	0.003173373045	0
GORG_SAMEA6068347_SAGS_AH321N17	5	-0.04741304274	MED-G09	AG-430-B22		5.75E-07	0	1	1.47E-04	1	1	0.006685275878	1	0	1	0.07200280347
GORG_SAMEA6068673_SAGS_AG365B19	8	0.02047884769	Pelagibacterales	GCA-2704625		0	0	0.9999997142	5.77E-05	0.4798320915	0.9999997142	5.72E-07	0.9999997142	0	0.2400057844	0
GORG_SAMEA6069045_SAGS_AG359O02	8	0.0164270232	Pelagibacterales	Pelagibacter	Pelagibacter sp003280485	0	0	1.000000266	1.15E-04	0.3379749998	1.000000266	0.002797799256	0.1345487579	9.03E-06	7.70E-04	0
GORG_SAMEA6069416_SAGS_AG891A05	5	0.0374353844	Pelagibacterales	Pelagibacter	Pelagibacter sp902611405	1.14E-05	0	1	5.42E-05	1	0.007488246246	0	0.07692915601	0	1	0.04096534819
GORG_SAMEA6069450_SAGS_AG891C11	6	0.03748703107	AEGEAN-169	AG-337-I02	AG-337-I02 sp902518895	0	0	0.09689367213	4.27E-05	0.006170156993	0.01462549281	0	1	0	0	0.03410524886
GORG_SAMEA6069522_SAGS_AG891I06	3	-0.05910983233	Flavobacteriales	MS024-2A	MS024-2A sp902613595	0	0	0.02758479057	1.33E-04	1	1	0	0.2015179056	0	6.00E-04	0.0295228361
GORG_SAMEA6069550_SAGS_AG891J21	2	0.02778469553	Flavobacteriales	MED-G14	MED-G14 sp002697465	0	0	1	1.70E-04	1	0	0	0.08315108227	0	0.002838476238	0
GORG_SAMEA6069648_SAGS_AG892A22	8	0.01666555529	Pelagibacterales	Pelagibacter	Pelagibacter sp902615975	0	0	0.9999997595	2.22E-04	0.2520011594	0.9999997595	0	0.06067784094	0	0.005196916871	0
GORG_SAMEA6069733_SAGS_AG892G16	1	1.82E-04	SAR86	SAR86A	SAR86A sp902516285	0	0	0.1393940097	1.000000197	0	1.000000197	0	0.06798878403	0	1.000000197	0
GORG_SAMEA6069825_SAGS_AG892O07	2	0.007654860196	Puniceispirillales	AAA536-G10	AAA536-G10 sp902619615	7.49E-08	0	0.9999999962	0.01666748663	0.3784532762	0.07554385919	0	0.04917407193	0.002305574267	1.35E-05	0
GORG_SAMEA6069857_SAGS_AG893A06	2	0.06851447565	AEGEAN-169	AG-337-I02		7.52E-06	0	1	1.34E-04	0.03573106147	0.004055510948	0	1	0	0.001549435206	0
GORG_SAMEA6069936_SAGS_AG893I03	7	0.04512986631	AEGEAN-169	AG-337-I02	AG-337-I02 sp902621855	0	0.002713723139	0.9999997209	0.9999997209	0.1189952527	0.004604175684	0	0.04851659197	0	7.54E-04	0
GORG_SAMEA6069959_SAGS_AG893J17	7	-0.1133953281	Puniceispirillales	UBA3439		0	0	0.03792921652	1.000000271	0.1199940049	6.50E-06	0	0.9982586148	0	0.001938729561	0.04193405048
GORG_SAMEA6070007_SAGS_AG893M20	7	0.02379047633	AEGEAN-169	AG-337-I02	AG-337-I02 sp902623255	0	0	0.1627843546	1.000000246	0.2014697434	1.000000246	0	1.000000246	0	0.001436687632	0
GORG_SAMEA6070209_SAGS_AG894L20	8	0.03939725917	Flavobacteriales	MED-G14	MED-G14 sp902520835	0	0	0.9999999951	1.58E-04	0.281221209	0.9833333333	0	0.9999999951	0	0.001559703634	0
GORG_SAMEA6070235_SAGS_AG894N13	7	0.0181683655	AEGEAN-169	AG-337-I02	AG-337-I02 sp902521315	0	0	0.01792525052	1	0.1229227964	6.34E-06	0	0.05694363067	0	0.001591336199	0
GORG_SAMEA6070272_SAGS_AG894P23	5	0.04446567958	Pelagibacterales	Pelagibacter	Pelagibacter sp902522115	0	0	0.9999997648	8.89E-05	0.007623716672	0.9999997648	0	0.1601173328	0	0.9999997648	0.06146333503
GORG_SAMEA6070327_SAGS_AG895E15	2	-0.005436614149	Pelagibacterales	Pelagibacter_A	Pelagibacter_A sp902523185	9.87E-05	0	0.999999796	0.01666666667	0.08971678103	0.001963931487	0	0.999999796	1.70E-04	0.001846669379	0.002675554923
GORG_SAMEA6071019_SAGS_AG899A06	8	0.03254495682	Pelagibacterales	Pelagibacter	Pelagibacter sp902537055	0	0	1	2.07E-04	9.86E-04	1	0	1	0.9990792556	0.005944446892	0.03258544655
GORG_SAMEA6071089_SAGS_AG899G02	8	0.03470599064	Pelagibacterales	Pelagibacter	Pelagibacter sp902538495	0	0	1	8.09E-05	0.2469492984	1	0	0.05420133525	0	0.003660230127	0.01970208983
GORG_SAMEA6071177_SAGS_AG899M14	1	0.03311605798	SAR86	AG-339-G14	AG-339-G14 sp902536295	0	0	0.04796018487	0	0	1	0	1	0	1	0.1269623538
GORG_SAMEA6071336_SAGS_AG900I13	6	0.0679553398	Pelagibacterales	Pelagibacter	Pelagibacter sp902543485	0	0	0.03417650461	0	0.1876362034	4.80E-06	0	0.0528202233	0	0.008032929997	0.01646553215
GORG_SAMEA6071497_SAGS_AG901E05	8	-0.06542601707	Flavobacteriales	MS024-2A	MS024-2A sp902546725	0	0	1	0.01673428062	1	1	0	1	0	0.02114186495	0
GORG_SAMEA6071777_SAGS_AG903M21	7	-0.03316917555	Pelagibacterales	Pelagibacter_A	Pelagibacter_A sp902552345	0	0	0.9999998801	0.9999998801	0.00921067546	0.9999998801	0	0.9999998801	0	9.46E-04	0.0289658291
GORG_SAMEA6071779_SAGS_AG903N02	2	-0.03899572754	Flavobacteriales	MED-G14		0	0	1.000000287	1.98E-04	1.000000287	0.005033285883	0	1.000000287	0	0.001647716492	1.000000287
GORG_SAMEA6072083_SAGS_AG905E11	7	0.01790270126	Pelagibacterales	Pelagibacter	Pelagibacter sp902558435	0	0	1	1	0.98478326	1	0	0.08367632822	0	0.001899177005	0.02812518408
GORG_SAMEA6073085_SAGS_AG911C08	7	-0.02396443873	Puniceispirillales	GCA-002684695		3.31E-06	0	0.07116794887	1	0.01282819523	1	0	0.07627813612	3.82E-04	0	0.0665544303
GORG_SAMEA6073323_SAGS_AG912F03	2	0.01483649749	AEGEAN-169	AG-337-I02	AG-337-I02 sp902582755	0	0	0.9999997465	1.05E-04	0.9999997465	4.56E-06	0	0.9999997465	0	0.01473052378	0.03059755721
GORG_SAMEA6073345_SAGS_AG912G22	8	0.03011653515	Pelagibacterales	Pelagibacter	Pelagibacter sp902583075	0	0.01833216789	1	1.47E-04	0.3324764468	1	0	0.09050060391	0	8.11E-04	0
GORG_SAMEA6073557_SAGS_AG913I06	5	0.01141605673	Pelagibacterales	Pelagibacter_A		0	0	0.9999999956	2.57E-06	0.1771979772	0.9999999956	0	0.9999999956	0	0.9670180782	0.01701880928
GORG_SAMEA6073589_SAGS_AG913K21	7	9.22E-04	Pelagibacterales	Pelagibacter		0	0	1	1	0.2643450722	1	0	0.05558945229	0.001829795122	3.20E-05	0
GORG_SAMEA6073608_SAGS_AG913M07	7	0.03651366833	AEGEAN-169	AG-337-I02	AG-337-I02 sp902588745	0	0	0.04172524241	0.9999997316	0.1364711289	0.004361129803	0	0.9999997316	0	0	0.002913770748
GORG_SAMEA6073834_SAGS_AG914N11	8	0.05552394156	Pelagibacterales	Pelagibacter_A	Pelagibacter_A sp902610115	0	0	1.000000333	1.62E-04	0.4441498517	1.000000333	0	1.000000333	0	0.009097716473	0
GORG_SAMEA6074186_SAGS_AG916G20	5	0.03417005445	Flavobacteriales	MED-G14	MED-G14 sp902597545	1	0	1	1.11E-04	1	0	0	0.0471611436	0	1	0
GORG_SAMEA6074373_SAGS_AG917F02	8	-0.05366165832	Kiritimatiellales	GCA-2712105	GCA-2712105 sp002712105	4.78E-08	0	1	0.01674099973	0.1226435629	1	0.004654733648	0.9476115259	0	0.1937361967	0
GORG_SAMEA6074416_SAGS_AG917J06	7	0.03286453398	Pelagibacterales	Pelagibacter		0	0	0.9999997049	0.9999997049	0.9999997049	0.9999997049	0	0.9999997049	0	0.003290305729	0
GORG_SAMEA6074543_SAGS_AG918C15	5	0.01885081177	Pelagibacterales	Pelagibacter	Pelagibacter sp902611465	0	0	1.000000284	1.63E-04	0.03565726073	1.000000284	0	0.08817843778	0	1.000000284	1.000000284
GORG_SAMEA6074616_SAGS_AG918K06	8	0.04649769139	SAR86	MED-G85	MED-G85 sp003331505	0	0	1	1.16E-04	0	1	0	1	0	0.00157127067	0
GORG_SAMEA6074649_SAGS_AG918M19	8	0.01539713798	Pelagibacterales	Pelagibacter		0	0	1.000000191	1.35E-04	1.000000191	1.000000191	0.1599999236	1.000000191	7.72E-04	7.93E-04	0
GORG_SAMEA6074891_SAGS_AG920B11	4	-0.02133314691	Flavobacteriales	MS024-2A	MS024-2A sp902618245	0.1967054732	0	0.03887294181	0.01666742517	1.000000142	0.03598887305	0.002605721807	0.07122415979	0.001785821403	0.00276897547	0.006983076537
GORG_SAMEA6075144_SAGS_AG349C11	8	0.03570905577	Pelagibacterales	Pelagibacter_A	Pelagibacter_A sp902535255	0	0	1	7.86E-05	0.04580226453	1	0.08838930041	0.03189235974	0	9.51E-04	0
GORG_SAMEA6075158_SAGS_AG349D08	8	-4.72E-04	Pelagibacterales	Pelagibacter_A	Pelagibacter_A sp003278125	0	0	1	0.03531119976	9.65E-04	1	0.004150655297	1	0	0.001791187955	0
GORG_SAMEA6075358_SAGS_AG404A02	4	0.006120964142	SAR202	GCA-002694895	GCA-002694895 sp002711005	7.86E-07	0	0.02068727729	6.92E-05	0.9839273096	1.22E-06	0.07037881164	0.02423087973	0	0.9999995752	5.23E-04
GORG_SAMEA6075523_SAGS_AG404M02	3	0.04783741411	TMED127	GCA-2711515	GCA-2711515 sp902563505	0	0	0.03314678114	4.47E-05	0.5306780035	1	0.05579946996	0.0392297924	0	0	0.05194677562
GORG_SAMEA6075696_SAGS_AG390G04	6	-0.02426632218	AEGEAN-169	AG-337-I02		0	0	0.03761977478	1.20E-04	0.219331324	0.001966211127	0	0.07602135611	6.94E-04	0.004806293866	1.49E-06
GORG_SAMEA6075741_SAGS_AG390J14	2	0.006922938661	Flavobacteriales	MED-G13	MED-G13 sp902557655	0	0	1	0.01680503369	1	0.03110549055	0.01666666667	1	0	0.0213466993	1
GORG_SAMEA6075810_SAGS_AG390M23	2	-0.03858740716	Flavobacteriales	MAG-121220-bin8	MAG-121220-bin8 sp902559035	0	0	0.9999998165	1.32E-06	0.9836724626	0.005221149648	0	0.2463577426	0	0	0.02941361425
GORG_SAMEA6075916_SAGS_AG414E04	8	0.01700712195	Actinomarinales	Actinomarina	Actinomarina sp002724835	0	0	0.9999996701	1.79E-04	0.9999996701	0.9999996701	0	0.03750085355	0.001394711641	0.005551796813	0
GORG_SAMEA6076030_SAGS_AG414N23	7	-0.002842422235	AEGEAN-169	AG-337-I02	AG-337-I02 sp902570155	0	0	1	1	1	1	0	0.1011749106	0	0.001617950627	0.06881745682
GORG_SAMEA6076353_SAGS_AG422M03	7	-0.08963073752	Rhodobacterales	CACIJG01	CACIJG01 sp902574225	0.001050306308	0	1	1	0.122930958	1	0	1	0	2.94E-06	0
GORG_SAMEA6076385_SAGS_AG422O05	5	0.02160610588	SAR86	SAR86A	SAR86A sp003213495	0	0	0.9999998009	0.9999998009	0.003250904247	0.0215269175	0	0.1036923594	0	0.9999998009	0.01932466529
GORG_SAMEA6076629_SAGS_AG447M16	2	-0.007887645095	SAR86	D2472	D2472 sp902595065	0	0.9833333333	0.9838187407	0.01673724387	0	1.13E-05	0	0.9846929123	0	0.02349549388	0
GORG_SAMEA6077196_SAGS_AG319P17	8	0.03273982387	Flavobacteriales	Marisimplicoccus	Marisimplicoccus sp902514615	0	0	1.000000276	2.20E-04	1.000000276	1.000000276	0	1.000000276	0	0	0
GORG_SAMEA6077297_SAGS_AG325E20	8	7.79E-04	Pelagibacterales	MED727	MED727 sp002689245	0	0	1	7.64E-05	0.1347594161	1	0.002246189839	0.05646153255	0	7.66E-04	0
GORG_SAMEA6077398_SAGS_AG325L02	7	0.03828892378	Pelagibacterales	Pelagibacter	Pelagibacter sp902516465	1.39E-07	0	1	1	0.727166058	1	0	1	0	0.004410036284	0
GORG_SAMEA6077561_SAGS_AG333D04	8	-0.05351754887	Woeseiales	SP4260	SP4260 sp002715745	0	0.007430768893	0.9214921828	0.01671199828	0.02577563461	1.000000004	0.007093116265	0.07184524491	0	1.33E-05	0.006220054709
GORG_SAMEA6077629_SAGS_AG333G15	8	0.04187107376	Actinomarinales	Actinomarina	Actinomarina sp902519845	0	0	1	1.64E-04	1	1	0	1	0.001456220311	0.005229464061	0
GORG_SAMEA6078463_SAGS_AG453G04	8	0.005535628584	Pelagibacterales	Pelagibacter_A	Pelagibacter_A sp902598125	0	0	1.000000156	0.0167650005	0.3056758115	1.000000156	1.67E-04	0.9833836078	2.64E-05	0.001869131394	0.03510603791
GORG_SAMEA6079413_SAGS_AG470J09	3	-0.002280226828	UBA1144	GCA-002715585	GCA-002715585 sp902609885	0	0	0.03922038777	4.73E-05	0.2669299731	1	0	8.18E-04	0	7.40E-04	0.06301260201
GORG_SAMEA6079738_SAGS_AG426P08	8	0.03429051385	Pelagibacterales	Pelagibacter	Pelagibacter sp902578775	0	0	0.9999997317	1.47E-04	0.2432635688	0.9999997317	0.01372090646	0.1315817222	0	0	0.03646477116
GORG_SAMEA6079747_SAGS_AG426P19	8	0.01610809813	Cytophagales	MED-G16	MED-G16 sp902633975	0	0	1.000000196	1.29E-04	1.000000196	1.000000196	0	1.000000196	0	0	0.04775884011
GORG_SAMEA6079844_SAGS_AG430F16	8	0.02877774509	Pelagibacterales	Pelagibacter	Pelagibacter sp003213015	0	0	1	0	0.005909409876	1	0.3090808813	1	0.01521450749	7.88E-04	0
GORG_SAMEA6080234_SAGS_AG439C18	8	0.0573998665	Pelagibacterales	Pelagibacter	Pelagibacter sp902588965	0	0	1	4.20E-05	0.7511468002	1	0	0.06085901548	0	0.005841246783	0
GORG_SAMEA6080277_SAGS_AG439G19	8	0.04779849938	Pelagibacterales	Pelagibacter	Pelagibacter sp902589345	0	0	0.9999998336	0	0.2750462998	0.9999998336	0	0.935333376	0	0	0
HOTS_SAMN07137059_METAG_EICKKFBA	3	-0.01852112365	UBA1151	GCA-002708145	GCA-002708145 sp002714425	0	0	0.01453277959	1.45E-04	3.84E-06	1.00000032	0	1.00000032	0	0.001477736157	0
HOTS_SAMN07137059_METAG_PMKAHHED	1	-0.07339085276	Pirellulales	Bythopirellula	Bythopirellula sp002713555	0	0	0.02637104469	1.67E-04	1.000000324	1.000000324	0.009284001271	0.05877082983	0	1.000000324	0
MALA_SAMN05421697_METAG_OILIAGNK	5	-0.09899132363	Chlamydiales	JABDGQ01		0	0	1	1	0.6966023923	3.66E-06	0	1	0	1	0
MALA_SAMN05421699_METAG_ACDJADOH	8	-0.3478152028	Micavibrionales			0	0	1	1.26E-04	0	1	0	0.04241623562	0	0.002767902501	0
MALA_SAMN05422107_METAG_EOEMECJL	2	-0.1534667863	Flavobacteriales	Mesonia	Mesonia mobilis	0	0	1	1.51E-04	0.06489932531	0	0	0.03382540419	0	0.001616151023	0
MALA_SAMN05422113_METAG_ACPCAKPA	6	-0.1424908739	Nevskiales	Abyssibacter	Abyssibacter sp023146115	0	0	0.02228687539	3.00E-06	0.001642076335	0.01998365143	0	0.04565402329	0	3.97E-05	0.03201966219
MALA_SAMN05422114_METAG_NAJFPNCO	6	-0.552608519	Pseudomonadales	Acinetobacter	Acinetobacter johnsonii	0	0	0.05474369176	1.13E-04	0.4606182177	0.01666728429	0	0.06124948684	0	0	0
MALA_SAMN05422120_METAG_BOFCDAAO	6	-0.4562438883	Enterobacterales_A	Alteromonas	Alteromonas confluentis	0	0	0.1873436392	1.23E-07	0.1362322567	3.74E-05	0	0.05336046052	0	0.009161343081	0.001036418774
MALA_SAMN05422120_METAG_MALJNMLA	3	-0.2301584105	Sphingomonadales	Qipengyuania		0	0	0.0244805245	1.82E-04	0	1	0	0.08285830695	0	0.02020648536	0
MALA_SAMN05422120_METAG_NDMHKPKD	3	-0.599604848	Enterobacterales_A	Alteromonas		0	0	0.008254175962	1.01E-04	0.01352966012	1	0	0.06587414238	0	0.01677056576	0.1428570404
MALA_SAMN05422120_METAG_PINPMALI	2	-0.09945677778	Flavobacteriales	Aquaticitalea	Aquaticitalea lipolytica	1.15E-07	0	1.000000249	0.01666854065	0.985278079	0	0	0.9844149387	0	6.32E-04	0.03097835911
MALA_SAMN05422121_METAG_GMGNEBDN	2	-0.01671921994	Propionibacteriales	Nocardioides	Nocardioides marinus	0	0	1.000000007	0.02449493191	0	9.76E-04	0	0.9844011417	0	7.63E-04	1.32E-04
MALA_SAMN05422122_METAG_CKBPOFGO	7	-0.404023326	Rhodobacterales	Sulfitobacter	Sulfitobacter pontiacus	2.86E-06	0	0.02758433361	0.9833341591	0.124166472	0.01667273965	0	0.0616360193	2.93E-04	1.54E-04	0.04292954549
MALA_SAMN05422123_METAG_MFNFJBLI	7	-0.1851110534	Pseudomonadales	Salinicola	Salinicola salarius_A	2.78E-05	0	1.000000005	0.9842082786	0.001325209604	1.000000005	0	0.9374008866	0	5.58E-04	0.06024942892
MALA_SAMN05422133_METAG_KFHCJPLA	3	-0.2431100563	Rhodobacterales	Salipiger	Salipiger thiooxidans	0	0	0.0306332583	0.01666666667	0.09702509556	1.000000205	0	0.06493532545	0	0	0
MALA_SAMN05422133_METAG_LICJKDFC	6	-0.1254266839	Rhizobiales	Oricola	Oricola sp002706335	0	0	0.1709625707	1.25E-04	0.0120058887	0	0	0.07480060171	0	7.67E-04	0
MALA_SAMN05422136_METAG_MLBOFNBE	4	-0.00140957119	Propionibacteriales	Nocardioides	Nocardioides sp001627335	0	0	0.06451014253	0.006186756528	0.9833329906	1.38E-07	0	0.0794501701	0	7.26E-04	0.05564032436
MALA_SAMN05422148_METAG_BICMPFEL	3	-0.04620920741	UBA3495	UBA11650	UBA11650 sp002401285	0	0	0.003086745205	6.59E-05	0.02345536955	0.9999997911	0	0.04571693286	0	0.02948814707	0.06218349355
MALA_SAMN05422148_METAG_IFLPOAIP	6	-0.2013970636	Pseudomonadales	Ketobacter	Ketobacter sp003667185	0	0	0.1529798391	4.23E-05	0.001033062312	0.002302674387	0	0.02951089197	0	7.61E-05	0
MALA_SAMN05422149_METAG_ADPGENHC	2	-0.03965548241	Flavobacteriales	CAJJDF01		0	0	1.000000235	9.55E-05	1.000000235	0.003669526155	0	1.000000235	0	0	0
MALA_SAMN05422149_METAG_IOGIMBKE	7	-0.04851784547	Arenicellales	REDSEA-S09-B13	REDSEA-S09-B13 sp003447825	1.75E-05	2.84E-04	0.02632581635	0.999999747	0.05637524161	0.999999747	6.09E-05	0.06452579835	0	0.001571901576	0
MALA_SAMN05422153_METAG_AGJKPNIP	2	-0.3155686004	Pseudomonadales	Psychrobacter	Psychrobacter sp000511655	0	0	0.9999999957	2.23E-06	0.1012600304	0.01666666233	0	0.0585258127	0	0	0
MALA_SAMN05422165_METAG_NBPIDFID	1	-0.2434561008	Rhodobacterales	Marinovum	Marinovum algicola	0	0	0.02203722542	3.55E-05	0.021630556	0.9999998777	0.00295202773	0.0437365384	0	0.9999998777	0.008823160582
MALA_SAMN05422166_METAG_LIPHNDPD	8	0.0232129723	Propionibacteriales	Nocardioides	Nocardioides salarius	0	0	1	0	0.2777657229	0.9833333333	0	0.1101911127	0	0	0.9837833915
MALA_SAMN05422166_METAG_OAKDMEED	6	-0.0185077094	Acidimicrobiales	UBA9410	UBA9410 sp012961035	8.17E-08	0	0.05568135389	0.1084009229	0	0.0166693022	0	0.01350968054	0	3.25E-05	0
MALA_SAMN05422183_METAG_NNKMKILK	7	-0.09263515215	Marinisomatales	GCA-002701945	GCA-002701945 sp913062595	0	0	0.09944694735	0.9999997582	0.9999997582	0.9999997582	0	0.9999997582	0.02422346896	2.45E-04	0
MALA_SAMN05422191_METAG_MKDPFEDB	3	-0.3309574577	Pseudomonadales	Marinobacter	Marinobacter vinifirmus	0	0	0.06740981792	7.31E-05	0.1069108455	1	0	1	0	0	0
MARD_SAMD00000349_REFG_MMP00000349	7	-0.5025372972	Lactobacillales	Streptococcus	Streptococcus parauberis	0	0	1.000000003	1.000000003	0.3425819346	0	0	0.07161843897	0	0.007462096645	0
MARD_SAMD00000371_REFG_MMP00000371	6	-0.3828872597	Bacillales_H	C254	C254 sp002797315	0	0	0.2828935316	1.56E-04	0.003433333726	6.49E-06	0	0.06528397364	0	0	0
MARD_SAMD00000372_REFG_MMP00000372	6	-0.3430760384	Bacillales_H	Halalkalibacter	Halalkalibacter sp001310635	0	0	0.04188016933	1.85E-04	0.1687557945	0.09636521101	0	0.05675659718	9.53E-04	0.001253262831	0.01666666002
MARD_SAMD00000404_REFG_MMP00000404	6	-0.7570061796	Enterobacterales	Edwardsiella	Edwardsiella anguillarum	0	0	0.09312369349	5.00E-05	0.006332508244	0.1986793267	0	0.04179651884	0	4.13E-05	0
MARD_SAMD00000449_REFG_MMP00000449	4	-0.104016572	Bacteroidales	Geofilum	Geofilum rubicundum	0	0	0.1362075698	1.12E-04	0.9999998169	0	0	0.080878176	0	0	0
MARD_SAMD00000547_REFG_MMP00000547	2	0.0662019218	Rhodothermales	Rhodothermus	Rhodothermus marinus	8.00E-08	0	0.9999997217	0.01666667066	0.9999997217	6.24E-05	0	0.05081583842	0	0.007291564097	0.02704117336
MARD_SAMD00000560_REFG_MMP00000560	6	-0.5630391372	Enterobacterales_A	Vibrio	Vibrio alginolyticus	0	0.0370944511	0.2063153515	5.66E-05	0.01301266576	0.002037929933	0	0.06541075194	0	0	0
MARD_SAMD00009117_REFG_MMP00009117	6	-0.4451545285	Bacillales_H	Bacillus_H	Bacillus_H xiaoxiensis	0	0	0.07154966087	1.35E-04	0.007022125546	6.14E-06	0	0.2535641505	0	0	1
MARD_SAMD00011086_REFG_MMP00011086	6	-0.6545970604	Enterobacterales_A	Shewanella	Shewanella indica	0	0	0.04066251917	8.84E-05	0.01533983801	0.1233333486	0	0.110750894	0	7.84E-04	0
MARD_SAMD00017647_REFG_MMP00017647	6	-0.1694804269	Streptosporangiales	Nocardiopsis	Nocardiopsis alba	0	0	0.1335131862	0.007292479537	0.04594005255	2.74E-05	0	0.04603931422	0	0.003406897658	0.008243927484
MARD_SAMD00017759_REFG_MMP00017759	6	-0.08059890691	Parvibaculales	Tepidicaulis	Tepidicaulis marinus	5.13E-08	0	0.02689260968	0	1.10E-04	1.60E-04	0	0.06272072729	0	2.80E-04	0.0276676101
MARD_SAMD00018367_REFG_MMP00018367	6	-0.4311581564	Enterobacterales_A	Pseudoalteromonas	Pseudoalteromonas sp001269985	0	0	0.1873698742	1.93E-05	0	4.80E-06	0	0.1082016128	0	0.01135242998	0
MARD_SAMD00018681_REFG_MMP00018681	6	-0.5769939129	Enterobacterales_A	Vibrio	Vibrio diazotrophicus	0	0	0.1564049294	1.18E-04	0	0	0	0.05579230747	0	0	0
MARD_SAMD00018689_REFG_MMP00018689	3	0.02375467656	Actinomycetales	Piscicoccus	Piscicoccus intestinalis	0.01796398704	0	0.09807147983	1.36E-04	0.04075108683	1.000000218	0	0.05272132525	0	7.81E-04	0
MARD_SAMD00019133_REFG_MMP00019133	6	-0.5121648431	Enterobacterales_A	Vibrio	Vibrio hyugaensis	0	0	0.06288372091	2.91E-05	0.005740357064	5.87E-07	0	0.06625056461	0	4.00E-05	0
MARD_SAMD00019143_REFG_MMP00019143	6	-0.4456174276	Enterobacterales_A	Vibrio	Vibrio rotiferianus	0	0	0.0547779415	1.67E-05	0.002444152799	0.0450964938	0	0.0624550745	0	2.47E-05	0
MARD_SAMD00019870_REFG_MMP00019870	6	-0.2119150281	Sphingomonadales	Novosphingobium	Novosphingobium decolorationis	0	0	0.03058206587	7.38E-05	2.95E-04	0	0	0.06088367336	0	0.008570938858	0.01450872302
MARD_SAMD00020220_REFG_MMP00020220	6	-0.1195454	Flavobacteriales	Jejuia	Jejuia pallidilutea	1.08E-07	0	0.0172680138	0.03333333058	0.04634595711	0	0	0.04781436156	0	2.67E-05	5.04E-04
MARD_SAMD00025187_REFG_MMP00025187	6	-0.2761325136	Pseudomonadales	Cellvibrio	Cellvibrio sp000953825	2.58E-06	0	0.08083130421	0	0.06708887443	0.01667093364	0	0.02053683497	0	0.006784076531	0.06020407411
MARD_SAMD00036551_REFG_MMP00036551	2	-0.5605582345	Enterobacterales_A	Photobacterium	Photobacterium leiognathi	0	0	0.9874188788	2.41E-05	0.002262271486	0.04883931937	0	0.06245986505	0	1.12E-04	0
MARD_SAMD00036589_REFG_MMP00036589	3	-0.3837643504	Enterobacterales_A	Pseudoalteromonas	Pseudoalteromonas sp000239855	2.28E-04	0	0.02712382429	1.70E-06	3.83E-05	1	0	0.10797965	0	1.31E-05	0
MARD_SAMD00036591_REFG_MMP00036591	3	-0.3541422458	Enterobacterales_A	Pseudoalteromonas	Pseudoalteromonas arctica	0	0	0.05970959869	0	0.01197705848	0.9999998278	0	0.1166873094	0	0	0
MARD_SAMD00036594_REFG_MMP00036594	3	-0.3925428138	Enterobacterales_A	Pseudoalteromonas	Pseudoalteromonas fuliginea	0	0	0.04323119234	3.45E-05	0.002463506351	1	0	0.1069023115	0	0.003832159696	0.001956662214
MARD_SAMD00036597_REFG_MMP00036597	6	-0.3826307763	Enterobacterales_A	Paraglaciecola	Paraglaciecola chathamensis	0	0	0.03553162262	2.94E-07	0	0.03333333325	0	0.06224007575	0	6.35E-07	0.1536072592
MARD_SAMD00036600_REFG_MMP00036600	6	-0.4632047906	Enterobacterales_A	Aliiglaciecola	Aliiglaciecola lipolytica	0	0	0.0485427659	0	0.08123358667	5.44E-06	0	0.07451298737	0	4.84E-05	7.62E-04
MARD_SAMD00036601_REFG_MMP00036601	6	-0.3474627444	Enterobacterales_A	Paraglaciecola	Paraglaciecola arctica	0	0	0.02737019779	3.98E-06	4.76E-04	2.66E-06	0	0.05503814062	0	2.43E-05	0.03089668343
MARD_SAMD00036602_REFG_MMP00036602	3	-0.380503556	Enterobacterales_A	Paraglaciecola	Paraglaciecola mesophila	0	0	0.02955603163	1.42E-05	0	1	0.008125261296	0.06202322156	0	3.78E-05	0.1596661084
MARD_SAMD00036604_REFG_MMP00036604	6	-0.3897890049	Enterobacterales_A	Paraglaciecola	Paraglaciecola polaris	0	0	0.03931315429	9.45E-06	0.002372970355	0	0	0.06562421155	0	0	0.1564348405
MARD_SAMD00036605_REFG_MMP00036605	6	-0.3178981682	Enterobacterales_A	Paraglaciecola	Paraglaciecola psychrophila	0	0	1.27E-04	1.49E-07	1.68E-04	0.01666666667	0	0.04682162507	0	0.005511911336	0.2180256034
MARD_SAMD00036617_REFG_MMP00036617	6	-0.599246339	Enterobacterales_A	Rheinheimera	Rheinheimera nanhaiensis	0	0	0.03846767573	8.65E-05	0.005423387409	5.09E-06	0	0.2780913357	0	0.008651967133	0
MARD_SAMD00036654_REFG_MMP00036654	6	-0.5321680631	Enterobacterales_A	Vibrio	Vibrio jasicida	0	0	0.0474137308	2.97E-05	0.009361300789	0.09101513445	0	0.07197201258	0	2.68E-05	0
MARD_SAMD00036658_REFG_MMP00036658	6	-0.4962609639	Enterobacterales_A	Vibrio	Vibrio owensii	0	0	0.06530631523	2.50E-05	0.07733507252	0.004547713728	0	0.1583547091	0	4.68E-06	0
MARD_SAMD00036665_REFG_MMP00036665	7	-0.09135184551	Acidimicrobiales	Ilumatobacter_A	Ilumatobacter_A nonamiensis	0	0	0.01142238035	0.9999996915	0.08307062311	0	0	0	0	7.28E-04	0
MARD_SAMD00039863_REFG_MMP00039863	3	-0.1114641687	Desulfobacterales	Desulfatitalea	Desulfatitalea tepidiphila	0	0	0.02546594395	1.02E-05	0.03497539818	0.95	0	0.02824640376	0	0.02242561344	0
MARD_SAMD00039894_REFG_MMP00039894	3	-0.7361724053	Enterobacterales_A	Pseudoalteromonas	Pseudoalteromonas ruthenica	0	0	0.04542609276	8.51E-07	0.001435912918	1	0	0.04747774491	0	1.29E-05	1.23E-06
MARD_SAMD00041794_REFG_MMP00041794	6	-0.550349836	Enterobacterales_A	Vibrio	Vibrio halioticoli	0	0	0.05624416463	3.11E-05	5.60E-04	2.61E-07	0	0.03054467329	0	4.01E-04	0
MARD_SAMD00041798_REFG_MMP00041798	4	-7.31E-04	Actinomycetales	Mobilicoccus	Mobilicoccus pelagius	0	0	0.03844725194	0.01668221581	0.494035364	0	0	0.9841165033	0	4.04E-05	2.27E-04
MARD_SAMD00041816_REFG_MMP00041816	6	-0.9688281422	Enterobacterales_A	Vibrio	Vibrio proteolyticus	0	0	0.1049782177	1.11E-04	0.004761702148	3.68E-06	0	0.06294165376	0	0	0
MARD_SAMD00046500_REFG_MMP00046500	6	-0.1074474171	Actinomycetales	Kribbia	Kribbia dieselivorans	0	0	0.03891319448	1.37E-04	0.2158354881	5.46E-06	0	0.05113357409	0	8.33E-04	0
MARD_SAMD00046757_REFG_MMP00046757	6	-0.6713642157	Enterobacterales_A	Vibrio	Vibrio natriegens	0	0.06990115245	0.1229962142	3.92E-05	0	0.1416680847	0	0.05878926754	0	3.16E-05	0
MARD_SAMD00046758_REFG_MMP00046758	6	-0.630853829	Enterobacterales_A	Vibrio	Vibrio nereis	0	0	0.1619332268	5.52E-05	0.006626115836	0.01117692019	0	0.06992731986	0	2.89E-05	0
MARD_SAMD00046775_REFG_MMP00046775	6	-0.1682772645	Mycobacteriales	Rhodococcus	Rhodococcus marinonascens	0	0	0.1211681483	1.55E-04	0.3098438761	0.1231930104	0	0.04825691627	0	8.14E-04	0
MARD_SAMD00050834_REFG_MMP00050834	2	-0.0898802098	Flavobacteriales	Tenacibaculum	Tenacibaculum ovolyticum	0	0	0.9710917386	1.70E-06	0.9999999969	6.24E-05	0	0.0635401049	0	0	0.3111192308
MARD_SAMD00053328_REFG_MMP00053328	3	-0.6131117824	Brevibacillales	Brevibacillus	Brevibacillus porteri	0	0	0.1039234899	1.58E-04	0.005689250388	1	0	0.08268786277	0	0	0
MARD_SAMD00056695_REFG_MMP00056695	6	-0.2035705476	Mycobacteriales	Rhodococcus	Rhodococcus equi	0	0	0.03503766293	0.09733229166	0.05010397166	4.69E-05	0	0.04591538016	0	8.03E-04	0
MARD_SAMD00065689_REFG_MMP00065689	3	-0.1747825477	Campylobacterales	Halarcobacter	Halarcobacter sp001895145	0.1042864332	0	0.1803616647	4.21E-05	0.04067200962	0.9999999217	0	0.05686708579	1.52E-04	0	0
MARD_SAMD00113762_REFG_MMP00113762	7	-0.1105754665	Aggregatilineales	Aggregatilinea	Aggregatilinea lenta	0	0	0.03827029869	1.00000023	0.04427389799	1.00000023	0	1.00000023	0	0	0
MARD_SAMD00129508_REFG_MMP00129508	6	-0.1376995917	Streptomycetales	Streptomyces	Streptomyces spongiicola	0	0	0.0308641517	0.06048344186	0.001613617746	1.07E-05	0	0.04095256244	0	7.65E-04	0
MARD_SAMEA104307712_REFG_MMP104307712	2	-0.3301425493	Flavobacteriales	Chryseobacterium	Chryseobacterium indoltheticum	0	0	1	1.93E-06	0.06531122913	0.002755774994	0	0.07001155678	0	5.16E-08	0
MARD_SAMEA104692609_REFG_MMP104692609	6	-0.3418459362	Rhodobacterales	Ruegeria	Ruegeria sp900313035	0	0	0.07977148791	0	0.007247607936	0	0	0.03247193913	0	0.001825827547	0
MARD_SAMEA104692611_REFG_MMP104692611	6	-0.3066287332	Rhodobacterales	Sulfitobacter	Sulfitobacter mediterraneus	3.78E-07	0	0.1143547054	1.54E-04	0.003531282134	0	0	1.000000189	0	0.008545937201	0
MARD_SAMEA104692614_REFG_MMP104692614	3	-0.3534029089	Kiloniellales	Kiloniella	Kiloniella sp900313065	0	0	0.03171919434	5.07E-07	0.006811153602	0.9834207676	0	0.03940315424	0	0	1.08E-04
MARD_SAMEA1059311_REFG_MMP1059311	6	-0.321438509	Rhodobacterales	Roseovarius	Roseovarius sp900327775	0	0	0.03579323195	1.31E-04	7.13E-04	0.02373371211	0	0.9999998131	0	0	0
MARD_SAMEA18850168_REFG_MMP18850168	6	-0.6216377052	Enterobacterales_A	Vibrio	Vibrio quintilis	0	0.1139922427	0.2482515208	1.21E-04	0.06007162276	4.08E-06	0	0.06930740609	0	0	0
MARD_SAMEA2271987_REFG_MMP2271987	3	-0.1946781587	Mycobacteriales	Rhodococcus	Rhodococcus sp000333955	0.006417356876	0	0.06300309923	0.00359524655	0.03309642852	1.000000163	0.04262198874	0.05978952753	0	0	0
MARD_SAMEA2272100_REFG_MMP2272100	6	-0.5193179712	Enterobacterales_A	Vibrio	Vibrio harveyi	0	0	0.0644573853	3.90E-05	0.003132558562	0.003141167375	0	0.06217339115	0	2.45E-05	0
MARD_SAMEA2272178_REFG_MMP2272178	3	-0.204571548	Streptomycetales	Streptomyces	Streptomyces sp000470535	0.01889924702	0	0.04611566489	5.67E-05	0.1437270367	0.9999998122	0	0.06143072088	0.006747021796	2.03E-05	0
MARD_SAMEA2272395_REFG_MMP2272395	4	-0.1935804027	Cytophagales	Fibrisoma	Fibrisoma limi	0	0	0.03157813522	2.58E-06	0.9501948454	5.12E-05	0	0.07010969719	0	0	0.02490518605
MARD_SAMEA2272452_REFG_MMP2272452	8	-0.2028214005	Xanthomonadales	Stenotrophomonas	Stenotrophomonas bentonitica_A	0	0	0.9837623428	7.38E-05	0.05002468645	0.9833333333	0	0.0742833505	0	0.02221597484	0
MARD_SAMEA2272636_REFG_MMP2272636	6	-0.6865262318	Enterobacterales_A	Pseudoalteromonas	Pseudoalteromonas luteoviolacea_D	0	0	0.04265243498	2.37E-05	0.009130898746	5.49E-04	1.19E-04	0.09238122703	0	1.90E-04	2.37E-05
MARD_SAMEA2272788_REFG_MMP2272788	3	-0.4465458606	Pseudomonadales	Pseudomonas_E	Pseudomonas_E monteilii	0	0	0.03875839459	4.23E-05	0.3404558096	1.000000007	0	0.06075357495	0	0	0
MARD_SAMEA2591298_REFG_MMP2591298	6	-0.3800367011	Enterobacterales_A	Vibrio	Vibrio crassostreae	0	0	0.1509889302	1.86E-05	0.001915820633	8.33E-07	0	0.06287212213	0	1.86E-05	0
MARD_SAMEA2594004_REFG_MMP2594004	6	-0.3770659997	Enterobacterales_A	Vibrio	Vibrio coralliirubri	0	0	0.07216297994	3.60E-05	0.003185724892	0	0	0.05584762375	0	4.26E-05	0
MARD_SAMEA2752412_REFG_MMP2752412	6	-0.6053785479	Enterobacterales_A	Aeromonas	Aeromonas salmonicida	0	0	0.02234833518	9.76E-05	0.009599089321	1.71E-06	0	0.06759883056	0	0	0
MARD_SAMEA2752415_REFG_MMP2752415	6	-0.6502133139	Enterobacterales_A	Aeromonas	Aeromonas piscicola	0	0	0.1810337183	4.75E-05	0.0032161878	0.1666679684	0	0.1721495448	0	0	0
MARD_SAMEA3221090_REFG_MMP3221090	6	-0.6941302748	Enterobacterales_A	Shewanella	Shewanella algae	0	0	0.04127160722	9.14E-05	5.36E-05	0.1933334793	0	0.1086045849	0	7.62E-04	0
MARD_SAMEA3297057_REFG_MMP3297057	6	-0.1306121147	Mycobacteriales	Rhodococcus	Rhodococcus sp001040705	0	0	0.01849614769	9.49E-06	0.08647830567	1.14E-04	0	0.04675867233	0	0	0
MARD_SAMEA3355991_REFG_MMP3355991	6	-0.4869576129	Enterobacterales_A	Aliivibrio	Aliivibrio fischeri	0	0	0.04494857285	9.62E-05	0.003377657371	0	0	0.007778231383	0	0	0
MARD_SAMEA3393042_REFG_MMP3393042	6	-0.4567235691	Rhodobacterales	Phaeobacter	Phaeobacter italicus	0	0	0.0245496494	6.58E-06	0.001571442442	2.04E-07	0	0.05147798119	0	5.59E-05	0
MARD_SAMEA3492688_REFG_MMP3492688	6	-0.2646406183	Rhizobiales	Roseibium	Roseibium aggregatum_A	0	0.04275541484	0.05229219211	1.11E-05	0.003617461689	5.81E-06	0	0.03859938888	0	0	0.007224017654
MARD_SAMEA3493278_REFG_MMP3493278	6	-0.2198840726	Rhizobiales	Roseibium	Roseibium album_A	0	0	0.06685623624	9.52E-05	0.003384338245	5.02E-06	0	0.07967578007	0	8.04E-04	0
MARD_SAMEA3495629_REFG_MMP3495629	6	-0.3673484724	Rhizobiales	Roseibium	Roseibium album	3.47E-05	0	0.01581251855	3.19E-06	0.0905128943	0.002116152815	0.02283609158	0.02008805815	0	1.27E-05	0
MARD_SAMEA3495742_REFG_MMP3495742	6	-0.2890211829	Rhizobiales	Roseibium	Roseibium alexandrii	0	0	0.09859113007	3.76E-06	1.48E-04	5.10E-05	0	0.1052834928	0	0.002638602362	0.006513030877
MARD_SAMEA3500511_REFG_MMP3500511	6	-0.1803388503	Pseudomonadales	Alcanivorax	Alcanivorax xenomutans	1.03E-04	0	0.03272421837	5.30E-05	0.002857593488	0.00590868647	0	0.1083581136	4.79E-04	0.001176089748	0
MARD_SAMEA3528420_REFG_MMP3528420	3	-0.305216885	Rhodobacterales	Ruegeria	Ruegeria atlantica	0	0	4.97E-04	4.26E-07	0	0.98333318	0	0.01675263831	0	7.44E-05	0
MARD_SAMEA3528422_REFG_MMP3528422	7	-0.4336358707	Rhodobacterales	Shimia	Shimia marina	0	0	1.000000156	0.9833345152	0.006086050454	1.000000156	0	0.04824234338	0	0.002422855279	0
MARD_SAMEA3531082_REFG_MMP3531082	6	-0.3993315327	Rhodobacterales	Thalassobius	Thalassobius autumnalis	0.002751960455	0	0.1136080888	1.96E-04	0.07333529078	0.007462911277	0	0.1311539827	0	8.02E-04	0.001510185646
MARD_SAMEA3532031_REFG_MMP3532031	6	-0.3514703293	Rhodobacterales	Thalassobius	Thalassobius mediterraneus	0	0	0.09447027615	1.71E-04	0.07068041342	0	0	0.04410185209	0	7.45E-04	0
MARD_SAMEA3532112_REFG_MMP3532112	7	-0.364899689	Rhodobacterales	Tropicibacter	Tropicibacter naphthalenivorans	0	0	0.03746902833	0.9999998267	0.1454262071	0.9999998267	0	0.04362308026	0	7.81E-04	0.0272697961
MARD_SAMEA3535146_REFG_MMP3535146	3	-0.3534733594	Rhodobacterales	Pseudophaeobacter	Pseudophaeobacter sp001457775	1.36E-06	0	0.2017914501	8.46E-05	0.006443131263	1	0	0.04614541932	0	8.28E-04	0.04084127002
MARD_SAMEA3539551_REFG_MMP3539551	6	-0.3370483487	Rhodobacterales	Leisingera	Leisingera aquaemixtae	0	0	0.03085180345	2.47E-05	0.03331483965	0.0118893832	0.01831492298	0.07005328839	0	0.004132897599	0
MARD_SAMEA3542132_REFG_MMP3542132	6	-0.3083161575	Rhodobacterales	Ruegeria	Ruegeria denitrificans	0	0	0.04014289252	9.95E-06	0.0149593147	0.001788643201	0	0.06641008549	0	7.85E-04	0
MARD_SAMEA3542137_REFG_MMP3542137	8	-0.4301239815	Rhodobacterales	Shimia	Shimia thalassica	0	0	0.9999997512	3.68E-05	0.02048946474	0.9999997512	0	0.06784979569	0	8.16E-04	0.03670375879
MARD_SAMEA3542246_REFG_MMP3542246	6	-0.4825700829	Rhodobacterales	Cognatishimia	Cognatishimia activa	0	0	0.1855577434	1.34E-04	0.01217499027	0	0	0.07117873957	0	7.78E-04	4.87E-06
MARD_SAMEA3872802_REFG_MMP3872802	6	-0.5288299759	Enterobacterales_A	Enterovibrio	Enterovibrio celer	0	0.1146097647	0.06810896977	4.16E-05	0	0.003304962388	0	0.06470719824	0	5.22E-04	0
MARD_SAMEA3872803_REFG_MMP3872803	6	-0.5308809348	Enterobacterales_A	Enterovibrio	Enterovibrio marinus	0	0	0.05485186689	2.95E-05	5.71E-05	7.73E-08	0	0.159338861	0	4.75E-05	0
MARD_SAMEA3925393_REFG_MMP3925393	6	-0.3305305095	Enterobacterales_A	Shewanella	Shewanella sp002836315	0	0	0.04870581367	9.49E-05	0	0	0	0.0415724814	0	1.28E-05	0
MARD_SAMEA4019367_REFG_MMP4019367	3	-0.5658263888	Pseudomonadales	Marinomonas	Marinomonas aquimarina	0	0	0.0336741228	1.01E-04	0	1	0	0.03544931239	0	0.004023930696	0
MARD_SAMEA4029000_REFG_MMP4029000	3	-0.4685043231	Pseudomonadales	Marinomonas	Marinomonas gallaica	0	0	0.03564803443	1.38E-04	0.00920983887	1	0	0.083280154	0	0.003635610097	0
MARD_SAMEA4034450_REFG_MMP4034450	4	-0.1889065194	Flavobacteriales	Aquimarina	Aquimarina sp900312745	0	0	0.07983866807	1.10E-04	1.000000229	0	0	0.06906776698	0	0	0
MARD_SAMEA44539918_REFG_MMP44539918	5	-0.1758586292	Enterobacterales_A	Phocoenobacter	Phocoenobacter uteri	0	0	0.9999998791	0.9999998791	7.01E-05	0.05389454592	0	0.9999998791	0	0.9999998791	0
MARD_SAMEA4520411_REFG_MMP4520411	6	-0.3934380287	Enterobacterales_A	Moritella	Moritella viscosa	0	0	0.04084381088	4.81E-05	0	5.25E-06	0	0.05097451406	0	0	0
MARD_SAMEA4644770_REFG_MMP4644770	2	-0.1905714101	Flavobacteriales	Aequorivita	Aequorivita lipolytica	0	0	1	0	2.94E-07	0.007748643026	0	0.2825593741	0	0.001610961584	0.0302310679
MARD_SAMEA859881_REFG_MMP859881	6	-0.3752705991	Enterobacterales	Yersinia	Yersinia massiliensis	0	0	0.05365531549	1.25E-04	0.003278517079	0.2000012161	0	0.01982505658	0	0	0
MARD_SAMEA859932_REFG_MMP859932	6	-0.3679264291	Enterobacterales	Yersinia	Yersinia kristensenii	0	0	0.05211321389	2.61E-05	0.006555653042	1.24E-05	0	0.03047137603	0	0	0
MARD_SAMEA859946_REFG_MMP859946	6	-0.3497724675	Enterobacterales	Yersinia	Yersinia intermedia	0	0	0.2558738729	5.67E-05	3.22E-04	0.1270828018	0	0.06283762894	0	0	0
MARD_SAMN00622971_REFG_MMP00622971	6	-0.07624930354	Actinomycetales	Knoellia	Knoellia sp000152705	0	0	0.04728038872	1.51E-04	0.2122591052	0.01666910108	0	0.08437011727	0	7.64E-04	0
MARD_SAMN00622973_REFG_MMP00622973	3	-0.4187165825	Enterobacterales_A	Pseudoalteromonas	Pseudoalteromonas tunicata	0	0	0.02682751261	8.35E-07	0	0.9666666127	0	0.1026333499	0	0	0
MARD_SAMN00622974_REFG_MMP00622974	6	-0.4667530557	Enterobacterales_A	Psychromonas	Psychromonas sp000153405	0	0	0.1350480826	0	0.001482906923	0.02619217584	0	0.154566866	0	0	0
MARD_SAMN02261247_REFG_MMP02261247	1	-0.4046293215	Burkholderiales	Methylophilus	Methylophilus sp000384155	0	0	0.05714637017	9.14E-05	0.4478301465	1	0	0.04565809433	0	1	0
MARD_SAMN02261258_REFG_MMP02261258	2	-0.167351531	Rhodobacterales	Paracoccus	Paracoccus aminovorans_B	0	0.06128505399	1.000000195	1.11E-04	0.07714027929	2.24E-05	0	0.06948308229	0	8.29E-04	0.03747259118
MARD_SAMN02436080_REFG_MMP02436080	2	-0.3364762708	Rhodobacterales	Roseovarius	Roseovarius nubinhibens	5.33E-04	0	0.9677542406	0.001237546936	4.78E-04	1.37E-05	5.52E-04	0.03732555846	0	1.19E-04	1.16E-04
MARD_SAMN02436081_REFG_MMP02436081	6	-0.02468374431	Rhodobacterales	Pseudooceanicola	Pseudooceanicola batsensis	0	0	0.0462970835	1.41E-04	0.00344102066	6.28E-06	0	0.0172835818	0	0.0008146068371	0.04786613033
MARD_SAMN02436084_REFG_MMP02436084	8	-0.06623264491	Rhizobiales	Nitrobacter	Nitrobacter sp000152905	0	0	1.000000205	7.72E-05	0.01804718108	1.000000205	0	0.2326724083	0	0	0
MARD_SAMN02436087_REFG_MMP02436087	6	-0.443238159	Enterobacterales_A	Photobacterium	Photobacterium profundum	0	0	0.05419797451	2.23E-05	0.04295075595	0.002680143695	0	0.1025075086	0	1.36E-05	0
MARD_SAMN02436096_REFG_MMP02436096	6	-0.4159735319	Enterobacterales_A	Shewanella	Shewanella benthica_A	0	0	0.1189020211	9.32E-05	0.2176018899	2.60E-08	0	0.06274983469	0	7.41E-04	0
MARD_SAMN02436105_REFG_MMP02436105	2	-0.2026256023	Rhodobacterales	Salipiger	Salipiger bermudensis	0	0.01043639324	1.000000179	1.35E-06	0.03310452292	0.06666665728	0	0.05469837584	0.009203313365	4.06E-05	0.002954106851
MARD_SAMN02436109_REFG_MMP02436109	8	-0.2054900773	Rhodobacterales	Yoonia	Yoonia vestfoldensis_A	0	0	0.9999998365	0.01713472717	0	0.9999998365	0	0.9999998365	0	0.004449529684	0.03402129556
MARD_SAMN02436110_REFG_MMP02436110	1	-0.1882928419	Rhodobacterales	Maritimibacter	Maritimibacter alkaliphilus	8.15E-06	0	0.1182072249	6.99E-05	0.00366790793	1	0	0.09718238776	0	1	0
MARD_SAMN02436111_REFG_MMP02436111	6	-0.2515804367	Flavobacteriales	Leeuwenhoekiella	Leeuwenhoekiella blandensis	0	0	0.1606766278	1.43E-04	0	0	0	0.0733744708	0	3.34E-06	0.03733038102
MARD_SAMN02436112_REFG_MMP02436112	1	-0.1749394211	Pirellulales	Blastopirellula	Blastopirellula marina	4.96E-06	0	0.03132779822	8.97E-05	0.1172752153	1	0	0.03007858816	0	1	0
MARD_SAMN02436114_REFG_MMP02436114	6	-0.124525585	Flavobacteriales	Polaribacter	Polaribacter irgensii	0	3.17E-04	0.1251310289	0	0.02858798962	0	0	0.05475086556	0	0	0
MARD_SAMN02436115_REFG_MMP02436115	6	-0.5284709324	Enterobacterales_A	Photobacterium	Photobacterium sp000153325	0	0	0.2007340014	1.78E-05	0.003255924309	1.10E-07	0	0.06633538749	0	3.01E-05	0
MARD_SAMN02436126_REFG_MMP02436126	6	-0.1055528546	Rhizobiales	Fulvimarina	Fulvimarina pelagi	0	0	0.1288958514	2.15E-04	0.01228140207	0.01809234685	7.86E-05	0.01353060428	0	7.38E-04	0.01036896891
MARD_SAMN02436127_REFG_MMP02436127	5	-0.2038239731	Mariprofundales	Mariprofundus	Mariprofundus ferrooxydans	0	0	1.000000273	9.38E-05	0.2289772675	1.000000273	0	0.0340094377	0	1.000000273	0
MARD_SAMN02436130_REFG_MMP02436130	7	-0.1800742169	Cytophagales	Microscilla	Microscilla marina	0	0	0.02509635546	0.9833349725	0.1417073637	7.68E-05	0	0.05889911138	0	0	3.41E-04
MARD_SAMN02436132_REFG_MMP02436132	5	-0.3343143112	Pseudomonadales	Bermanella	Bermanella marisrubri	0	0	0.999999878	5.82E-05	0.003019707669	0.999999878	0	0.0605387917	0	0.999999878	0
MARD_SAMN02436135_REFG_MMP02436135	3	-0.2460889893	Sphingomonadales	Erythrobacter	Erythrobacter sp000152865	0	0	0.02682990141	0.491667615	0	1.000000313	0	0.07872931724	0	0.007114358274	0
MARD_SAMN02436137_REFG_MMP02436137	6	-0.4022402178	Rhodobacterales	Pseudophaeobacter	Pseudophaeobacter sp000152965	0	0	0.04544653499	1.45E-04	0.1146739739	5.60E-06	0	0.06557600823	0	8.26E-04	0.03413367017
MARD_SAMN02436140_REFG_MMP02436140	3	-0.4308789412	Pseudomonadales	Reinekea	Reinekea blandensis	0	0	0.03479270984	7.48E-05	0.0121713948	0.9999998808	0	0.08209762975	0	7.94E-04	0
MARD_SAMN02436141_REFG_MMP02436141	3	-0.05396542398	Nitrococcales	Nitrococcus	Nitrococcus mobilis	0	0.003436208324	0.03281212221	3.08E-06	5.28E-04	0.9667072034	0	0.03577801824	0	0.004730824216	0
MARD_SAMN02436142_REFG_MMP02436142	7	-0.05390421856	Rhodobacterales	Oceanicola	Oceanicola granulosus	4.18E-04	0.001449669009	0.03120754029	1	0.1339511789	0.02085024378	0	0.07895030871	0	0.001640713101	0.00119158638
MARD_SAMN02436148_REFG_MMP02436148	8	-0.3359835078	Lentisphaerales	Lentisphaera	Lentisphaera araneosa	0	0	1	1.45E-04	0.123155218	1	0	0.08215694654	0	0	0
MARD_SAMN02436150_REFG_MMP02436150	6	-0.4528764542	Enterobacterales_A	Moritella	Moritella sp000170855	0	0	0.198224113	6.12E-06	1.27E-04	0.005453184219	0	0.06779085061	0	5.39E-06	0
MARD_SAMN02436155_REFG_MMP02436155	6	-0.1651087272	Pseudomonadales	Oceanicoccus	Oceanicoccus sp000169075	0	0	0.05267707504	1.95E-06	1.19E-04	3.20E-08	0	0.0738882586	0	0.007156958049	0.05325144285
MARD_SAMN02436161_REFG_MMP02436161	6	-0.1196161893	Rhizobiales	Aurantimonas	Aurantimonas manganoxydans	0	0	0.1892482569	0.03350037409	0.05979016805	4.88E-05	0	0.07265833899	0	8.01E-04	0.0362980219
MARD_SAMN02436164_REFG_MMP02436164	6	-0.1208788853	Rhodobacterales	Roseovarius	Roseovarius sp000152845	2.60E-04	0	0.06671307504	0.01669897201	0.02695671147	1.08E-04	2.20E-04	0.983808961	0	0.004309180396	0
MARD_SAMN02436165_REFG_MMP02436165	6	-0.3805279925	Pseudomonadales	Marinomonas	Marinomonas sp000153025	0	0	0.09643956597	1.00E-04	0.008514192309	0.001431516538	0	0.05753571818	0	7.72E-04	0
MARD_SAMN02436179_REFG_MMP02436179	3	-0.05150128963	Nitrosococcales	Nitrosococcus	Nitrosococcus oceani	0	0	0.02493291038	1.43E-04	0.08627751465	0.9999996485	0	0.03855645282	0	0.01683822043	0
MARD_SAMN02436225_REFG_MMP02436225	6	-0.2525506591	Rhodobacterales	Planktotalea	Planktotalea sp000156115	0.02282844299	0	0.02921591402	1.37E-04	0.002509576798	0.01120646081	0.02282844299	1	2.89E-05	0.001940456317	0
MARD_SAMN02440876_REFG_MMP02440876	3	-0.2377809864	Enterobacterales_A	Glaciecola	Glaciecola pallidula	0	0	0.1164548997	9.38E-05	0.1429804201	0.9999999846	0	0.1838656317	0	6.75E-05	0
MARD_SAMN02441806_REFG_MMP02441806	6	-0.186338914	Desulfuromonadales	Desulfuromonas	Desulfuromonas acetoxidans	0	0	0.06337839412	3.20E-07	0.004457769372	0.01810795818	0	0.2683122831	0	0.003935549133	0.02152560769
MARD_SAMN02469978_REFG_MMP02469978	6	-0.06169444043	Bacteroidales	Marinilabilia	Marinilabilia salmonicolor	0	0	0.04832888838	5.82E-06	0.07386447677	7.71E-05	0.001982934823	0.0619426394	0	0	4.13E-05
MARD_SAMN02470761_REFG_MMP02470761	6	-0.3205601834	Enterobacterales_A	Catenovulum	Catenovulum agarivorans	0	0	0.04192752674	9.84E-05	0.007829883586	0	0	0.05405333708	0	0.007734790395	0.159289258
MARD_SAMN02470762_REFG_MMP02470762	6	-0.648861719	Enterobacterales_A	Pseudoalteromonas	Pseudoalteromonas sp002850255	0	0	0.03482560843	8.77E-05	0.00328508801	0	0	0.04818510504	0	0	0
MARD_SAMN02470816_REFG_MMP02470816	1	-0.2440524478	Pseudomonadales	Zhongshania	Zhongshania aliphaticivorans	0.1607898555	0	0.02991155439	3.37E-05	0.001581865095	0.00328994283	0	0.03188383725	0	1	0.06517915253
MARD_SAMN02603920_REFG_MMP02603920	6	-0.09589808942	Flavobacteriales	Polaribacter	Polaribacter sp000152945	0	0	0.5729530604	1.37E-04	0.04096544774	0	0	0.05358677325	0	0.001660096363	0
MARD_SAMN02744645_REFG_MMP02744645	3	-0.245543841	Pseudomonadales	Stutzerimonas	Stutzerimonas xanthomarina	0.01142108768	0.001739698148	0.09389844618	1.85E-05	0.07772657239	0.999999901	0.01128739416	0.07444936681	0	0.007336850153	0.038702848
MARD_SAMN02745129_REFG_MMP02745129	6	-0.6706763459	Enterobacterales_A	Ferrimonas	Ferrimonas marina	0	0	0.03431950027	3.25E-05	0.0297203769	0.004721494583	0	0.1083804941	0	8.09E-04	0
MARD_SAMN02745135_REFG_MMP02745135	8	-0.1135443311	Tissierellales	Caloranaerobacter	Caloranaerobacter azorensis	0	0	0.999999779	5.35E-05	0.2855926657	0.999999779	0	0.1851920366	0	0.001467522338	0
MARD_SAMN02745148_REFG_MMP02745148	8	-0.1664088522	Pseudomonadales	Modicisalibacter	Modicisalibacter ilicicola	0	0	0.9999999978	4.05E-05	0.01307002053	0.9833333333	0	0.2333044806	0	8.36E-04	1.07E-04
MARD_SAMN02745151_REFG_MMP02745151	8	-0.3847814998	Lachnospirales	Anaerotignum	Anaerotignum propionicum	0	0	1	1.22E-04	0.01270352505	1	0	0.2139398775	0	0	0
MARD_SAMN02745161_REFG_MMP02745161	6	-0.1992058949	Desulfovibrionales	Halodesulfovibrio	Halodesulfovibrio marinisediminis	0	0	0.1495435325	1.39E-04	0.006151757981	0	0	0.07113345834	0	7.72E-04	0.2397977341
MARD_SAMN02745164_REFG_MMP02745164	2	-0.02532250159	Petrotogales	Marinitoga	Marinitoga hydrogenitolerans	0	0	1.000000259	0.01691809332	0.02119986803	0	0.1674066682	0.0942152454	0	1.32E-04	0
MARD_SAMN02745165_REFG_MMP02745165	6	-0.1037311117	Desulfuromonadales	Malonomonas	Malonomonas rubra	0	0	0.01226205114	7.62E-05	0	1.28E-05	0	0.2934716182	0	7.95E-04	0.08543567678
MARD_SAMN02745181_REFG_MMP02745181	6	-0.4029721038	Verrucomicrobiales	Rubritalea	Rubritalea squalenifaciens	0	0	0.01164475027	9.76E-05	0.003529334371	0	0	1	0	0.01768689696	0.07300689819
MARD_SAMN02745216_REFG_MMP02745216	6	-0.05097239706	Desulfobacterales	Desulfatibacillum	Desulfatibacillum alkenivorans	0	0	0.03907492436	1.43E-06	0.006390177161	8.14E-07	6.03E-04	0.05852993468	0	1.36E-05	0
MARD_SAMN02745220_REFG_MMP02745220	8	-0.09976221666	Desulfobulbales	Desulfopila	Desulfopila aestuarii	0	0	0.9839163968	1.09E-04	0.06937150004	0.9999998369	0	0.03727573017	0	7.62E-04	0
MARD_SAMN02745246_REFG_MMP02745246	4	-0.1601084336	Flavobacteriales	Leeuwenhoekiella	Leeuwenhoekiella marinoflava	0	0	0.03289430802	4.48E-06	0.9837396728	0	0	0.1012303578	0	2.94E-08	0.03326322179
MARD_SAMN02745681_REFG_MMP02745681	6	-0.2154066031	Pseudomonadales	Teredinibacter		0	0	0.1478892379	1.40E-06	0.05709247134	7.09E-04	0.008124306792	0.05477598343	0	0.02675595722	0.05219606493
MARD_SAMN02745729_REFG_MMP02745729	6	-0.2776872906	Pseudomonadales	Marinobacterium	Marinobacterium georgiense	6.35E-05	5.18E-04	0.0437823604	1.14E-04	0.1771007591	2.95E-06	0.01666666667	0.04538367294	0	7.73E-04	0
MARD_SAMN02745751_REFG_MMP02745751	6	-0.2018693083	Tissierellales	Dethiosulfatibacter	Dethiosulfatibacter aminovorans	0.1734640438	0	0.04834042506	1.52E-04	0.07595556322	0.04242413583	0.001658452756	0.02568286782	1.08E-06	1.82E-04	0.003262520236
MARD_SAMN02745753_REFG_MMP02745753	6	-0.2153694964	Pseudomonadales	Marinomonas	Marinomonas polaris	0	0	0.03193668552	5.41E-05	0.01879036733	0.1966706029	0	0.05647675953	0	7.94E-04	0
MARD_SAMN02745781_REFG_MMP02745781	6	-0.6826229404	Enterobacterales_A	Vibrio	Vibrio gazogenes	0	0	0.05816303292	1.84E-05	0.001856243735	0	0	0.06885612824	0	0	0
MARD_SAMN02745824_REFG_MMP02745824	6	-0.1397382347	Sphingomonadales	Parasphingorhabdus	Parasphingorhabdus marina	0	0	0.0371340885	1.66E-06	0.337552217	0.01666666667	0	0.07336458796	0	1.32E-05	5.49E-05
MARD_SAMN02745912_REFG_MMP02745912	3	-0.05738578172	Peptostreptococcales	Paramaledivibacter	Paramaledivibacter caminithermalis	0.02079871237	0.03007169659	0.03627444763	2.18E-04	0.1711245694	0.9999996291	0	0.06085995112	0.08203475751	0.006460889919	0
MARD_SAMN02927921_REFG_MMP02927921	4	-0.3138694053	Flavobacteriales	Sinomicrobium	Sinomicrobium oceani	0	0	0.0263195193	9.80E-07	0.9999999989	0.004426976493	0	0.1977484543	0	0	1.67E-04
MARD_SAMN02927937_REFG_MMP02927937	2	-0.3301190089	Flavobacteriales	Flavobacterium	Flavobacterium marinum	0	0	1	6.26E-05	1	0	0	0.2674534703	0	0	0
MARD_SAMN02927977_REFG_MMP02927977	3	-0.3639729373	Rhodospirillales_A	Thalassospira	Thalassospira sp001613795	0	0.003069658981	0.04099744885	9.85E-05	0	0.9999998134	0	0.1633987013	0	0.003046149558	0
MARD_SAMN02927978_REFG_MMP02927978	3	-0.4618741029	Rhodospirillales_A	Thalassospira	Thalassospira povalilytica	0	0	0.03193478813	9.77E-05	0.003336875817	1	0	0.1235798472	0	7.92E-04	2.26E-06
MARD_SAMN02927979_REFG_MMP02927979	3	-0.2911337505	Rhodospirillales_A	Thalassospira	Thalassospira lucentensis_A	0	0	0.03414833817	9.48E-05	0.0900179238	0.9999998111	0	0.05749177525	0	7.71E-04	8.82E-04
MARD_SAMN02927981_REFG_MMP02927981	6	-0.4088147206	Rhodospirillales_A	Thalassospira	Thalassospira profundimaris_D	0	0	0.03960922117	2.98E-06	0.001655344386	2.34E-05	0	0.1479084803	6.30E-05	1.29E-05	5.87E-05
MARD_SAMN02927983_REFG_MMP02927983	3	-0.3036788303	Rhodospirillales_A	Thalassospira	Thalassospira profundimaris_B	0	0	0.03884764925	6.73E-05	0.1044317111	1	0	0.05014690476	0	7.87E-04	7.56E-08
MARD_SAMN02927984_REFG_MMP02927984	3	-0.3974660944	Rhodospirillales_A	Thalassospira	Thalassospira profundimaris_C	0	0.004375916732	0.04111650245	1.10E-04	0	1	0	0.1707756021	0	7.96E-04	0
MARD_SAMN03079717_REFG_MMP03079717	6	-0.5472609599	Enterobacterales	Salmonella	Salmonella enterica	0	0	0.08452901768	4.82E-04	0	0.06670750207	0	0.140633761	0	0	0
MARD_SAMN03080594_REFG_MMP03080594	4	-0.2705381411	Flavobacteriales	Arenibacter	Arenibacter palladensis	0	0	0.02720073413	8.15E-05	1	0.002742407637	0	0.05380118701	0	0	0
MARD_SAMN03080599_REFG_MMP03080599	3	-0.2276651461	Peptostreptococcales	Acidaminobacter	Acidaminobacter hydrogenoformans	0.1776946078	0	0.1012807087	2.37E-04	0.202757901	1	0	0.06246284096	0	9.46E-06	0.08060481996
MARD_SAMN03080610_REFG_MMP03080610	6	-0.06663656868	Rhizobiales	Afifella	Afifella marina	0.040000191	0	0.0398806221	3.29E-05	0.04364723354	0	0	0.05301142685	0	7.93E-04	0
MARD_SAMN03339836_REFG_MMP03339836	3	-0.3632678129	Rhodobacterales	Epibacterium	Epibacterium mobile	0	0	0.1861996041	1.35E-04	0.007867876527	1	0	0.02993991677	0	0.001543842051	2.45E-06
MARD_SAMN03729479_REFG_MMP03729479	4	0.0212581145	Rubrobacterales	Rubrobacter_A	Rubrobacter_A aplysinae	0	0.009035408492	0.05239629861	1.04E-04	1.000000202	2.02E-06	0	0.0558893042	0	0	0.0374722642
MARD_SAMN03732514_REFG_MMP03732514	4	-0.07294994341	Actinomycetales	Kocuria	Kocuria turfanensis	0	0	0.04830410318	2.54E-05	1	2.46E-05	0	0.07051882216	0	7.45E-04	0
MARD_SAMN03764910_REFG_MMP03764910	2	-0.3668326105	Flavobacteriales	Chryseobacterium	Chryseobacterium sp001677955	0	0	1	1.19E-04	1	0.003747568691	3.19E-06	0.0762935839	0	0	0
MARD_SAMN03981068_REFG_MMP03981068	6	-0.5311784067	Enterobacterales_A	Vibrio	Vibrio sp002608565	0	0	0.09655792162	1.20E-05	0.001762063891	0.003335427642	0	0.07817073644	6.02E-07	2.85E-04	0
MARD_SAMN03999371_REFG_MMP03999371	3	-0.149728435	Streptomycetales	Streptomyces	Streptomyces sp001905385	0	0	0.03192092868	2.07E-05	0.1455070202	1	0	0.05295362853	0	8.01E-04	0
MARD_SAMN03999384_REFG_MMP03999384	3	-0.1892208421	Streptomycetales	Streptomyces	Streptomyces sp001905905	0.007254654429	0	0.08492941793	3.33E-05	0.07108957415	1	0	0.06466119954	0.005719448493	4.56E-05	0
MARD_SAMN03999393_REFG_MMP03999393	3	-0.1625668688	Streptomycetales	Streptomyces	Streptomyces sp001905725	0	0	0.02448446918	2.49E-05	0	0.9999997693	0	0.1268746549	0	8.02E-04	0
MARD_SAMN04026261_REFG_MMP04026261	3	-0.08457547453	Streptomycetales	Streptomyces	Streptomyces abyssalis	0	0	0.04195150007	4.00E-05	0.9557897828	1.00000001	0	0.2010719052	0	8.28E-04	0.07307556292
MARD_SAMN04219563_REFG_MMP04219563	6	-0.837156703	Enterobacterales_A	Vibrio	Vibrio vulnificus	0	0	0.06803227103	3.93E-05	0.005303485738	0.05666856584	0	0.06071042257	0	2.39E-05	0
MARD_SAMN04311937_REFG_MMP04311937	7	-0.4985316218	Lactobacillales	Streptococcus	Streptococcus penaeicida	0	0	1.000000067	1.000000067	0.2134595975	1.000000067	0.003129478217	1.000000067	0	0.004506909422	0
MARD_SAMN04320402_REFG_MMP04320402	6	-0.320769526	Enterobacterales	Yersinia	Yersinia ruckeri	0	0	0.2953334664	4.66E-05	0.006530074931	0.1489778444	0	0.08383774924	0	0.003944906987	0
MARD_SAMN04390145_REFG_MMP04390145	4	-0.05009408851	Flavobacteriales	Polaribacter	Polaribacter vadi	0	0	0.02575499032	1.07E-04	1.000000192	0.002793256857	0	0.07111241772	0	0	0.04689316072
MARD_SAMN04390147_REFG_MMP04390147	2	-0.1670591588	Burkholderiales	Hydrogenophaga	Hydrogenophaga crassostreae	0	0	0.9999997323	3.00E-05	0.1249337118	4.82E-06	0	0.05218197651	0	0.004401992622	0
MARD_SAMN04390149_REFG_MMP04390149	4	-0.0889330412	Flavobacteriales	Polaribacter	Polaribacter reichenbachii	4.07E-08	0	0.06593142864	2.67E-06	0.9833333333	0.01666666667	0	0.07262673031	0	2.34E-05	0.2627367005
MARD_SAMN04390154_REFG_MMP04390154	4	-0.06089503983	Flavobacteriales	Polaribacter	Polaribacter atrinae	0	0	0.04431183428	1.55E-04	1	0	0	0.103952161	0	0	0.05086677922
MARD_SAMN04427046_REFG_MMP04427046	3	-0.2035547752	Sphingomonadales	Croceicoccus	Croceicoccus bisphenolivorans	0	0	0.03946696933	1.97E-06	1.23E-05	0.9833331186	0	0.0793729599	0	1.31E-05	0
MARD_SAMN04449598_REFG_MMP04449598	4	-0.3316631684	Flavobacteriales	Epilithonimonas	Epilithonimonas ginsengisoli	0	0	0.05065188807	1.05E-04	0.9999997037	2.37E-06	2.96E-06	0.05903280229	0	0	0
MARD_SAMN04450243_REFG_MMP04450243	5	-0.1434506552	Rickettsiales	Wolbachia	Wolbachia sp013096535	0	0	0.999999719	0.01678919226	0.01666666667	0.999999719	0	0.9861882485	0	0.999999719	0.05367407679
MARD_SAMN04487806_REFG_MMP04487806	6	-0.2716576959	Mycobacteriales	Rhodococcus	Rhodococcus qingshengii	0	0	0.05135779058	4.09E-05	3.78E-04	0.007636798263	0	0.04970956148	0	8.38E-04	0.03707204978
MARD_SAMN04487808_REFG_MMP04487808	3	-0.6374801066	Bacillales_G	Fictibacillus_C	Fictibacillus_C enclensis	0	0	0.1506197476	1.73E-04	0.05730704957	0.9999998404	5.83E-04	0.1189731713	0	0	0
MARD_SAMN04487859_REFG_MMP04487859	3	-0.2072214997	Rhodobacterales	Roseovarius	Roseovarius lutimaris	1.28E-06	0	0.1167507144	1.72E-04	0.02721598342	1	0	0.04293980069	0	7.82E-04	0
MARD_SAMN04487867_REFG_MMP04487867	6	-0.1938920008	Pseudomonadales	Halomonas	Halomonas titanicae	0	0	0.04057091516	6.73E-05	0.003419020158	1.75E-06	0	0.04967839204	0	0	0
MARD_SAMN04487868_REFG_MMP04487868	6	-0.2710370311	Pseudomonadales	Marinobacter	Marinobacter salarius	0	0	0.09468070138	1.06E-04	0	0.001745540891	0	0.06534255059	0	0.001983401134	0
MARD_SAMN04487906_REFG_MMP04487906	6	-0.2263219166	Flavobacteriales	Zhouia	Zhouia amylolytica	0	0	0.04081534288	1.14E-04	0.0410756166	0	0	0.06935585939	0	0	0
MARD_SAMN04487910_REFG_MMP04487910	4	-0.09824265154	Flavobacteriales	Aquimarina	Aquimarina amphilecti	0	0	0.04119193362	1.03E-04	1	0	0	0.06894933583	0	0	0
MARD_SAMN04487911_REFG_MMP04487911	4	-0.3068233569	Flavobacteriales	Arenibacter	Arenibacter nanhaiticus	0	0	0.02812446957	1.67E-06	0.9841662273	2.51E-04	0	0.07409477364	0	0	0.03291506942
MARD_SAMN04487931_REFG_MMP04487931	6	-0.09973423302	Desulfobacterales	Desulfobacula	Desulfobacula toluolica	8.81E-09	0	0.01260229749	0	0.3453324742	0.01666667107	0	0.01671099971	0	3.23E-06	0
MARD_SAMN04487960_REFG_MMP04487960	6	-0.3365124661	Pseudomonadales	Marinobacter	Marinobacter mobilis	0	0	0.1147472303	8.57E-05	0.01567341924	0.00314486411	0	0.06315294114	0	0.004193076366	0.04195596221
MARD_SAMN04487961_REFG_MMP04487961	3	-0.2530937354	Pseudomonadales	Marinobacter	Marinobacter pelagius	0	0	0.2762164758	1.63E-04	0.00341511619	0.9999998204	0	0.05683480251	0	8.11E-04	0.02886870371
MARD_SAMN04487972_REFG_MMP04487972	8	-0.1044585451	Rhodobacterales	Paracoccus	Paracoccus halophilus	0	0	0.9999997798	3.48E-05	0.1145519799	0.9999997798	0.04970527126	0.05586867205	0	7.71E-04	0
MARD_SAMN04487987_REFG_MMP04487987	6	-0.1479621217	Flavobacteriales	Algibacter_B	Algibacter_B pectinivorans	0	0	0.01997225631	1.16E-04	0	4.75E-06	0	0.9999997034	0	0	0
MARD_SAMN04487991_REFG_MMP04487991	2	-0.5059183547	Rhodobacterales	Celeribacter	Celeribacter neptunius	0.01585034632	0	0.9847377116	9.24E-05	0.01559498797	0.01666666453	0.01584729353	0.07200663539	0	0.002747930999	0.02144986079
MARD_SAMN04487992_REFG_MMP04487992	4	-0.181537342	Flavobacteriales	Cellulophaga	Cellulophaga baltica	0	0	0.02633131984	0	0.9999997292	0	0	0.0579959629	0	5.15E-05	0.03569794844
MARD_SAMN04487993_REFG_MMP04487993	2	-0.2228446084	Rhodobacterales	Salipiger	Salipiger marinus	0.01839831585	0	0.9999998102	0.01701004305	2.19E-04	0	0	0.9999998102	0	8.10E-04	0.03773809097
MARD_SAMN04487999_REFG_MMP04487999	4	-0.2693451039	Flavobacteriales	Leeuwenhoekiella	Leeuwenhoekiella palythoae	0	0	0.2149230413	0.01666666187	0.966798566	0	0	0.06422500156	0	0	0.001378311742
MARD_SAMN04488001_REFG_MMP04488001	6	-0.3073982113	Rhodobacterales	Litoreibacter	Litoreibacter albidus	0	0	0.02257418357	0.05002923905	0.008579004677	0.03335351958	0.01666666357	0.0509423962	0	0.00270383372	0
MARD_SAMN04488002_REFG_MMP04488002	6	-0.2714507191	Rhodobacterales	Litoreibacter	Litoreibacter janthinus	0	0	0.1533645238	3.42E-05	0.01358777634	0.003243042177	1.06E-04	0.07131474193	0	0.001238548771	0
MARD_SAMN04488005_REFG_MMP04488005	6	-0.3775169535	Rhodobacterales	Yoonia	Yoonia tamlensis	0	0	0.1094477336	0.01683404529	0.01562574893	0.06099372482	0	1	0	0.003079433506	0
MARD_SAMN04488006_REFG_MMP04488006	6	-0.03244871102	Flavobacteriales	Lutibacter	Lutibacter maritimus	2.08E-04	0	0.02949310835	2.19E-06	0.08450278993	6.16E-04	0	0.06585241592	0	2.58E-05	0.002210019258
MARD_SAMN04488007_REFG_MMP04488007	4	-0.09053212219	Flavobacteriales	Maribacter	Maribacter aquivivus	0	0	0.03253015037	1.06E-04	1	0	0	0.06399082582	0	0	0
MARD_SAMN04488008_REFG_MMP04488008	6	-0.1716256841	Flavobacteriales	Maribacter	Maribacter orientalis	0	0	0.0351395963	1.36E-04	0.2510977928	0	0	0.05816178678	0	0	0
MARD_SAMN04488012_REFG_MMP04488012	7	-0.07711729202	Rhodobacterales	Palleronia	Palleronia salina	5.52E-07	0	0.9999997238	0.9999997238	0.003159699058	0.9999997238	0	0.08991302402	0	0.001711618759	0.03756168913
MARD_SAMN04488013_REFG_MMP04488013	7	-0.3756228734	Lactobacillales	Marinilactibacillus	Marinilactibacillus psychrotolerans	0	0	1.00000024	1.00000024	0.0101049922	0.0337330331	0	0.8983505753	0	0.007369889405	0
MARD_SAMN04488018_REFG_MMP04488018	2	-0.1579480541	Flavobacteriales	Flavobacterium	Flavobacterium marinum_A	0	0	0.999999756	0.1271309801	0	5.37E-06	0	0.1554250417	0.999999756	8.67E-04	0.0314074236
MARD_SAMN04488020_REFG_MMP04488020	6	-0.09488761848	Rhodobacterales	Palleronia	Palleronia marisminoris	6.72E-06	0	0.02210856682	5.86E-05	0.09732986521	5.81E-04	0	0.06557895837	0	7.80E-04	0
MARD_SAMN04488026_REFG_MMP04488026	3	-0.1615471273	Rhodobacterales	Tropicimonas	Tropicimonas lutimaris	0	0	0.104462653	1.57E-06	0.01311934195	0.9666666667	0	0.0718499334	0	1.32E-05	0
MARD_SAMN04488031_REFG_MMP04488031	2	0.002197271014	Rhodobacterales	Roseovarius	Roseovarius indicus	0	0	1	5.55E-05	0.003137996092	0.002409093387	0	0.05359870988	0	7.86E-04	0
MARD_SAMN04488032_REFG_MMP04488032	6	-0.4492821789	Rhodobacterales	Pacificibacter	Pacificibacter marinus	0.007335422682	0	0.01607757441	9.98E-05	0.02199022022	0.02466003069	0	0.04464662097	0.03236142212	0.001422385466	0
MARD_SAMN04488033_REFG_MMP04488033	4	-0.1510147553	Flavobacteriales	Salegentibacter	Salegentibacter agarivorans	1.66E-06	0	0.03369442486	1.35E-04	0.9999997229	0	0	0.05994017675	0	0	0.03818269227
MARD_SAMN04488035_REFG_MMP04488035	2	-0.1329492819	Actinomycetales	Flavimobilis	Flavimobilis marinus	1.16E-05	0	0.9864016277	0.06069498236	0.09037480118	0.04081785185	0	0.05139619556	0	2.70E-05	0
MARD_SAMN04488036_REFG_MMP04488036	6	-0.3181504051	Rhodobacterales	Shimia	Shimia haliotis	0	0	0.02034757877	1.43E-05	0.05340281115	0.00361450032	0	0.05470373142	0	7.87E-04	0.06357438577
MARD_SAMN04488039_REFG_MMP04488039	6	-0.2499466966	Rhodobacterales	Sulfitobacter	Sulfitobacter dubius	0	0	0.02592578862	2.46E-06	0.09587000944	0.003253025736	0	0.06132496523	0	1.51E-05	9.13E-05
MARD_SAMN04488040_REFG_MMP04488040	7	-0.2604181975	Rhodobacterales	Sulfitobacter	Sulfitobacter marinus	0	0	0.9844442643	0.9833361373	0.06546674358	0.001227642246	6.17E-04	0.0523197311	0	7.72E-04	1.12E-05
MARD_SAMN04488042_REFG_MMP04488042	6	-0.2723497481	Rhodobacterales	Shimia	Shimia aestuarii	0.02435041629	0	0.02370364764	4.50E-05	0.01685806194	4.20E-04	0.02435041629	0.07665187664	0	0.001308621513	0.01295204504
MARD_SAMN04488043_REFG_MMP04488043	8	-0.2388958211	Rhodobacterales	Thalassobius	Thalassobius gelatinovorus	6.42E-06	0	0.9840621304	0.01666666667	0.07044910365	1.000000172	0	0.07798137402	0	1.31E-05	0.0356866026
MARD_SAMN04488044_REFG_MMP04488044	8	-0.4732300518	Rhodobacterales	Cognatishimia	Cognatishimia maritima	0	0	0.9999997954	9.86E-05	0.01627613106	0.9999997954	0	0.05021215901	7.50E-04	0.001487312922	0
MARD_SAMN04488047_REFG_MMP04488047	6	-0.05189613315	Rhodobacterales	Tranquillimonas	Tranquillimonas alkanivorans	0	0	0.07590229552	3.29E-05	0.03879208674	6.15E-06	0	1	0	7.82E-04	0
MARD_SAMN04488049_REFG_MMP04488049	6	-0.4208824031	Rhodobacterales	Epibacterium	Epibacterium multivorans	3.24E-06	0	0.1326928827	1.73E-04	0.02069602576	6.07E-06	0	0.0699396194	1.95E-04	7.81E-04	0.0156986335
MARD_SAMN04488050_REFG_MMP04488050	3	-0.2567362227	Rhodobacterales	Salipiger	Salipiger pacificus	0	0	0.122461675	1.41E-04	0.03219131263	0.9999998447	0	0.0779826239	0	8.13E-04	0.03798842038
MARD_SAMN04488054_REFG_MMP04488054	3	-0.1066170839	Bacillales_H	Salibacterium	Salibacterium qingdaonense	0	0	0.0578499164	1.51E-04	0.005775568666	1	0	0.3708483048	0	0	0
MARD_SAMN04488056_REFG_MMP04488056	3	-0.2969553106	Rhizobiales	Cohaesibacter	Cohaesibacter marisflavi	0.195049395	0	0.07073557367	1.28E-06	0.001310424912	0.9999998801	0	0.03444900885	0	2.59E-05	0
MARD_SAMN04488057_REFG_MMP04488057	7	-0.1831195183	Cytophagales	Cyclobacterium	Cyclobacterium lianum	0.1796764313	0	0.273569043	1	0.007686999285	0.00291092741	0	0.05621546387	0	0	0
MARD_SAMN04488070_REFG_MMP04488070	8	-0.3450810843	Enterobacterales_A	Pseudidiomarina	Pseudidiomarina tainanensis	0	0	1	3.29E-05	0.1179134383	1	0.09833319153	0.07300824323	0	0.01424585788	2.11E-04
MARD_SAMN04488081_REFG_MMP04488081	7	-0.4243512253	Bacillales_D	Salimicrobium	Salimicrobium album	0	0	0.1604564637	0.999999995	0.1140835294	0	0	0.05531323707	0	0	0
MARD_SAMN04488087_REFG_MMP04488087	2	-0.1093603663	Rhodothermales	Rhodothermus	Rhodothermus profundi	0	0	1	9.73E-05	1	0.01696120437	0	0.1393712477	0	0.00277000013	0
MARD_SAMN04488089_REFG_MMP04488089	4	-0.1935637323	Flavobacteriales	Flavobacterium	Flavobacterium profundi_A	0	0	0.02676254464	0.03333470664	0.9666914903	0	8.75E-05	0.1759575997	0	4.04E-05	3.94E-05
MARD_SAMN04488092_REFG_MMP04488092	7	-0.1972890037	Rhodobacterales	Litorimicrobium	Litorimicrobium taeanense	0	0	0.1470774635	1	0.01278109726	1	0	0.06202202528	0	8.70E-04	0.04598463731
MARD_SAMN04488094_REFG_MMP04488094	7	-0.07682642638	Rhodobacterales	Tropicimonas	Tropicimonas isoalkanivorans	0	0	0.06605526497	0.9666670834	0.06496160326	1.27E-04	0	0.06801320876	0	6.44E-05	0
MARD_SAMN04488095_REFG_MMP04488095	3	-0.08630522084	Rhodobacterales	Jannaschia	Jannaschia pohangensis	0	0	0.02803518432	0.01666770666	0.00150378051	0.9834716444	0	0.07502882584	0	2.03E-05	0.03379271804
MARD_SAMN04488096_REFG_MMP04488096	7	-0.07652706281	Flavobacteriales	Mesonia	Mesonia phycicola	0	0	0.03434953197	1	0.1090936544	1	0	0.06573192186	0	0	0
MARD_SAMN04488098_REFG_MMP04488098	2	-0.4516699867	Lactobacillales	Alkalibacterium	Alkalibacterium thalassium	0	0	1	1.71E-04	0.001590695145	0.001604920193	0	1	0	0.002264293036	0
MARD_SAMN04488100_REFG_MMP04488100	7	-0.5539331836	Lactobacillales	Alkalibacterium	Alkalibacterium putridalgicola	0.01598785002	0	1.000000137	1.000000137	0.1590040618	1.000000137	0	1.000000137	0	0.005984746426	0
MARD_SAMN04488102_REFG_MMP04488102	8	-0.5569591581	Lactobacillales	Alkalibacterium	Alkalibacterium subtropicum	0.0340628418	0	1	1.61E-04	0.1621800256	1	0	1	9.20E-07	0.005535936211	0
MARD_SAMN04488104_REFG_MMP04488104	6	-0.2907715973	Cytophagales	Algoriphagus	Algoriphagus faecimaris	0	0	0.0371771965	5.29E-05	0.07920225728	5.46E-06	0	0.06023187898	0	1.58E-05	0
MARD_SAMN04488108_REFG_MMP04488108	6	-0.2672916515	Cytophagales	Algoriphagus	Algoriphagus zhangzhouensis	0	0	0.02771209071	9.01E-05	0.1136757094	5.21E-06	0	0.05948168785	0	0	0
MARD_SAMN04488110_REFG_MMP04488110	2	-0.04500731496	Mycobacteriales	Micromonospora	Micromonospora haikouensis	0	0	1.000000407	0.1143333678	0.009911902647	0.03333341997	0	0.04937506245	0	7.27E-07	0
MARD_SAMN04488117_REFG_MMP04488117	3	-0.3362013711	Rhodobacterales	Celeribacter	Celeribacter baekdonensis	5.86E-08	0	0.06745819524	2.24E-06	1.66E-05	0.9999998315	0	0.2059679503	0	7.63E-04	0
MARD_SAMN04488125_REFG_MMP04488125	3	-0.07180995688	Rhizobiales	Methylobacterium	Methylobacterium salsuginis	0	9.11E-05	0.03520337409	4.50E-06	0.007226294105	0.9999997133	0	0.06668321091	0	2.03E-04	0.02967120689
MARD_SAMN04488129_REFG_MMP04488129	3	-0.110686375	Pseudomonadales	Halomonas	Halomonas daqiaonensis	0	0	0.2326547847	5.36E-07	0.007070018374	0.9999999975	0	0.2053826974	0	0	0.09722035997
MARD_SAMN04488134_REFG_MMP04488134	7	-0.346512731	Bacillales_D	Amphibacillus_D	Amphibacillus_D marinus	0	0	0.03743470979	0.9833364516	0.417543839	0.9999999994	0.06147529536	0.06256352656	5.92E-04	4.43E-05	0
MARD_SAMN04488139_REFG_MMP04488139	8	-0.3549120883	Enterobacterales_A	Pseudidiomarina	Pseudidiomarina donghaiensis	0	0	0.9999999508	1.12E-04	5.84E-05	0.9999999508	0	0.2728013494	0	0.008515324012	0
MARD_SAMN04488238_REFG_MMP04488238	1	-0.122623425	Rhodobacterales	Roseicitreum	Roseicitreum antarcticum	9.53E-04	0	0.02019973665	1	0.01096980126	0.01007255755	0	0.04315286416	0	0.9833461566	2.31E-04
MARD_SAMN04488239_REFG_MMP04488239	1	-0.2503510552	Rhodobacterales	Ruegeria_B	Ruegeria_B marina	0	0	0.05574438994	1.04E-06	0.08734783757	0.01666666667	0	0.07461382141	0	1.0000002	1.04E-04
MARD_SAMN04488512_REFG_MMP04488512	7	-0.2491844443	Rhodobacterales	Sulfitobacter	Sulfitobacter litoralis	0	0	0.06016906749	1	0.1477041513	0	0	0.03393554707	0	0.001428088332	0.006185544437
MARD_SAMN04488513_REFG_MMP04488513	4	-0.2634696312	Flavobacteriales	Pseudozobellia	Pseudozobellia thermophila	1.70E-06	0	0.03783073438	9.45E-05	1.000000213	0	0	0.1526964344	2.60E-05	0	0
MARD_SAMN04488514_REFG_MMP04488514	6	-0.1270032012	Flavobacteriales	Kriegella	Kriegella aquimaris	0	0.00669974839	0.03188715708	0.004747620294	0	0	0	1	0	0	0
MARD_SAMN04488515_REFG_MMP04488515	6	-0.186541371	Rhodobacterales	Cognatiyoonia	Cognatiyoonia koreensis	0	0	0.03029241723	3.66E-05	0.1141300143	1.31E-05	0	0.06162716542	0	8.05E-04	0.03328820399
MARD_SAMN04488518_REFG_MMP04488518	3	-0.2524937186	Rhizobiales	Pseudovibrio	Pseudovibrio ascidiaceicola	0	0	0.02746543827	1.17E-04	0.007222184203	1.000000128	0	0.06095457755	0	8.16E-04	0.02120748767
MARD_SAMN04488526_REFG_MMP04488526	7	-0.1241173589	Rhodobacterales	Jannaschia	Jannaschia helgolandensis	0	0	0.06399828245	0.9833340583	0.001894827482	0.01666666667	0	0.06855547233	0	2.87E-04	0.03548363519
MARD_SAMN04488527_REFG_MMP04488527	3	-0.4934843716	Rhodobacterales	Aliiroseovarius	Aliiroseovarius crassostreae	0	0	0.01916299891	0	0.007756603915	0.9999999034	0.05947445095	0.02636295558	0	1.39E-05	0.004107300339
MARD_SAMN04488540_REFG_MMP04488540	2	-0.8940833047	Enterobacterales_A	Ferrimonas	Ferrimonas sediminum	0	0	1.000000023	0.01669465105	5.32E-04	0.1166671536	0	0.2113196437	0	2.31E-04	0
MARD_SAMN04488567_REFG_MMP04488567	3	-0.1022954683	Rhodobacterales	Limimaricola	Limimaricola pyoseonensis	0	0	0.02856298173	2.96E-07	0.1183166155	1.00000026	0	0.05370737403	0	1.30E-05	0
MARD_SAMN04488569_REFG_MMP04488569	7	-0.3428054514	Lactobacillales	Marinilactibacillus	Marinilactibacillus piezotolerans	0	0	1	1	0.2077525205	1	0	0.2478127854	0	0.003592300063	0
MARD_SAMN04489724_REFG_MMP04489724	6	-0.3327668963	Cytophagales	Algoriphagus	Algoriphagus locisalis	0	0	0.04237690828	1.75E-05	0.001768790221	0	0	0.03342810339	0	0	0.03751765474
MARD_SAMN04489759_REFG_MMP04489759	6	-0.1926866318	Rhodobacterales	Sulfitobacter	Sulfitobacter delicatus	0	0	0.03035398129	0.01666666286	0.008119640763	0.09723843918	0	0.06791429864	0	2.04E-05	2.55E-04
MARD_SAMN04489796_REFG_MMP04489796	6	-0.1543400685	Flavobacteriales	Winogradskyella	Winogradskyella thalassocola	0	0	0.01942259301	0.01666666667	5.60E-05	0	0	0.9845144581	0	2.59E-05	0
MARD_SAMN04489858_REFG_MMP04489858	6	-0.2984651432	Rhodobacterales	Paracoccus	Paracoccus homiensis	0.01918614757	0	0.02625949747	3.23E-05	0.001618957367	5.83E-06	0.00447115293	0.05439185363	0	8.00E-04	0
MARD_SAMN04490244_REFG_MMP04490244	3	-0.03720246522	Rhodobacterales	Tranquillimonas	Tranquillimonas rosea	0	0	0.03403490169	3.61E-05	0.08792979882	1.000000003	0.03746015114	0.06143502436	0	0.001266848017	0.03641951322
MARD_SAMN04490248_REFG_MMP04490248	3	-0.1035895784	Rhodobacterales	Salinihabitans	Salinihabitans flavidus	0.04510516991	0	0.1015907114	6.44E-07	0.1132306032	0.9836620483	0	0.968436687	0	1.31E-05	0.03492925211
MARD_SAMN04495211_REFG_MMP04495211	3	-0.1608296805	Mycobacteriales	Rhodococcus	Rhodococcus sp000813105	0	0	0.1261398846	1.47E-04	0.06104133506	1	0.06996502589	0.06767582815	0	7.73E-04	0
MARD_SAMN04515623_REFG_MMP04515623	8	-0.2767981525	Rhodospirillales_A	Thalassospira	Thalassospira xiamenensis	0	0.002520077947	0.9999998097	1.03E-05	0.1084101608	0.9999998097	0	0.02804948491	0	7.65E-04	0
MARD_SAMN04515658_REFG_MMP04515658	8	-0.2190696258	Enterobacterales_A	Idiomarina	Idiomarina zobellii	0	0	1	2.93E-05	0	1	0	0.02376119012	0	0.009634534972	0
MARD_SAMN04515673_REFG_MMP04515673	3	-0.1597375252	Rhodobacterales	Poseidonocella	Poseidonocella sedimentorum	3.10E-04	0	0.05305628452	0.01666667089	0.06935868912	0.9999998367	0	0.9865557031	0	1.29E-05	0
MARD_SAMN04570274_REFG_MMP04570274	2	-0.3118848027	Flavobacteriales	Flavobacterium	Flavobacterium crassostreae	0	0	1	6.12E-05	0.01575181335	0.002907672111	0	0.05703369415	0	0.001604752478	0.01410727168
MARD_SAMN04571751_REFG_MMP04571751	3	-0.1443836028	Streptomycetales	Streptomyces	Streptomyces sp001687325	0	0	0.02068573316	0.01860132705	0.02355588784	0.9999998159	0	0.0370424851	0	7.35E-04	0
MARD_SAMN04867941_REFG_MMP04867941	2	-0.6361539392	Enterobacterales_A	Vibrio	Vibrio sp000287055	0	0	1.000000137	3.64E-07	5.35E-05	1.66E-07	0	0.07260945293	0	1.82E-07	0
MARD_SAMN04903162_REFG_MMP04903162	6	-0.4411604792	Enterobacterales_A	Pseudoalteromonas	Pseudoalteromonas lipolytica	0	0	0.01535035534	1.15E-06	0.01966549495	0	0	0.05515480164	0	1.65E-04	5.19E-05
MARD_SAMN04915612_REFG_MMP04915612	6	-0.1619824352	Rhodobacterales	Paracoccus	Paracoccus marinus_A	0	0	0.1241911662	4.02E-05	0.09353122418	0.003547001877	0	0.06411990187	0	0.003743514923	0.04477489196
MARD_SAMN04957305_REFG_MMP04957305	6	-0.2357317922	Rhodobacterales	Sulfitobacter	Sulfitobacter geojensis	0	0	0.03540470893	1.06E-04	0.01029619985	0	0	0.0610709054	0.003448394555	7.80E-04	0.04558308284
MARD_SAMN04957306_REFG_MMP04957306	3	-0.1548832191	Sphingomonadales	Qipengyuania	Qipengyuania flava	7.75E-04	0	0.02810133547	4.31E-06	1.02E-04	0.983333345	2.14E-05	0.06455856305	0	0.007341120449	0.03355600548
MARD_SAMN04957308_REFG_MMP04957308	6	-0.1273679677	Balneolales	Balneola	Balneola sp001650905	9.42E-08	0	0.03632034297	0.05000000277	0.02358155667	0.002660697708	0	0.08821492566	0	2.22E-08	2.87E-05
MARD_SAMN04965930_REFG_MMP04965930	6	-0.2875196358	Pseudomonadales	Marinobacter	Marinobacter sp001650915	0	0	0.03528214863	8.26E-05	0	0.002779780345	0	0.06698983005	0	8.16E-04	0.04684477302
MARD_SAMN04965932_REFG_MMP04965932	6	-0.1950003193	Rhodobacterales	Sulfitobacter	Sulfitobacter sp001650875	0	0	0.02823407056	5.36E-07	0.2425687347	0.02716832397	0	0.03950496397	0	1.26E-05	0
MARD_SAMN04965933_REFG_MMP04965933	3	-0.1899060276	Rhodobacterales	EhC02	EhC02 sp001650895	0.008438031587	0	0.03875401475	3.32E-05	0.01992056776	1.000000202	0	0.3056120233	0	8.08E-04	0.04005354282
MARD_SAMN04999933_REFG_MMP04999933	3	-0.7272445764	Enterobacterales_A	Pseudoalteromonas	Pseudoalteromonas luteoviolacea_C	0	0	0.03793013212	3.21E-05	0	1.000000173	0	0.09170907777	0	8.41E-04	0.00276969557
MARD_SAMN05001254_REFG_MMP05001254	4	-0.04560962612	Flavobacteriales	Algibacter_C	Algibacter_C aquaticus	3.52E-06	0	0.02838727717	0.05224836127	1	0	0	0.04071210093	0	0	0
MARD_SAMN05172613_REFG_MMP05172613	6	-0.3770340005	Enterobacterales_A	Vibrio	Vibrio cyclitrophicus	0	0	0.02807337051	7.86E-06	0.002724319783	0.0355747686	0	0.08528923077	0	2.21E-05	0
MARD_SAMN05216175_REFG_MMP05216175	3	-0.2959433452	Pseudomonadales	Neptunomonas	Neptunomonas qingdaonensis	0	0	0.05182088103	1.15E-04	0	1.000000205	0	0.1969136384	0	0.01389045489	0
MARD_SAMN05216203_REFG_MMP05216203	3	-0.287516606	Pseudomonadales	Marinobacter	Marinobacter daqiaonensis	0	0	0.0502534959	1.92E-06	0.09945557741	0.9833333265	0	0.06156906885	0	1.30E-05	0
MARD_SAMN05216207_REFG_MMP05216207	6	0.04895346248	Mycobacteriales	Pseudonocardia	Pseudonocardia ammonioxydans	0	0	0.03349855419	8.73E-05	0.08315224753	8.18E-06	0	0.05119654129	0	0	0
MARD_SAMN05216208_REFG_MMP05216208	6	-0.1214670512	Rhodobacterales	Roseovarius	Roseovarius nanhaiticus	0	0	0.02744333104	2.13E-04	7.81E-04	8.70E-05	0	0.04364399382	0	7.40E-04	0
MARD_SAMN05216212_REFG_MMP05216212	6	-0.3427789013	Pseudomonadales	Microbulbifer	Microbulbifer yueqingensis	0	0	0.03373325403	1.21E-05	0.002310020805	0.05644539384	0	0.005677295267	0	0.003491348337	0.002279291348
MARD_SAMN05216216_REFG_MMP05216216	6	-0.3731898172	Staphylococcales	Salinicoccus	Salinicoccus qingdaonensis	0	0	0.03401907873	4.13E-06	0.001441676102	7.53E-05	0	0.04739769357	0	1.30E-05	0
MARD_SAMN05216224_REFG_MMP05216224	6	-0.2404458842	Rhodobacterales	Thioclava	Thioclava dalianensis	0	0	0.1425942811	0	0.08334321236	4.14E-07	0	0.04915448347	0	1.30E-05	5.05E-08
MARD_SAMN05216234_REFG_MMP05216234	2	-0.2622050194	Campylobacterales	Hydrogenimonas	Hydrogenimonas thermophila	0	0	1	2.06E-04	0.1904259783	0.07211300279	0	0.05922250017	0	0.03271731917	0.06749169834
MARD_SAMN05216236_REFG_MMP05216236	6	-0.1044937049	Rhodobacterales	Sedimentitalea	Sedimentitalea nanhaiensis	0	0	0.1091854137	1.61E-05	0.0530048296	6.18E-06	0	0.06004797475	0	7.72E-04	0.00598249882
MARD_SAMN05216258_REFG_MMP05216258	6	-0.04535129042	Rhodobacterales	Albimonas	Albimonas pacifica	0	0	0.04177813524	0	0.001532339784	9.70E-04	0	0.0589881756	0	0	0.04024926502
MARD_SAMN05216261_REFG_MMP05216261	4	-0.1469220268	Flavobacteriales	Arenitalea	Arenitalea lutea	1.09E-06	0	0.04220106353	1.51E-04	1.000000272	0	0	0.05005122623	3.43E-05	0	0
MARD_SAMN05216262_REFG_MMP05216262	3	-0.4507148764	Enterobacterales_A	Cognaticolwellia	Cognaticolwellia chukchiensis	0	0.001341020892	0.1392915931	9.79E-05	0.02358754215	0.9999998143	0	0.3521793874	0	0.02151599038	0
MARD_SAMN05216264_REFG_MMP05216264	3	-0.356550118	Pseudomonadales	Pseudomonas_E	Pseudomonas_E marincola	0	0	0.05974711716	3.08E-07	0.001607900805	1.000000232	4.07E-04	0.05398480783	0	1.36E-05	0
MARD_SAMN05216266_REFG_MMP05216266	3	-0.09256952171	Mycobacteriales	Amycolatopsis_D	Amycolatopsis_D marina	0	0	0.0317968125	1.41E-04	0.3339518623	0.9999999964	0.08746730269	0.05549176857	0	7.30E-04	3.62E-04
MARD_SAMN05216283_REFG_MMP05216283	4	-0.1727821014	Bacteroidales	Sunxiuqinia	Sunxiuqinia elliptica	0	0	0.0378945968	9.77E-05	1	0	0	0.07619137034	0	0	0
MARD_SAMN05216284_REFG_MMP05216284	1	-0.01980504224	Mycobacteriales	Micromonospora	Micromonospora sediminimaris	0	0.008947968637	0.02818031232	0.09881054868	0.003875247785	1	0	0.04073641286	0	1	0.06187578202
MARD_SAMN05216293_REFG_MMP05216293	6	-0.3326308634	Flavobacteriales	Muricauda	Muricauda taeanensis	2.01E-07	0	0.02588440368	0.03547080423	0.1180605278	4.25E-05	3.60E-06	0.05701005507	0	2.71E-05	0
MARD_SAMN05216294_REFG_MMP05216294	6	-0.2249416952	Flavobacteriales	Muricauda	Muricauda zhangzhouensis	0.002350116297	0.03310752958	0.02561786514	1.21E-04	0.1070895988	0	0	0.08215422594	0	0	0
MARD_SAMN05216342_REFG_MMP05216342	2	-0.6095951016	Exiguobacterales	Exiguobacterium_A	Exiguobacterium_A indicum	0	0	1	1.53E-04	0.006596340507	0	0	0.2191828409	0	0	0
MARD_SAMN05216369_REFG_MMP05216369	3	-0.1404925574	Pseudomonadales	Marinobacter	Marinobacter antarcticus	0	0	0.1115158783	5.99E-05	0.02407506685	0.9833331363	0	0.05474650115	0	8.08E-04	7.49E-04
MARD_SAMN05216376_REFG_MMP05216376	3	-0.1735743828	Rhodobacterales	Mameliella	Mameliella alba	0	0	0.029286103	7.96E-07	3.54E-05	0.9999998068	0	0.05345372613	0	0.004304182996	0.03527370648
MARD_SAMN05216480_REFG_MMP05216480	6	-0.1820172296	Flavobacteriales	Pustulibacterium	Pustulibacterium marinum	0	0	0.1269852573	1.91E-06	0.1048498153	7.03E-06	0	0.05490468031	0	2.75E-05	0
MARD_SAMN05216562_REFG_MMP05216562	3	-0.2884777494	Pseudomonadales	Microbulbifer	Microbulbifer marinus	0	0	0.09978350864	0	0.001431729619	0.9999999932	0	0.04512980326	0	1.39E-05	0.02751994716
MARD_SAMN05216600_REFG_MMP05216600	6	-0.3369474654	Pseudomonadales	Pseudomonas_E	Pseudomonas_E cuatrocienegasensis	0	0	0.1604541201	1.22E-06	0.00288303823	0.03462719804	7.42E-04	0.1846525123	0.001795491883	1.24E-05	0
MARD_SAMN05225367_REFG_MMP05225367	6	-0.5693701143	Enterobacterales_A	Vibrio	Vibrio scophthalmi	0	0	0.04907145536	1.43E-04	0	0	0	0.01280836091	0	0	0
MARD_SAMN05410694_REFG_MMP05410694	7	-0.2462193666	Lactobacillales	Listeria	Listeria monocytogenes_B	0	0	0.169342623	0.9999998255	0.01091018925	0.008124972845	0	0.0458033915	0	0.001119530663	0
MARD_SAMN05410695_REFG_MMP05410695	7	-0.2587063479	Lactobacillales	Listeria	Listeria monocytogenes	0	0	0.2466101071	1	0.01092225622	0.01177273929	0	0.05516805521	0	0.001619188934	0.05587791933
MARD_SAMN05417990_REFG_MMP05417990	6	-0.3501037397	Enterobacterales_A	Vibrio	Vibrio splendidus	0	0	0.1076159514	1.47E-05	0.001226159908	0.1225950765	0	0.1261697786	0	1.58E-05	0
MARD_SAMN05418027_REFG_MMP05418027	6	-0.5174470674	Enterobacterales_A	Enterovibrio	Enterovibrio norvegicus	0	0	0.05217267517	7.93E-05	0.004245510325	0.1000016046	0	0.1462402698	0	8.07E-04	0
MARD_SAMN05418038_REFG_MMP05418038	6	-0.373920411	Enterobacterales_A	Vibrio	Vibrio sp002875705	0	0	0.1389152278	3.09E-05	0.004170893933	0.02562615966	0	0.06936665901	0	3.73E-05	0
MARD_SAMN05418053_REFG_MMP05418053	6	-0.372441764	Enterobacterales_A	Vibrio	Vibrio lentus_A	0	0	0.150794171	3.60E-05	0.003185726244	0	0	0.06020215376	0	0.00549633205	0
MARD_SAMN05418058_REFG_MMP05418058	6	-0.3308203358	Enterobacterales_A	Vibrio	Vibrio echinoideorum	0	0	0.145052049	3.82E-05	0	0.04532437482	0	0.08945431993	0	4.22E-05	0
MARD_SAMN05418065_REFG_MMP05418065	6	-0.5548076232	Enterobacterales_A	Vibrio	Vibrio breoganii	0	0.1171664276	0.06440945411	1.11E-04	0.002949462413	4.02E-04	0	0.07866407762	0	0	0
MARD_SAMN05418067_REFG_MMP05418067	6	-0.3557500345	Enterobacterales_A	Vibrio	Vibrio kanaloae	0	0	0.1691008798	3.16E-05	0	0	0	0.06091026796	0	0	0
MARD_SAMN05418100_REFG_MMP05418100	6	-0.3385720874	Enterobacterales_A	Vibrio	Vibrio splendidus_J	0	0	0.1600801678	3.96E-05	0.003185980738	0	0	0.05587883045	0	4.26E-05	0
MARD_SAMN05418109_REFG_MMP05418109	6	-0.3517628564	Enterobacterales_A	Vibrio	Vibrio crassostreae_C	0	0	0.0966392968	3.91E-05	0.003187585181	0.006570931172	0	0.05621716344	0	4.25E-05	0
MARD_SAMN05418116_REFG_MMP05418116	6	-0.614418947	Enterobacterales_A	Vibrio	Vibrio sp002877365	0	0	0.1452437761	5.77E-05	1.59E-04	0.005555555556	0	0.05882995564	0	4.29E-05	0
MARD_SAMN05418161_REFG_MMP05418161	6	-0.3546823642	Enterobacterales_A	Shewanella	Shewanella sp002873135	0	0	0.04054347934	7.81E-05	0.008685826587	0	0	0.06903812171	0	1.27E-05	0
MARD_SAMN05418174_REFG_MMP05418174	6	-0.6607919555	Enterobacterales_A	Vibrio	Vibrio sp002873335	0	0	0.15874332	1.10E-04	0.006375793947	0	0	0.06402435977	0	0	0
MARD_SAMN05421511_REFG_MMP05421511	7	-0.06022086312	Oceanibaculales	Oceanibaculum	Oceanibaculum indicum	0	0.002688826538	0.9999997274	0.9999997274	0.003249384981	6.00E-06	0	0.05187564873	0	7.72E-04	0
MARD_SAMN05421538_REFG_MMP05421538	7	-0.1040471639	Rhodobacterales	Paracoccus	Paracoccus isoporae	3.90E-04	0	0.02004573074	1	0	5.68E-06	0	0.05262091642	0	0.0072508157	0.009084149543
MARD_SAMN05421636_REFG_MMP05421636	6	-0.07084163112	Flavobacteriales	Pricia	Pricia antarctica	0	0	0.04139303875	0.004637855776	0.1018670888	0.005295178583	0	0.04858241897	0	0.01056889213	0.07440239662
MARD_SAMN05421668_REFG_MMP05421668	8	-0.4285241046	Bacillales_D	Halolactibacillus	Halolactibacillus miurensis	0	0	1	4.22E-05	0.009061670798	1	0	0.0310346922	0	8.03E-04	0.01213031116
MARD_SAMN05421688_REFG_MMP05421688	1	-0.1782150719	Rhodobacterales	Poseidonocella	Poseidonocella pacifica	0	0	0.1238656394	1.19E-06	0.03106833201	0.007566379443	0	0.0919652118	0	0.916692211	0
MARD_SAMN05421734_REFG_MMP05421734	3	-0.2536616875	Bacillales_D	Pelagirhabdus	Pelagirhabdus alkalitolerans	0	0	0.03506300405	4.05E-06	0	1.000000225	0	0.1531605576	7.69E-04	7.89E-04	0
MARD_SAMN05421742_REFG_MMP05421742	3	-0.02167768844	Rhodospirillales	Roseospirillum	Roseospirillum parvum	3.80E-07	0	0.1150469211	2.03E-04	0.01621301318	0.9999998099	0	0.05801811674	0	7.81E-04	0.05783675547
MARD_SAMN05421762_REFG_MMP05421762	3	-0.2950065194	Rhodobacterales	Pseudooceanicola	Pseudooceanicola nitratireducens	0	0	0.1923507326	0.000125735604	0.01461047718	1	0	0.06459808614	0	7.78E-04	4.87E-06
MARD_SAMN05421767_REFG_MMP05421767	8	-0.3856715484	Lactobacillales	Granulicatella	Granulicatella balaenopterae	0	0	1.00000023	1.06E-04	1.00000023	1.00000023	0	0.06850242247	0	0	0
MARD_SAMN05421769_REFG_MMP05421769	7	-0.3579294794	Flavobacteriales	Chryseobacterium	Chryseobacterium scophthalmum	0.006304200192	0	1	1	3.24E-05	1	0	1	3.44E-04	0.01236772157	0.0511430923
MARD_SAMN05421791_REFG_MMP05421791	3	-0.2671542911	Lactobacillales	Facklamia	Facklamia miroungae	0	0	0.04147919603	1.60E-05	0.1139203588	1	0	0.06655730472	0	0	0
MARD_SAMN05421793_REFG_MMP05421793	6	-0.3397156272	Flavobacteriales	Epilithonimonas	Epilithonimonas hominis	0	0	0.2140126245	1.13E-04	0.004142157019	0	0.04741489946	0.05945129029	0	8.03E-04	0.04493959885
MARD_SAMN05421798_REFG_MMP05421798	3	-0.3309921671	Rhizobiales	Pseudovibrio	Pseudovibrio axinellae	0	0	0.03174875789	3.21E-05	0.1962845539	1	0	0.0576132652	0	7.69E-04	0
MARD_SAMN05421803_REFG_MMP05421803	3	-0.2168586064	Streptosporangiales	Nocardiopsis	Nocardiopsis flavescens	0	0	0.05538054273	2.40E-05	0.05074002898	1	0	0.1880947414	0	2.43E-05	0
MARD_SAMN05421806_REFG_MMP05421806	6	-0.1924932187	Streptomycetales	Streptomyces	Streptomyces indicus	0	0	0.2482974105	1.48E-04	0.007093883322	0.03579412987	0	0.1343939995	0.001195404589	0	0
MARD_SAMN05421823_REFG_MMP05421823	6	-0.3755434071	Cytophagales	Catalinimonas	Catalinimonas alkaloidigena	0	0	0.02608281416	0.00344532954	0	0	1	0.2006021393	0	0.001566748776	5.78E-04
MARD_SAMN05421831_REFG_MMP05421831	3	-0.2406907706	Pseudomonadales	Pseudospirillum	Pseudospirillum japonicum	3.13E-08	0	0.00154798047	0	0.08568505887	0.9850830763	0	6.97E-04	0	1.20E-04	0
MARD_SAMN05421838_REFG_MMP05421838	3	-0.04877232085	Aquificales	Hydrogenivirga	Hydrogenivirga caldilitoris	0	0	0.08776982068	0.01666719998	0.001624816996	1.000000161	0	0.08933828466	1.23E-05	3.80E-05	0.0345447347
MARD_SAMN05421843_REFG_MMP05421843	6	-0.2235716415	Rhodobacterales	Litoreibacter	Litoreibacter meonggei	0	0	0.0378096425	3.93E-05	0.2557321082	2.01E-05	0	0.068614719	0	0.003738461945	0
MARD_SAMN05421848_REFG_MMP05421848	3	-0.1943894628	Pseudomonadales	Kushneria	Kushneria avicenniae	0	0	0.03340599334	0.01666666667	0.001509280509	1	0	0.0404447403	0	1.31E-05	0.04824345732
MARD_SAMN05421850_REFG_MMP05421850	2	-0.1302457525	Rhodobacterales	Lutimaribacter	Lutimaribacter saemankumensis	2.52E-06	0	1	1.20E-04	1	0.008310140566	0	0.06436835986	0	0	0
MARD_SAMN05421867_REFG_MMP05421867	6	0.07017401674	Actinomycetales	Cellulomonas	Cellulomonas marina	0	0	0.02545155533	1.61E-04	0.2129491657	8.67E-06	0	0.05056716196	0	0	0
MARD_SAMN05443431_REFG_MMP05443431	7	-0.03938844724	Flavobacteriales	Olleya	Olleya namhaensis	3.88E-07	0	0.1294516659	1	0.005394595165	6.59E-06	0	0.06819461813	0	8.34E-04	0
MARD_SAMN05443551_REFG_MMP05443551	6	-0.1430380409	Rhodobacterales	Marivita	Marivita hallyeonensis	8.77E-07	0	0.07454201964	4.30E-05	0.004185645751	0	0	0.05132983463	0	7.96E-04	0
MARD_SAMN05443573_REFG_MMP05443573	6	-0.1793892571	Rhodobacterales	Celeribacter	Celeribacter indicus	0.03921230545	0.003690457386	0.1028616948	3.78E-05	0.00323799851	2.39E-07	0.04013324579	0.1045091521	0.001192128698	0.003399659293	0.01006840571
MARD_SAMN05443635_REFG_MMP05443635	6	-0.1462418609	Rhodobacterales	Roseobacter	Roseobacter denitrificans	0	0	0.1156765593	1.54E-06	0	8.45E-05	0	0.08082565225	0	1.27E-05	0.0274777583
MARD_SAMN05443667_REFG_MMP05443667	6	-0.1584331926	Flavobacteriales	Flavobacterium	Flavobacterium gillisiae	0	0	0.01943324957	3.18E-05	0.00280423042	0.009555454385	0	0.04543794749	0	0.005547937882	0.009889451454
MARD_SAMN05443999_REFG_MMP05443999	3	-0.08735394367	Rhodobacterales	Roseovarius	Roseovarius azorensis	0	0	0.04270436109	1.49E-04	0.003289798595	1	0	0.06364902836	0	7.81E-04	0
MARD_SAMN05444002_REFG_MMP05444002	6	-0.06203333304	Rhodobacterales	Vannielia	Vannielia litorea	0	0	0.04442835012	2.66E-06	0.1647833184	0.01666666234	0	0.2249464115	0	1.22E-05	0
MARD_SAMN05444003_REFG_MMP05444003	6	-0.337550582	Rhodobacterales	Cognatiyoonia	Cognatiyoonia sediminum	0	0	0.01340563806	2.43E-05	0.00665911766	0	0	0.05647608985	0	0.001182526703	0.01768938124
MARD_SAMN05444004_REFG_MMP05444004	3	-0.150108045	Rhodobacterales	Jannaschia	Jannaschia faecimaris	0	0	0.04719658314	4.58E-06	0.01134958615	1	0	0.06317514577	0	7.88E-04	0.01282446637
MARD_SAMN05444006_REFG_MMP05444006	3	-0.07161203606	Rhodobacterales	Acidimangrovimonas	Acidimangrovimonas indica	4.87E-06	0	0.02228089041	1.57E-05	0.003548422848	1	0	0.04938025224	0	8.48E-04	0.03934042843
MARD_SAMN05444007_REFG_MMP05444007	2	-0.09311278885	Rhodobacterales	Cribrihabitans	Cribrihabitans marinus	0	0	1	1.39E-04	0.01297076688	0.002693902144	0	0.07165956607	0	7.91E-04	0
MARD_SAMN05444141_REFG_MMP05444141	6	-0.3081093549	Rhizobiales	Pseudovibrio	Pseudovibrio denitrificans	0	0	0.05903937248	2.03E-06	0.04748782461	1.15E-04	0	0.07171347886	0	0	0
MARD_SAMN05444143_REFG_MMP05444143	2	-0.2743976093	Flavobacteriales	Flavobacterium	Flavobacterium succinicans	0	0	1.000000214	0.114353794	1.000000214	0	0	0.04182558521	0	0	0
MARD_SAMN05444148_REFG_MMP05444148	6	-0.143589701	Flavobacteriales	Winogradskyella	Winogradskyella jejuensis	0	0	0.03656264853	1.78E-04	0.01068706783	0	0	0.05635069657	0	7.97E-04	0
MARD_SAMN05444149_REFG_MMP05444149	4	-0.217328736	Rhodobacterales	Pseudosulfitobacter	Pseudosulfitobacter pseudonitzschiae	0	0	0.1323464738	4.05E-05	1.000000162	0	0.1075350059	0.05061340598	0	1.05E-05	0.0381573905
MARD_SAMN05444274_REFG_MMP05444274	2	-0.08314916793	Bacteroidales	Mariniphaga	Mariniphaga anaerophila	0	0	1	1.32E-04	0.09124168895	0.006452560704	0	0.3780223788	0	0	0
MARD_SAMN05444278_REFG_MMP05444278	6	-0.1073372398	Flavobacteriales	Psychroflexus	Psychroflexus salarius	0	0	0.0380705021	4.36E-06	0.067374872	1.97E-08	0	0.05270741041	0	0	0.007425627291
MARD_SAMN05444285_REFG_MMP05444285	6	-0.2130176975	Bacteroidales	Draconibacterium	Draconibacterium orientale	0	0	0.1089723765	0.03333333914	0.01302040747	0.03333333914	0	0.02066608452	0	1.25E-05	4.78E-05
MARD_SAMN05444287_REFG_MMP05444287	7	-0.3186662669	Rhodobacterales	Octadecabacter	Octadecabacter temperatus	1.36E-05	0	0.9715259237	0.9999998042	0.02263123894	0.9999998042	0	0.0564378437	0	2.57E-05	0.01799187215
MARD_SAMN05444336_REFG_MMP05444336	3	-0.08837458339	Rhodobacterales	Albimonas	Albimonas donghaensis	0	0	0.02720781004	3.18E-05	0.0999940421	1.000000005	0	0.09739369285	0	7.70E-04	0
MARD_SAMN05444339_REFG_MMP05444339	7	-0.09980772125	Rhodobacterales	Loktanella	Loktanella atrilutea	0	0	0.09732825176	0.9833333303	0.03532485677	0.002759875676	0.0166666636	0.08809995626	0	1.31E-05	0.0365270715
MARD_SAMN05444340_REFG_MMP05444340	6	-0.03823204119	Rhodobacterales	Citreimonas	Citreimonas salinaria	0	0	0.01426906935	1.10E-04	0	0	0	0.07827681583	0	0	0
MARD_SAMN05444343_REFG_MMP05444343	6	-0.3090633301	Bacteroidales	Mangrovibacterium	Mangrovibacterium diazotrophicum	0	0	0.03502612252	7.88E-05	0	0.002802643808	0	0.04977948123	0	0	0.04199089381
MARD_SAMN05444353_REFG_MMP05444353	7	-0.06088677291	Flavobacteriales	Polaribacter	Polaribacter dokdonensis	0	0	0.1159127269	1	0.003395962977	1	0	0.04283704947	0	8.08E-04	8.84E-07
MARD_SAMN05444358_REFG_MMP05444358	6	-0.2849418101	Rhodobacterales	Ruegeria	Ruegeria halocynthiae	5.92E-08	0	0.113836968	9.77E-07	0.004166619564	0	0	0.2982611405	0	0	0
MARD_SAMN05444359_REFG_MMP05444359	6	-0.2661168662	Chitinophagales	Lewinella_A	Lewinella_A agarilytica	0	0	0.05247282601	0.2748266727	0.004212710237	0.01666749942	0	0.06809073744	0	3.67E-05	0.06314909989
MARD_SAMN05444365_REFG_MMP05444365	6	0.001532293622	Mycobacteriales	Micromonospora_E	Micromonospora_E pattaloongensis	6.28E-06	0	0.09632925304	1.04E-04	0.039328891	0.001173814882	0	0.06330735543	0	0.02128522575	0
MARD_SAMN05444380_REFG_MMP05444380	7	-0.02694594037	Bacteroidales	Thermophagus	Thermophagus xiamenensis	0.003133086989	0	0.2170908484	1	0.1339609097	1	0	0.04550222619	0	7.95E-04	0.002317518174
MARD_SAMN05444398_REFG_MMP05444398	6	-0.1541256079	Rhodobacterales	Roseovarius	Roseovarius pacificus	0	0	0.01949453737	2.52E-06	0.0166666633	0	0	0.06115569257	0	0	0.008056562462
MARD_SAMN05444411_REFG_MMP05444411	4	0.002481104466	Flavobacteriales	Lutibacter	Lutibacter oricola	1.37E-08	0	0.04227260752	0.01671853036	0.9525898447	3.13E-08	0	0.07188527767	0	0	0
MARD_SAMN05444412_REFG_MMP05444412	1	-0.2488618603	Cytophagales	Rhodonellum	Rhodonellum psychrophilum	0	0	0.01365528644	0.9999999964	0.01723432112	0.9999999964	0	0.09646679124	0	0.9999999964	0.01000401248
MARD_SAMN05444413_REFG_MMP05444413	1	-0.01585431439	Rhodobacterales	Roseivivax	Roseivivax marinus	0	0	0.06123345338	1.11E-04	0.06747489766	0.9999998195	0	0.04597301921	0	0.9999998195	0.04311134932
MARD_SAMN05444414_REFG_MMP05444414	3	-0.2536838301	Rhodobacterales	Roseovarius	Roseovarius marisflavi	0	0	0.03922005338	1.43E-04	0.1210099635	1	0	0.01758123572	0	0.001517949699	0
MARD_SAMN05444415_REFG_MMP05444415	3	-0.08546372206	Rhodobacterales	Salipiger	Salipiger profundus	0	0	0.02634139485	5.39E-05	0.1764236347	1	0	1	3.73E-04	0.001912692501	0
MARD_SAMN05444481_REFG_MMP05444481	6	-0.2376118581	Flavobacteriales	Flavobacterium	Flavobacterium frigidimaris	0	0	0.03036364805	9.88E-05	0.0013568661	0.001238636246	0	1	0	1.59E-06	0
MARD_SAMN05444482_REFG_MMP05444482	6	-0.07693038194	Flavobacteriales	Gillisia	Gillisia mitskevichiae	0	0	0.03043468486	1.88E-04	0.1312059129	0.004878237081	0	0.07403382273	0	0	0.04321821118
MARD_SAMN05444483_REFG_MMP05444483	4	-0.1863172194	Flavobacteriales	Salegentibacter	Salegentibacter echinorum	3.51E-06	0	0.03597191045	3.82E-05	1	1.71E-05	0	1	0	0	0.01062025353
MARD_SAMN05444484_REFG_MMP05444484	7	-0.2489249138	Flavobacteriales	Flavobacterium	Flavobacterium chilense	0	0	0.09652766843	0.9833331806	0.2398435598	0.008042722626	1.59E-04	0.05935565621	1.59E-04	1.21E-05	8.59E-04
MARD_SAMN05444486_REFG_MMP05444486	3	-0.1407403022	Rhodobacterales	Lentibacter	Lentibacter algarum	0	0	0.03561241877	1.77E-04	0.04586251132	0.9833336066	0	0.05620495519	0	0	0
MARD_SAMN05444487_REFG_MMP05444487	3	-0.3459778256	Thermoactinomycetales	Marininema	Marininema mesophilum	0	0	0.1863296021	8.62E-05	0.003144553741	0.9999997887	0	0.04903475091	0	0	0
MARD_SAMN05444714_REFG_MMP05444714	3	-0.2925904701	Rhodobacterales	Yoonia	Yoonia litorea	5.02E-04	0	0.1414942763	1.74E-04	0.01087622066	1	0	0.05050402387	0	7.92E-04	0.001013536843
MARD_SAMN05444851_REFG_MMP05444851	3	-0.2393504522	Rhodobacterales	Aliiroseovarius	Aliiroseovarius sediminilitoris	0	0	0.2191332281	6.47E-06	2.02E-04	0.999999826	0	0.07932970743	0	3.90E-05	0.04096146811
MARD_SAMN05504940_REFG_MMP05504940	7	-0.03442804889	Peptostreptococcales	Caminicella	Caminicella sporogenes	0	0	1	1	0.004643370114	1	0	0.3154292428	0	0	0
MARD_SAMN05504969_REFG_MMP05504969	6	-0.08582083312	Tissierellales	Thermohalobacter	Thermohalobacter berrensis	0	0	0.2105356	4.96E-05	0.003198397743	0.09333337969	0	0.05943787402	0	4.27E-05	0
MARD_SAMN05526266_REFG_MMP05526266	3	-0.4301596664	Bacillales_I	Bacillus_AV	Bacillus_AV solimangrovi	0	0	0.01635172987	0.01666666272	0.05065635667	0.9833333333	0	0.07161029956	0	0	0
MARD_SAMN05567582_REFG_MMP05567582	7	-0.1932257425	Cytophagales	Fabibacter	Fabibacter misakiensis	0	0	0.02668228024	0.9833335218	0.01722492301	0.9834066794	0	0.07395636543	0	0.001560588685	4.47E-04
MARD_SAMN05582966_REFG_MMP05582966	6	-0.3840512496	Rhodobacterales	Amylibacter	Amylibacter sediminis	0	0.00134407229	0.04172364293	7.51E-05	0.04208736786	0.001193694517	0	0.07270552486	0	0	0
MARD_SAMN05660282_REFG_MMP05660282	4	-0.33763512	Mycobacteriales	Corynebacterium	Corynebacterium spheniscorum	4.92E-06	0	0.0420079912	4.04E-05	1	0	0	0.07120202782	0	1.58E-05	0
MARD_SAMN05660313_REFG_MMP05660313	3	-0.0320494341	Flavobacteriales	Cellulophaga	Cellulophaga fucicola	0.002820817503	0	0.1298276759	1.22E-04	4.65E-05	1.000000003	0	0.2965195352	0	7.63E-04	0
MARD_SAMN05660337_REFG_MMP05660337	4	-0.2144799179	Desulfovibrionales	Maridesulfovibrio	Maridesulfovibrio ferrireducens	0	0	0.04082037801	1.22E-04	1	0	0	0.0713648196	0	0	0.01103619466
MARD_SAMN05660413_REFG_MMP05660413	6	-0.193846865	Flavobacteriales	Salegentibacter	Salegentibacter flavus	0	0	0.1096804944	1.23E-04	0.1715366718	0.005445317044	0	0.1616563736	0	0.001602104123	0
MARD_SAMN05660479_REFG_MMP05660479	6	-0.2101337614	Pseudomonadales	Microbulbifer	Microbulbifer thermotolerans	0	1.85E-04	0.04427518389	3.21E-06	0.2178755095	0.03398038641	0	0.04449817844	0	4.90E-06	0
MARD_SAMN05660649_REFG_MMP05660649	3	0.03070455796	Desulfotomaculales	Desulfallas	Desulfallas arcticus	0	0	0.07666461346	7.80E-05	0	1	0	0.2768311627	0	8.26E-04	0.02962757472
MARD_SAMN05660691_REFG_MMP05660691	3	-0.4705442962	Enterobacterales_A	Rheinheimera	Rheinheimera pacifica	0	0	0.04941554221	1.18E-04	0.01856374865	1.000000149	0	0.05319265125	0	7.54E-04	0.1576120748
MARD_SAMN05660836_REFG_MMP05660836	3	-0.1148028764	Syntrophobacterales	Thermodesulforhabdus	Thermodesulforhabdus norvegica	0	0.05742049927	0.06832480972	5.95E-05	0	1	0	0.1377679642	0	8.11E-04	0
MARD_SAMN05660971_REFG_MMP05660971	2	-0.2520586859	Pseudomonadales	Halomonas	Halomonas cupida	0.001868811416	0	0.9837684454	9.03E-05	0.03675729854	0.005488036569	0	0.04683721541	0	1.25E-05	0
MARD_SAMN05661223_REFG_MMP05661223	6	-0.1925303819	Pseudomonadales	Teredinibacter	Teredinibacter haidensis	1.65E-07	0	0.3133171268	6.68E-06	0.03594187378	8.46E-07	0	0.06620214694	0	0.01092919129	5.11E-04
MARD_SAMN05687755_REFG_MMP05687755	3	-0.6414541016	Enterobacterales_A	Pseudoalteromonas	Pseudoalteromonas sp003590335	0	0	0.04333235657	1.30E-04	0.09520253974	1	0.04797228613	0.06847662887	0	0	0.0573964079
MARD_SAMN05728473_REFG_MMP05728473	6	-0.2657007223	Flavobacteriales	Flavobacterium	Flavobacterium tructae	0	0	0.07808240293	0.01674998496	0.05038407082	0.05000728153	0	0.07158177288	0	0.003760841097	0.05083980173
MARD_SAMN05791069_REFG_MMP05791069	6	-0.1476421562	Pseudomonadales	Kushneria	Kushneria phosphatilytica	0	0	0.02276383484	3.25E-05	0.1474625277	0	0	0.05623695405	0	0.004241136304	0
MARD_SAMN05792885_REFG_MMP05792885	6	-0.2038416447	Streptomycetales	Streptomyces	Streptomyces griseoincarnatus	0	0.005756215993	0.170196936	9.61E-05	0.01938184128	1.65E-04	0	0.03704174468	0	0.001016022013	0
MARD_SAMN05818643_REFG_MMP05818643	6	-0.075358426	Rhizobiales	Acuticoccus	Acuticoccus yangtzensis	0	0	0.02841319052	2.78E-06	0.01522106723	0	0	0.05125914208	0	0.007366590074	0
MARD_SAMN05897984_REFG_MMP05897984	3	-0.1772524328	Mycobacteriales	Mycobacterium	Mycobacterium saopaulense	0	0	0.048968761	2.30E-04	0.01959838659	0.9666672571	0	0.06141482344	0	7.28E-04	0
MARD_SAMN05897987_REFG_MMP05897987	6	-0.1570476428	Mycobacteriales	Mycobacterium	Mycobacterium chelonae	8.15E-08	0	0.03720935391	4.53E-05	0.02236302378	0	0	0.09973980114	0	0.001619345869	0.02907688882
MARD_SAMN05915707_REFG_MMP05915707	6	-0.1381992676	Flavobacteriales	Formosa	Formosa algae	0	0.0541581765	0.0643302129	0.01666667008	0.001040896789	0.004407382015	0	0.1174346253	0	1.31E-05	0.03524410409
MARD_SAMN05928563_REFG_MMP05928563	3	-0.189405322	Rhodobacterales	Nioella	Nioella nitratireducens	6.53E-09	0	0.1470562867	5.68E-07	0.1455213328	1	0	0.06828149576	0	1.29E-05	2.00E-06
MARD_SAMN06006700_REFG_MMP06006700	6	-0.2396629993	Actinomycetales	Boudabousia	Boudabousia marimammalium	0	0	0.08240787297	4.94E-05	0.006225159956	0.1984710671	0	0.009960243674	0	0	0
MARD_SAMN06028227_REFG_MMP06028227	2	-0.7628232597	Enterobacterales	Edwardsiella	Edwardsiella piscicida	3.49E-06	0	1.000000004	0.01675928156	0.9840137151	0	0	0.06199730086	0	5.68E-08	0
MARD_SAMN06075351_REFG_MMP06075351	4	-0.1043130614	Flavobacteriales	Nonlabens	Nonlabens xylanidelens	0	0	0.02523966226	1.48E-04	0.9852527175	0.003438530812	4.66E-07	0.058390863	0	1.33E-05	0
MARD_SAMN06075357_REFG_MMP06075357	6	-0.1826195769	Flavobacteriales	Tenacibaculum	Tenacibaculum sp002954385	0	0	0.02998673611	1.72E-06	0.01666667155	0	0	0.07191944228	0	0	0
MARD_SAMN06090799_REFG_MMP06090799	4	-0.375446034	Verrucomicrobiales	Rubritalea	Rubritalea profundi	2.10E-06	0	0.05039510568	1.37E-04	1	0	0.004269838323	0.06032217871	0	1.47E-05	0.005459125246
MARD_SAMN06091621_REFG_MMP06091621	3	-0.01939089661	Rhodothermales	Salinibacter	Salinibacter sp002954405	0	0	0.2725190013	0	0.006769702321	1.000000175	0	0.04154775281	0	0	0
MARD_SAMN06133338_REFG_MMP06133338	6	-0.5232297785	Enterobacterales_A	Photobacterium	Photobacterium aquimaris	0	0	0.04616252667	1.11E-05	0	1.02E-05	0	0.05830026841	0	5.96E-06	0
MARD_SAMN06133354_REFG_MMP06133354	6	-0.2520050683	Enterobacterales_A	Psychrosphaera	Psychrosphaera saromensis	0	0	0.06347854706	2.47E-05	0.002290507166	0.05422792805	0	0.07611717074	0	3.06E-05	0
MARD_SAMN06133355_REFG_MMP06133355	6	-0.3816160112	Enterobacterales_A	Vibrio	Vibrio chagasii	0	0	0.09650266797	1.43E-05	0.007715434974	5.33E-06	0	0.06504780247	0	1.67E-05	0
MARD_SAMN06133456_REFG_MMP06133456	4	-0.1313717629	Flavobacteriales	Polaribacter	Polaribacter gangjinensis	0	0	0.02801309751	5.04E-05	0.9833333333	3.08E-06	0	0.04093939278	0	0	0.04533602214
MARD_SAMN06134493_REFG_MMP06134493	6	-0.5612203101	Enterobacterales_A	Photobacterium	Photobacterium phosphoreum	0	0	0.04914703389	2.23E-06	0.003352454938	0.007334873317	0	0.1450646482	0	1.67E-04	0
MARD_SAMN06134494_REFG_MMP06134494	6	-0.4336557908	Enterobacterales_A	Aliivibrio	Aliivibrio sifiae_A	0	0	0.04649140196	7.72E-06	0.003377548503	8.26E-07	0	0.03474733979	0	1.85E-05	0
MARD_SAMN06134495_REFG_MMP06134495	3	-0.4417398825	Enterobacterales_A	Aliivibrio	Aliivibrio sifiae	0	0	0.1332516186	5.06E-06	0.01014875225	0.9833333356	7.66E-04	0.05925558283	0	2.25E-06	0.005360382761
MARD_SAMN06140193_REFG_MMP06140193	6	-0.4527382071	Pseudomonadales	Pseudomonas_E	Pseudomonas_E paracarnis	0	0	0.03539850539	3.61E-06	0.07632803029	5.95E-05	0	0.1098534471	0	0	0.027920137
MARD_SAMN06264851_REFG_MMP06264851	4	-0.2019458298	Flavobacteriales	Ulvibacter	Ulvibacter antarcticus	0	0	0.01195518262	2.33E-06	0.9833332054	0.004060261112	0	0.2669369984	0	1.29E-05	0
MARD_SAMN06264853_REFG_MMP06264853	2	-0.2017525672	Bacteroidales	Marinifilum	Marinifilum flexuosum	4.83E-08	0	0.9999999966	0.01666666322	0.4281301539	0	0	0.0661610372	0	0	0.02494258999
MARD_SAMN06265172_REFG_MMP06265172	7	-0.08517331377	Flavobacteriales	Ichthyenterobacterium	Ichthyenterobacterium magnum	0	0	0.03196854533	0.9999997388	0.01666667146	0.002679558497	0.009748443409	0.05350920459	0	2.74E-05	0
MARD_SAMN06265217_REFG_MMP06265217	6	-0.3050371434	Cytophagales	Fabibacter	Fabibacter pacificus	0	0	0.02912703856	4.26E-05	7.70E-04	9.06E-06	0	0.04010904512	0	0.004008865184	0
MARD_SAMN06265352_REFG_MMP06265352	3	-0.05523311688	Sphingomonadales	Eilatimonas	Eilatimonas milleporae	7.41E-07	0	0.1344684677	1.51E-04	0.002762038598	1.000000185	0.02656749301	0.05996268026	0	7.87E-04	0
MARD_SAMN06265372_REFG_MMP06265372	4	-0.077467534	Rhodobacterales	Roseovarius	Roseovarius halotolerans	0	0	0.03618886429	1.45E-04	1	0.002326933683	0	0.060249998	0	0	0
MARD_SAMN06299115_REFG_MMP06299115	3	-0.1897743829	Pseudomonadales	Salinicola	Salinicola halophilus	0	0	0.03945414274	4.59E-05	0	1.000000044	0	0.2075983288	0	5.88E-04	0.01340306964
MARD_SAMN06299116_REFG_MMP06299116	3	-0.2075118199	Pseudomonadales	Salinicola	Salinicola acroporae	0	0	0.1194132199	9.01E-05	0.003208348672	0.9999999975	0	0.04681622145	0	0.003674223524	0
MARD_SAMN06299117_REFG_MMP06299117	3	-0.1834791698	Pseudomonadales	Salinicola	Salinicola peritrichatus	0	1.01E-04	0.04600074161	4.42E-05	0	1	0	0.2655006131	0	8.06E-04	0
MARD_SAMN06299118_REFG_MMP06299118	6	-0.2094742569	Pseudomonadales	Salinicola	Salinicola salarius	0	0	0.02556917591	3.22E-05	0.003593481823	1.22E-05	0	1	0	8.59E-04	0.03815800784
MARD_SAMN06644953_REFG_MMP06644953	5	-0.1334448721	Rhodobacterales	Marinibacterium	Marinibacterium sp003217735	2.43E-07	0	0.9838394162	9.92E-06	0.9833608197	7.96E-05	0	3.67E-04	0	0.999999995	5.34E-04
MARD_SAMN06699246_REFG_MMP06699246	3	0.03889177763	Rhodothermales	Salinibacter	Salinibacter ruber	0	0	0.1042169601	1.53E-04	0.0178712679	1	0	0.05426102896	0	7.78E-04	0
MARD_SAMN07201002_REFG_MMP07201002	7	-0.4399269827	Staphylococcales	Staphylococcus	Staphylococcus delphini	9.42E-04	0	0.05977502475	0.9999999967	0.1170796749	0	0	0.08035784093	0	0	0
MARD_SAMN07249100_REFG_MMP07249100	6	-0.5695821021	Bacillales_D	Terribacillus	Terribacillus saccharophilus	0	0	0.06830540819	2.08E-04	0.007499217754	0.03333607591	0	0.2513303055	0	0	0
MARD_SAMN07327725_REFG_MMP07327725	6	-0.5683968703	Enterobacterales_A	Photobacterium	Photobacterium kishitanii	0	0	0.07038835205	2.02E-05	0.003883041552	0.05890047326	0	0.07209027315	0	2.98E-05	0
MARD_SAMN07327780_REFG_MMP07327780	6	-0.5332702302	Enterobacterales_A	Photobacterium	Photobacterium sp003026105	0	0	0.0253320036	1.22E-04	0.003206409586	0	0	0.05617651978	0	0	0
MARD_SAMN07357117_REFG_MMP07357117	1	-0.6685350876	Enterobacterales_A	Aeromonas	Aeromonas veronii	0	0	0.09543255984	5.54E-05	0.04341053432	1.000000071	0	0.0670031905	0	1.000000071	0
MARD_SAMN07415057_REFG_MMP07415057	6	-0.3536745152	Pseudomonadales	Agaribacterium	Agaribacterium sp003265435	0	0	0.03964615802	3.52E-06	0.1200339434	9.62E-05	0	0.02595969612	9.14E-06	2.84E-05	0
MARD_SAMN07424250_REFG_MMP07424250	6	-0.02762159244	Rhizobiales	Rhodobium	Rhodobium orientis	5.07E-05	0	0.2124030473	9.19E-07	0.008296243218	0.01666666667	0	0.1018025589	0	2.63E-05	0
MARD_SAMN07621379_REFG_MMP07621379	6	-0.1082810034	Flavobacteriales	Lacinutrix	Lacinutrix venerupis	1.19E-06	0	0.03917370283	1.12E-04	0	0	0	0.0682293598	0	0	0
MARD_SAMN07621896_REFG_MMP07621896	6	-0.05015545968	Flavobacteriales	Maribacter_B	Maribacter_B vaceletii	0	0	0.0371622341	3.04E-05	0.008032119142	0.0166681659	0	0.04726165889	0	0.003240292164	0.1717795259
MARD_SAMN07626136_REFG_MMP07626136	3	-0.4366599996	Enterobacterales_A	Alteromonas	Alteromonas gracilis	0	1.50E-05	0.1859215187	1.20E-04	0.003707563367	1.000000006	0	0.07427680719	0	0	0.0364619966
MARD_SAMN07739585_REFG_MMP07739585	6	-0.04931930398	Campylobacterales	Campylobacter_B	Campylobacter_B blaseri	0	0	0.02866534047	2.58E-05	0.004877288158	0.02975461186	0	0.05718630361	0	0.01671622881	0.07262223873
MARD_SAMN07811444_REFG_MMP07811444	6	-0.06369805064	Mycobacteriales	Mycobacterium	Mycobacterium marinum	0	0	0.06273529359	2.49E-05	0.003240658841	0.006142219516	0	0.06237304792	0	2.13E-06	0
MARD_SAMN07818924_REFG_MMP07818924	6	-0.6360806501	Enterobacterales_A	Vibrio	Vibrio parahaemolyticus	0	0	0.03102083108	1.68E-07	0.04878181328	7.68E-08	0	0.05699569712	0	0.007766137217	2.56E-05
MARD_SAMN07818930_REFG_MMP07818930	6	-0.4701454733	Enterobacterales_A	Bowmanella	Bowmanella denitrificans	0	0	0.02820782694	0.003573440481	0.2018784284	0.01673993473	0	0.04632402604	0	0.01432286272	0.03921879238
MARD_SAMN07961447_REFG_MMP07961447	6	0.002312245966	Nevskiales	Salinisphaera	Salinisphaera orenii	0	0	0.01789787341	1.95E-06	0.05689214507	0.03970377195	0	0.0725750144	0	0.03333333333	0.06536842974
MARD_SAMN07961448_REFG_MMP07961448	4	-0.1309850772	Nevskiales	Salinisphaera	Salinisphaera japonica	0	0	0.03230653483	0.05196630885	0.9853551459	0	0	0.03427346988	0	8.12E-04	0.06919699311
MARD_SAMN07998568_REFG_MMP07998568	4	-0.5556542783	Lactobacillales	Streptococcus	Streptococcus agalactiae	0.2901872706	0.0100420375	0.03768137996	1.17E-04	0.9999998013	0	0	0.05745674425	0	0	0
MARD_SAMN08099983_REFG_MMP08099983	4	-0.2344527033	Flavobacteriales	Arenibacter	Arenibacter catalasegens	0.108552163	0	0.1077265138	4.61E-05	0.9668013042	2.72E-06	0.01257965502	0.07990860744	0	0	6.25E-07
MARD_SAMN08100074_REFG_MMP08100074	7	-0.3261846227	Bacillales_D	Oceanobacillus	Oceanobacillus arenosus	0	0	0.05106906081	1.00000021	0.06965447036	0	0	1.00000021	0	0.01321581558	0
MARD_SAMN08122818_REFG_MMP08122818	6	-0.3305517166	Pseudomonadales	Stutzerimonas	Stutzerimonas stutzeri_U	0	0	0.0441074532	5.21E-05	0.00348008116	0.00390594781	1.91E-06	0.05832419941	0	0	0.03688418802
MARD_SAMN08149906_REFG_MMP08149906	6	-0.3650990461	Pseudomonadales	Stutzerimonas	Stutzerimonas stutzeri_A	0	0	0.1296855959	1.38E-04	0.003658794755	0	0	1.00000019	0	7.95E-04	2.32E-04
MARD_SAMN08202528_REFG_MMP08202528	6	-0.2672263401	Rhodobacterales	Yoonia	Yoonia maritima_A	0	0	0.0618781679	1.77E-05	0.004978575958	0.003236232714	0	0.06383145127	0	4.22E-05	0
MARD_SAMN08271789_SAGS_MMP08271789	2	-0.01433095381	Opitutales	PNEW01	PNEW01 sp002922725	0	0	0.8412956142	0	0	0.001871876594	0	0.1669761369	0	0.01103599678	0
MARD_SAMN08271940_REFG_MMP08271940	2	-0.1120667293	Xanthomonadales	Stenotrophomonas	Stenotrophomonas sp002893095	0	0	0.9999997053	6.78E-05	0.0352108214	5.89E-06	0	0.06579779122	0	8.03E-04	0
MARD_SAMN08295223_REFG_MMP08295223	6	-0.4434742581	Pseudomonadales	Acinetobacter	Acinetobacter sp003261585	7.77E-07	0	0.03920574096	1.67E-06	0.01666666386	3.81E-07	0	0.03682712688	0	0	0
MARD_SAMN08295361_REFG_MMP08295361	3	-0.1475995467	Flavobacteriales	Aquimarina	Aquimarina sediminis	0	0	0.1358071694	9.17E-05	1	1	0	0.08198541146	0	0	0
MARD_SAMN08324236_REFG_MMP08324236	3	-0.4542713291	Flavobacteriales	Chryseobacterium	Chryseobacterium oncorhynchi	3.19E-06	0	0.05097717955	1.13E-04	1	1	0	0.06843829366	0	0	0
MARD_SAMN08324238_REFG_MMP08324238	6	-0.4741893905	Flavobacteriales	Chryseobacterium	Chryseobacterium viscerum	0	0	0.06018155298	1.18E-04	0	0.002002573836	0	0.055938001	0	0	0
MARD_SAMN08329936_REFG_MMP08329936	6	-0.5554209457	Enterobacterales_A	Vibrio	Vibrio plantisponsor	0	0	0.03047826813	1.54E-05	0.08213024533	4.05E-04	0	0.00135375186	0	7.17E-04	0
MARD_SAMN08372522_REFG_MMP08372522	6	-0.003257177767	Desulfuromonadales	PPFX01	PPFX01 sp002898515	7.92E-07	0	0.1843354106	2.61E-05	0.002078912705	6.74E-06	0	0.01563206058	0	7.97E-04	0.03644060191
MARD_SAMN08378603_REFG_MMP08378603	5	-0.02787290325	Rhodobacterales	Roseovarius	Roseovarius confluentis	0	0	1	1.72E-04	0.003199325985	1	0	1	0	1	0
MARD_SAMN08383634_REFG_MMP08383634	2	-0.2915972542	Pseudomonadales	Marinobacter	Marinobacter flavimaris	0	0	1.000000187	1.35E-04	1.000000187	0.003350503464	0	0.05652062613	0	4.46E-04	0.001144758467
MARD_SAMN08457632_REFG_MMP08457632	6	-0.2374081526	Flavobacteriales	Cloacibacterium	Cloacibacterium sp002422665	0	0	0.2128724835	1.10E-04	0.003219720272	2.48E-08	0	0.0709943263	0	0	0
MARD_SAMN08457750_REFG_MMP08457750	1	-0.6051721003	Enterobacterales_A	Aeromonas	Aeromonas jandaei	0	0	0.006859645849	1.21E-05	0.003009962911	1	0	0.06424603521	0	1	0
MARD_SAMN08463771_REFG_MMP08463771	7	-0.2626798825	Pseudomonadales	Microbulbifer	Microbulbifer pacificus	0.002692876718	0	0.06008711876	1	0.1396207223	0.005339477303	0	0.0865039713	0	7.92E-04	0.9833333333
MARD_SAMN08568348_REFG_MMP08568348	6	-0.6325279021	Bacillales	Bacillus	Bacillus pumilus	0	0	0.06096234805	5.18E-05	0.005993102453	0	0	0.05804772975	0	2.11E-05	0
MARD_SAMN08634427_REFG_MMP08634427	2	-0.6257770863	Enterobacterales_A	Vibrio	Vibrio mediterranei	5.42E-08	0	1.000000213	2.11E-04	0.01666666667	0.01355147191	0	0.9861770195	0	0	0
MARD_SAMN08683338_REFG_MMP08683338	3	-0.6545942784	Enterobacterales_A	Salinivibrio	Salinivibrio kushneri	0	0	0.03774209562	9.29E-07	0.00137038236	1	0	0.04166150709	0	0.01096166689	0
MARD_SAMN08707727_REFG_MMP08707727	6	-0.1813494787	Burkholderiales	Nitrosomonas	Nitrosomonas supralitoralis	0	0	0.108797964	9.04E-05	0	8.08E-06	0	0.06640355223	0	0	0
MARD_SAMN08707949_REFG_MMP08707949	8	-0.5196459316	Enterobacterales_A	Zobellella_D	Zobellella_D taiwanensis	0	0	0.9999999966	1.91E-06	0.9834945023	0.9669226633	0	0.9999999966	0	2.58E-05	9.74E-06
MARD_SAMN08730605_REFG_MMP08730605	6	-0.209668125	Rhodobacterales	Mangrovicoccus	Mangrovicoccus ximenensis	3.28E-04	0	0.06357253633	0.0167897285	0.001146575494	5.58E-06	1.61E-04	0.2235323681	1.61E-04	8.16E-04	0.03806463308
MARD_SAMN08730821_REFG_MMP08730821	3	-0.05091647048	Rhizobiales	Nitratireductor_D	Nitratireductor_D alexandrii	0	0	0.1595208364	1.59E-04	0.2608900666	1	0	0.06588594789	0	0.008477690908	0.05943858946
MARD_SAMN08769611_REFG_MMP08769611	6	-0.1215648061	Desulfurobacteriales	Thermovibrio	Thermovibrio guaymasensis	0.2835215731	0	0.0455229715	1.25E-07	0.001043114472	0.03333332854	0	0.06310932938	0	2.88E-05	0
MARD_SAMN08769778_REFG_MMP08769778	6	-0.1563697417	Caulobacterales	Maricaulis	Maricaulis maris	0	0	0.1634656923	2.37E-06	0.1710779629	0.05470645991	0	0.09143695639	0	2.61E-05	0
MARD_SAMN08769784_REFG_MMP08769784	6	-0.253377343	Pseudomonadales	Marinobacter	Marinobacter nauticus	1.69E-08	0	0.5663110901	1.13E-06	0.05000000424	0	0	0.07630965598	0	0	0.001049827107
MARD_SAMN08770175_REFG_MMP08770175	4	-0.09075605643	Flavobacteriales	Tenacibaculum	Tenacibaculum gallaicum	5.15E-08	0	0.02204492048	2.17E-06	1	5.20E-04	0	0.05725960455	0	0	0.00164519933
MARD_SAMN08770194_REFG_MMP08770194	3	-0.3616638901	Cytophagales	Marinoscillum	Marinoscillum furvescens	0	0	0.03385501827	1.04E-04	0.04235770858	0.9833961997	0	0.07790354615	0	0.003096324633	0.03460121895
MARD_SAMN08776247_REFG_MMP08776247	2	-0.2586616201	Pseudomonadales	Kushneria	Kushneria indalinina	0	0	1.000000262	1.77E-06	0.9878151586	0	0	0.04514629368	0	2.57E-05	0
MARD_SAMN08776299_REFG_MMP08776299	3	-0.2057814035	Flavobacteriales	Marinirhabdus	Marinirhabdus gelatinilytica	0	0	0.05060568922	1.21E-04	0.1457138896	1	0	0.07045521953	0	0.003892625226	0.03836736294
MARD_SAMN08776300_REFG_MMP08776300	4	-0.2099298417	Pseudomonadales	Kushneria	Kushneria marisflavi	0	0	0.04235377418	8.49E-05	1.000000259	0	0	0.05994588082	0	2.59E-06	0
MARD_SAMN08778569_REFG_MMP08778569	6	-0.1242049255	Flavobacteriales	Tenacibaculum	Tenacibaculum lutimaris	0	0	0.03002463928	9.60E-05	0	0	0	0.9999996982	0	0	0
MARD_SAMN08779097_REFG_MMP08779097	3	-0.1474150723	Flavobacteriales	Winogradskyella	Winogradskyella sediminis	4.13E-07	0	0.1362197359	1.25E-04	0.01196069279	1.000000207	0	0.05372021476	0	7.84E-04	9.51E-06
MARD_SAMN08783578_REFG_MMP08783578	3	-0.09156987711	Rhodobacterales	Paracoccus	Paracoccus siganidrum	0	0	0.1278589935	9.62E-07	0.00129839183	0.9999999992	7.05E-06	0.06140794969	0	0	0.07005064267
MARD_SAMN08794446_REFG_MMP08794446	4	-0.5289250146	Pseudomonadales	Pseudomonas_E	Pseudomonas_E prosekii	6.40E-08	0	0.02583560333	6.57E-06	0.9685698292	0	0	0.0526319352	0	2.57E-05	0.3113429394
MARD_SAMN08813454_REFG_MMP08813454	7	0.01147338305	Flavobacteriales	Lutibacter	Lutibacter citreus	0	0	0.06787940533	1	0	0.00534145755	0	0.04410970874	0	7.59E-04	0
MARD_SAMN08828797_REFG_MMP08828797	6	-0.2951727473	Bacteriovoracales	Halobacteriovorax_A	Halobacteriovorax_A vibrionivorans	0	0	0.05123136574	1.36E-04	0.009747182437	3.86E-06	0	0.06613503014	0	6.20E-04	0
MARD_SAMN08848607_REFG_MMP08848607	6	-0.4850704401	Enterobacterales_A	Oceanimonas	Oceanimonas marisflavi	0	0	0.03273373313	1.05E-04	0.3056920013	0	0	0.06791527063	0	7.90E-04	0
MARD_SAMN08888560_REFG_MMP08888560	2	-0.1847350137	Sphingomonadales	Alteripontixanthobacter	Alteripontixanthobacter maritimus	0	0	0.9999997031	8.60E-07	2.45E-04	0.01666678842	0	0.0369318104	0	1.46E-05	0.005383341992
MARD_SAMN08906339_REFG_MMP08906339	8	-0.2475412704	Flavobacteriales	Muricauda	Muricauda chongwuensis	2.33E-05	0	0.9999997164	4.99E-05	0.004068533974	0.983333053	0	0.09007520308	0	7.61E-04	0.001936874035
MARD_SAMN08913591_REFG_MMP08913591	3	-0.5832801482	Bacillales	Bacillus_BN	Bacillus_BN acanthi	0	0	0.009949574111	3.37E-05	0.001097570215	1.000000228	0	0.148320324	0	0.01088924347	0
MARD_SAMN08917673_REFG_MMP08917673	6	-0.04331311133	Kiloniellales	Algihabitans	Algihabitans albus	0	0	0.05819857236	8.43E-05	0.006253228349	0.006385117582	0	0.04765108348	0	0	0
MARD_SAMN08917691_REFG_MMP08917691	1	-0.3569309235	Enterobacterales_A	Alginatibacterium	Alginatibacterium sediminis	0	0	0.1093036756	4.80E-05	0.00316752867	0.9999997692	0	0.02758927434	0	0.9999997692	0.03609189121
MARD_SAMN08918410_REFG_MMP08918410	2	-0.2131648535	Rhodobacterales	Sulfitobacter	Sulfitobacter sp003335585	0	0	1.000000296	1.90E-05	0.003363248964	7.11E-06	0	0.06028779336	0	7.99E-04	0
MARD_SAMN08918501_REFG_MMP08918501	8	-0.1714023937	Rhodobacterales	Pseudosulfitobacter	Pseudosulfitobacter pseudonitzschiae_A	0	0	1	1.32E-04	0.004431133612	1	0	0.04884074204	0	8.00E-04	0
MARD_SAMN08918503_REFG_MMP08918503	6	-0.1876579496	Rhodobacterales	Pseudosulfitobacter	Pseudosulfitobacter sp003335545	0	0	0.02220559831	2.32E-06	0.01676338866	5.98E-05	0	0.07625413105	0	0	7.21E-04
MARD_SAMN08924931_REFG_MMP08924931	7	-0.09258875579	Cytophagales	Pleomorphovibrio	Pleomorphovibrio marinus	0	0	0.9999998603	0.9999998603	0.2316565149	0.9999998603	0	0.06056933059	0	7.82E-04	0
MARD_SAMN08934404_REFG_MMP08934404	6	-0.07421780028	Rhodobacterales	Roseovarius	Roseovarius sediminicola	0	0	0.03116083288	4.60E-05	0.007060675922	0.003254893467	0.0414635449	0.0693071755	0	0.001116613407	0
MARD_SAMN08934405_REFG_MMP08934405	6	-0.3121750937	Rhodobacterales	Thalassorhabdomicrobium	Thalassorhabdomicrobium marinisediminis	0	0	0.04271478086	1.83E-04	0.1390125786	3.83E-04	0	0.06903056123	5.79E-05	0	0
MARD_SAMN08944605_REFG_MMP08944605	6	-0.09674723707	Lachnospirales	Vallitalea	Vallitalea guaymasensis	0	0	0.04202148799	7.64E-05	0.03333333533	0.001722877384	0	0.2709053282	0	0	0
MARD_SAMN08954522_REFG_MMP08954522	6	-0.1782310005	Flavobacteriales	Maribacter	Maribacter litoralis	0	0	0.07022757896	1.04E-04	0	2.13E-06	0	0.2973859287	0	0	0
MARD_SAMN08954523_REFG_MMP08954523	1	-0.5798930017	Enterobacterales_A	Zobellella_A	Zobellella_A maritima	0	0	0.02313047424	0.2840156825	0	0.005914827568	0	0.03721830442	0	1	0
MARD_SAMN08969185_REFG_MMP08969185	6	-0.03359028588	Rhodobacterales	Meridianimarinicoccus	Meridianimarinicoccus zhengii	0	0	0.03064732593	0.01671508909	0.02218938537	6.85E-06	6.50E-05	0.06349318201	0	8.18E-04	0
MARD_SAMN08970161_REFG_MMP08970161	6	-0.2074480721	Rhodobacterales	Pararhodobacter	Pararhodobacter oceanensis	0	0	0.03123944688	1.78E-05	0.04558113236	0	0	0.06678789791	0	8.18E-04	5.00E-06
MARD_SAMN08970498_REFG_MMP08970498	3	-0.1791752801	Rhodobacterales	Pararhodobacter	Pararhodobacter aggregans	0	0	0.03899492814	0.001583206002	0.3874597821	0.9999996681	0	0.05601889822	0	8.75E-04	0.0487392121
MARD_SAMN08979297_REFG_MMP08979297	6	-0.04175596793	Streptosporangiales	Marinitenerispora	Marinitenerispora sediminis	0	0	0.06470146679	6.25E-05	0.00112680377	0.07222273014	0	0.06410847261	0	0	0
MARD_SAMN08997828_REFG_MMP08997828	6	-0.02275411593	Balneolales	QGGB01	QGGB01 sp003150675	0	0	0.03584406113	1.17E-04	0.005061944297	8.66E-04	0	0.0461066214	0	7.77E-04	0.1386400075
MARD_SAMN08998300_REFG_MMP08998300	8	-0.1583218932	Rhodobacterales	Salibaculum	Salibaculum griseiflavum	5.58E-08	0.003310133459	0.9923679705	0.02262355447	0.999999708	0.9835198451	0.01666666667	0.9811547551	0	5.27E-05	0
MARD_SAMN09010082_REFG_MMP09010082	6	-0.1582505059	Nevskiales	Abyssibacter	Abyssibacter profundi	0	0	0.04537210015	1.56E-04	0.009605109813	7.25E-04	0	0.04938502022	0	1.60E-04	0
MARD_SAMN09041732_REFG_MMP09041732	3	-0.6449106996	Bacillales	Bacillus	Bacillus subtilis	0	0	0.02428054968	7.54E-07	0.003679221221	0.9833335351	0	0.06833665605	0	0.02796952053	0
MARD_SAMN09064531_REFG_MMP09064531	7	-0.352009936	Caulobacterales	Litorimonas	Litorimonas taeanensis	0	0	1.000000195	0.9833344381	0.005686512831	0.002687610337	0	1.000000195	0	0	0.008745779461
MARD_SAMN09074692_REFG_MMP09074692	7	-0.7808010338	Bacillales	Cytobacillus	Cytobacillus oceanisediminis_A	0	0	0.1073350483	1	0.1010521133	0.001789722706	0	0.06190802086	0	7.82E-04	0.003392910934
MARD_SAMN09074742_REFG_MMP09074742	6	-0.2239388991	Rhodobacterales	Yoonia	Yoonia sediminilitoris	0	0	0.01778243811	0.01666667167	0.01740463958	0.08706335278	0	0.07143976691	0	7.55E-04	0.1389613511
MARD_SAMN09074856_REFG_MMP09074856	6	-0.0947017914	DSM-26407	Thioalbus	Thioalbus denitrificans	1.21E-06	0	0.02934293924	2.46E-06	0.002392469014	0.01674599571	0	0.06595923076	0	0.01298262152	0
MARD_SAMN09074857_REFG_MMP09074857	3	-0.1773858143	Arenicellales	Arenicella	Arenicella xantha	3.21E-06	0	0.2178477408	8.66E-05	0.1148818101	0.983333596	0	0.07975789817	0	0.03062765236	0
MARD_SAMN09074869_REFG_MMP09074869	3	-0.09777939092	Sphingomonadales	Parasphingopyxis	Parasphingopyxis lamellibrachiae	0	0	0.1410576095	7.58E-05	0.002068021701	1	0	0.06302966172	0.01068160231	7.77E-04	0
MARD_SAMN09074945_REFG_MMP09074945	6	-0.2920837713	Rhodobacterales	Pontivivens	Pontivivens insulae	0	0	0.1865584081	1.32E-04	0.09005452888	0	0	0.0757768447	0	0	0
MARD_SAMN09074955_REFG_MMP09074955	3	-0.1970011908	Pseudomonadales	Marinomonas	Marinomonas foliarum	0	0	0.04587479801	5.98E-05	0.01585238256	1.000000091	0	0.06858550388	0	8.02E-04	0
MARD_SAMN09074958_REFG_MMP09074958	1	-0.3279571779	Pseudomonadales	Marinomonas	Marinomonas pollencensis	0	0	0.01946399439	3.72E-05	0	0.9833333333	0	0.1276972788	0	0.9833595685	0
MARD_SAMN09074965_REFG_MMP09074965	2	-0.3975349172	UBA8366	Aestuariispira	Aestuariispira insulae	1.16E-05	0	1.000000178	8.63E-07	0.04720503712	4.54E-08	8.11E-05	0.03390048271	0	2.93E-05	0
MARD_SAMN09078362_REFG_MMP09078362	3	-0.1784843743	Pseudomonadales	Marinospirillum	Marinospirillum perlucidum	2.34E-06	0	0.03278898088	1.21E-04	1.000000293	1.000000293	0	0.04623850204	0	0.001616407531	0.03622988452
MARD_SAMN09078458_REFG_MMP09078458	6	-0.1417462388	Cytophagales	Reichenbachiella	Reichenbachiella versicolor	1.19E-06	0	0.02819003271	1.24E-04	0.00335267209	0.002240862051	0	0.08899652901	0	0	0
MARD_SAMN09080319_REFG_MMP09080319	4	-0.1966926378	Rhodobacterales	Pararhodobacter	Pararhodobacter marinus	0	0	0.02059748617	2.96E-06	0.983333334	0	2.60E-04	0.1610416508	0	0	0.02465767162
MARD_SAMN09083205_REFG_MMP09083205	7	-0.06938306456	Actinomycetales	Micrococcus	Micrococcus luteus	0	0	1	1	0	1	0	1	0	5.39E-04	0.07005413311
MARD_SAMN09195925_REFG_MMP09195925	3	-0.1167030986	Flavobacteriales	Brumimicrobium	Brumimicrobium sp003143775	4.89E-04	0	0.09952470506	9.81E-05	0.1039325643	1.000000201	0.01641544504	0.05506877971	0	2.70E-04	0
MARD_SAMN09206170_REFG_MMP09206170	6	-0.4917293171	Pseudomonadales	Acinetobacter	Acinetobacter radioresistens	0	0	0.007777550493	4.90E-05	0.145543215	4.82E-06	0	0.04720248872	0	0.001570605902	0
MARD_SAMN09209463_REFG_MMP09209463	3	-0.1591248989	Rhodobacterales	Halovulum	Halovulum sediminis	0	0	0.02598034629	1.99E-06	6.40E-04	0.9500482117	0	0.04669921663	0	0.01118508886	0
MARD_SAMN09214043_REFG_MMP09214043	6	-0.2380912436	Sphingomonadales	Sphingomonas	Sphingomonas portus	5.17E-06	0	0.04875786957	8.88E-05	0.03333333337	1.32E-04	0	0.06766306081	0	0.00157230205	0
MARD_SAMN09217665_REFG_MMP09217665	6	-0.1595721311	Flavobacteriales	Muricauda	Muricauda koreensis	0	0	0.03940309884	1.27E-04	0.003326637711	0	0	0.07381763937	0	7.90E-04	0
MARD_SAMN09218204_REFG_MMP09218204	3	-0.3618590516	Pseudomonadales	Marinobacter_A	Marinobacter_A bohaiensis	0	0	0.04419513348	5.65E-07	0.02512133628	1	0.03396785003	0.9845111286	0	1.28E-05	0.001915320397
MARD_SAMN09228017_REFG_MMP09228017	3	-0.1942888549	Rhodobacterales	Paracoccus	Paracoccus sediminilitoris	0	0	0.03306889889	8.34E-05	0	1.000000168	0	0.1249437202	0	8.11E-04	0.02414077012
MARD_SAMN09228018_REFG_MMP09228018	4	-0.03058087755	Rhodobacterales	Amaricoccus	Amaricoccus sp003258405	1.22E-07	0	0.0401215179	0.05000187143	0.95	1.24E-05	0	0.09843357854	0	5.52E-06	0
MARD_SAMN09228019_REFG_MMP09228019	6	-0.1608246811	Flavobacteriales	Confluentibacter	Confluentibacter sediminis	0	0	0.02636694525	1.14E-04	0.06337414424	0.1764707443	0	0.07492123462	0	7.98E-04	0
MARD_SAMN09228020_REFG_MMP09228020	3	-0.2839582365	Pseudomonadales	Marinomonas	Marinomonas shanghaiensis	8.04E-07	0	0.0602552603	0.01666741843	0.01441819455	0.9999998209	8.12E-07	0.0302480828	1.82E-05	2.63E-05	1.03E-05
MARD_SAMN09228104_REFG_MMP09228104	8	-0.04089067344	Rhodobacterales	Meridianimarinicoccus	Meridianimarinicoccus roseus	0	0	0.9999998491	5.37E-05	0.116536847	0.9833460056	0	0.03864798433	0.0230533668	0.01090316731	9.09E-04
MARD_SAMN09228976_REFG_MMP09228976	3	-0.2471061988	Pseudomonadales	Marinimicrobium_A	Marinimicrobium_A alkaliphilum	0	1.30E-04	0.03106500622	6.37E-05	0.2604397427	1	0	0.08413332682	0	8.07E-04	0
MARD_SAMN09230411_REFG_MMP09230411	7	-0.3543685617	Cytophagales	Algoriphagus	Algoriphagus litoralis	3.14E-08	0	0.04202750525	0.999999996	0.002313426145	0.004717742911	0	0.07934298377	0	8.10E-04	0.03665094808
MARD_SAMN09236930_REFG_MMP09236930	6	-0.126657542	Rhizobiales	Aestuariivirga	Aestuariivirga litoralis	0	0	0.04268731853	7.61E-05	0.003324335493	0	0	0.101052929	0	7.89E-04	0
MARD_SAMN09240566_REFG_MMP09240566	2	-0.4184520387	Enterobacterales_A	Pseudoalteromonas	Pseudoalteromonas undina	0	0	1	1.96E-04	0.009443331202	0	0	0.05879283956	0	7.52E-04	0
MARD_SAMN09245781_REFG_MMP09245781	3	-0.03291800167	Mycobacteriales	Micromonospora	Micromonospora globispora	0	0	0.02631354518	0.01545645951	0.006449475657	1	0	1	0	0	0
MARD_SAMN09245787_REFG_MMP09245787	6	0.005991356437	Mycobacteriales	Micromonospora	Micromonospora echinaurantiaca	0	0	0.1630549694	0.05000089229	0.0145101197	0.01065064302	2.10E-04	0.05449809287	7.21E-05	0.01673886862	0.01669215773
MARD_SAMN09269770_REFG_MMP09269770	2	-0.122996732	Sphingomonadales	Alteriqipengyuania	Alteriqipengyuania lutimaris	1.04E-06	4.81E-05	1.000000229	0.01678573753	1.41E-04	0.03349178648	0	0.9980109119	0	0.05000000413	0.05797062092
MARD_SAMN09269811_REFG_MMP09269811	8	-0.07701812696	Bradymonadales	Lujinxingia	Lujinxingia litoralis	0	0	0.9999997706	2.89E-04	0.1035903462	0.9999997706	0	0.01419382102	0	0.01087695882	0
MARD_SAMN09279555_REFG_MMP09279555	2	-0.1931991773	Actinomycetales	OACT-916	OACT-916 sp003260275	0	0	0.9717818787	6.78E-07	0.002830707934	4.00E-04	0	1	0	2.78E-05	0.03699464051
MARD_SAMN09279561_REFG_MMP09279561	4	-0.05583397626	Rhodobacterales	Roseovarius	Roseovarius amoyensis	1.15E-06	0	0.0426966552	1.34E-04	1.000000179	0.004102654209	0	0.07900440298	0	0	5.60E-04
MARD_SAMN09283747_REFG_MMP09283747	7	-0.06174324738	Mycoplasmatales	Metamycoplasma	Metamycoplasma phocicerebrale	0	0	0.05227263873	0.9999997674	0.9999997674	0.9988595378	0	0.06450990186	0	0	0.9999997674
MARD_SAMN09377739_REFG_MMP09377739	2	-0.3905127453	Pseudomonadales	Marinomonas	Marinomonas piezotolerans	0	0	1	5.64E-05	0	3.04E-05	0	0.04961752108	0	0	0.02001839009
MARD_SAMN09381170_REFG_MMP09381170	8	-0.1168273949	Francisellales	Facilibium	Facilibium subflavum	0	0	0.9999998024	0.0001241032405	0.003361854023	0.9999998024	0	0.3721279141	0	0.006211090522	0
MARD_SAMN09386782_REFG_MMP09386782	6	-0.1582214097	Flavobacteriales	Putridiphycobacter	Putridiphycobacter roseus	0	0	0.05513749341	4.88E-05	0.1081702878	5.86E-06	0	0.06592915026	0	0.00817093185	0.04323025239
MARD_SAMN09425313_REFG_MMP09425313	6	-0.04150754825	Rhodobacterales	Aquicoccus	Aquicoccus porphyridii	0.005913430813	0	0.2717321219	5.52E-06	0.1116324123	0.03333342728	0	0.05190250709	0	3.91E-05	0
MARD_SAMN09425405_REFG_MMP09425405	6	-0.2772562113	Pseudomonadales	Marinobacter	Marinobacter litoralis	0	0	0.1029635373	1.86E-04	0.003288927629	0	4.64E-04	0.06589502249	0	9.58E-04	0
MARD_SAMN09433089_REFG_MMP09433089	6	-0.05770772342	Desulfobacterales	Desulfobacter	Desulfobacter hydrogenophilus	0	0	0.05521669812	4.18E-05	1.01E-04	0.003148488261	0	0.05465683974	0	3.61E-05	0
MARD_SAMN09437379_REFG_MMP09437379	6	-0.7725934091	Enterobacterales_A	Vibrio	Vibrio tetraodonis	0	0	0.1330021163	1.11E-05	0.006418444371	0	0	0.05963630608	0	7.95E-06	0
MARD_SAMN09437435_REFG_MMP09437435	6	-0.4272412178	Enterobacterales_A	Vibrio	Vibrio maerlii	0	0	0.1702191451	1.22E-04	0	1.78E-06	0	0.04347440576	0	0	0
MARD_SAMN09437463_REFG_MMP09437463	6	-0.579126314	Enterobacterales_A	Vibrio	Vibrio rhodolitus	0	0	0.03359573087	0	0.2301865534	4.52E-04	0	0.0391549662	0	0	0
MARD_SAMN09469620_REFG_MMP09469620	1	-0.333280064	Enterobacterales_A	Algibacillus	Algibacillus agarilyticus	0	0	0.05281992465	1.82E-04	0.08505167573	1	0	0.05496323345	0	1	0
MARD_SAMN09478201_REFG_MMP09478201	6	-0.02332142956	Rhodobacterales	HLUCCA09	HLUCCA09 sp003390865	0	0	0.02271781545	2.72E-06	0.08032749704	9.97E-08	0	0.05725217967	0	0.00164337833	0
MARD_SAMN09478215_REFG_MMP09478215	1	-0.1207273376	Rhodobacterales	Tropicimonas	Tropicimonas sp003390845	0	0	0.02058414048	1.02E-04	0.007356023294	5.61E-06	0	0.06470577778	0	1	0.03784300663
MARD_SAMN09478228_REFG_MMP09478228	2	-0.1280295922	Rhizobiales	Pelagibacterium	Pelagibacterium sediminicola	0	0	1	3.72E-05	0.08708317841	0	0	0.05111182539	0	0	0
MARD_SAMN09499650_REFG_MMP09499650	6	-0.2214045399	Enterobacterales_A	Aliidiomarina	Aliidiomarina sp003290085	0	0	0.03859371802	0.002070467371	0.06926139914	1.05E-05	0	0.04886735094	0	0.001592397606	0
MARD_SAMN09499816_REFG_MMP09499816	6	-0.03776108546	Mycobacteriales	Dietzia	Dietzia maris	0	0	0.03206043399	1.38E-04	0.005834419009	0.002171493681	0	1	0	7.66E-04	0.01619274754
MARD_SAMN09507747_REFG_MMP09507747	7	-0.1582981406	Rhodobacterales	Roseovarius	Roseovarius dicentrarchi	3.29E-04	0	0.134363875	1.000000207	0.007666284458	0.9833956136	0	0.9845700026	2.34E-05	7.77E-04	0.00273127919
MARD_SAMN09508687_REFG_MMP09508687	3	-0.09236623409	Rhodobacterales	Roseovarius	Roseovarius sp003298505	0	0	0.02800945198	3.32E-05	0.003236064329	1	0	0.2492916382	0	8.01E-04	0
MARD_SAMN09508719_REFG_MMP09508719	3	-0.114413743	Streptomycetales	Streptomyces	Streptomyces reniochalinae	0	0	0.03685016186	1.88E-04	0.003177776477	1	0	0.1899865327	0	7.55E-04	0
MARD_SAMN09508721_REFG_MMP09508721	6	-0.1109890997	Streptomycetales	Streptomyces	Streptomyces diacarni	0	0	0.01202776576	5.89E-05	0.006742878556	0.005456346284	0	0.1380431158	0	8.03E-04	0
MARD_SAMN09509732_REFG_MMP09509732	3	-0.2259187868	Pseudomonadales	Halomonas	Halomonas sulfidaeris	0	0	0.187067111	2.79E-05	0.03829151332	1.000000002	0	0.06030281984	0	5.37E-07	0
MARD_SAMN09509804_REFG_MMP09509804	2	-0.3124519767	Pseudomonadales	Stutzerimonas	Stutzerimonas sp004010935	0	0	1	0.004461981371	0.04525337427	0.005072230899	0	0.05253182788	0	0	0
MARD_SAMN09519150_REFG_MMP09519150	6	-0.3739890727	Flavobacteriales	Chryseobacterium	Chryseobacterium piscium	0	0	0.04644895799	7.80E-05	0	1.50E-06	0	0.09928510524	0	0	0
MARD_SAMN09522130_REFG_MMP09522130	6	-0.3061918491	Enterobacterales_A	Psychromonas	Psychromonas sp003318165	0	0	0.149400304	2.00E-05	0.00342223702	0	0	0.05774681343	0	2.37E-05	0
MARD_SAMN09522132_REFG_MMP09522132	6	-0.4347452068	Enterobacterales_A	Vibrio	Vibrio cortegadensis	0	0	0.02969517223	6.30E-07	0.004932735671	0.001807903768	0	0.09943693292	0	1.31E-05	0
MARD_SAMN09522133_REFG_MMP09522133	7	-0.3872759505	Rhodobacterales	OMPR01	OMPR01 sp900313015	0	0	0.03596404813	1.000000203	0.006530318276	0	0	0.05266274387	0	7.77E-04	0
MARD_SAMN09522134_REFG_MMP09522134	7	-0.3103470906	Rhodobacterales	Ruegeria	Ruegeria sp003318255	0	0	0.05923363395	1	0.002488677117	0	0	0.1300244045	0	7.77E-04	3.63E-06
MARD_SAMN09522135_REFG_MMP09522135	2	-0.3170500352	Rhodobacterales	Yoonia	Yoonia sp003318235	0	0	0.9837892045	8.24E-07	0.203966108	0.03528575546	0	0.9843834451	0	1.48E-04	0
MARD_SAMN09522149_REFG_MMP09522149	6	0.01649641809	Rhodobacterales	Rhodosalinus	Rhodosalinus sediminis	0	0	0.03283555081	3.85E-05	0.01632505341	0	0	0.06839854905	0	8.02E-04	0
MARD_SAMN09522150_REFG_MMP09522150	4	0.04620723302	Rhodobacterales	Rhodosalinus	Rhodosalinus halophilus	0	0	0.02949678611	0.01666666234	0.9999998212	0.002156504515	0	0.08749840423	0	2.30E-04	0.02506426837
MARD_SAMN09531221_REFG_MMP09531221	6	-0.0822082983	Chitinophagales	Lewinella_A	Lewinella_A sp003390935	0	0	0.04846388289	0.02112629928	0.003540585731	0	0	0.251775973	0	8.41E-04	1
MARD_SAMN09531617_REFG_MMP09531617	2	-0.4950578376	Bacillales	Bacillus_D	Bacillus_D piezotolerans	0	0	0.9851537315	2.35E-07	0.01444258342	0.0171836965	0	1	2.47E-05	0.01666666667	0
MARD_SAMN09579956_REFG_MMP09579956	6	-0.1030090144	Rhodobacterales	Rhodovulum	Rhodovulum visakhapatnamense	0	0	0.02250893302	1.19E-04	0.004699643545	0.004285251076	0.07851160121	0.04399796577	0	7.65E-04	0
MARD_SAMN09580333_REFG_MMP09580333	3	-0.4125731265	Rhizobiales	Cohaesibacter	Cohaesibacter intestini	0	0	0.03121458177	0.01666667273	0.03223936625	1.000000006	0	0.05126256494	0	3.36E-05	8.49E-08
MARD_SAMN09625553_REFG_MMP09625553	6	-0.3627198119	Bacillales_G	Maribacillus	Maribacillus taeanensis	0	0	0.1110305629	1.10E-04	0.3528834964	7.90E-06	0.01205599821	0.07409800299	0.001349088589	0.02967831469	0
MARD_SAMN09637267_REFG_MMP09637267	6	-0.2309676938	Pirellulales	Bremerella	Bremerella marina_A	0	0	0.02864635062	7.51E-05	3.67E-06	6.53E-06	0	0.04304294465	0	0.008868980634	0
MARD_SAMN09637346_REFG_MMP09637346	3	-0.2317731142	Pirellulales	Bremerella	Bremerella marina_B	0	0	0.01280094086	1.12E-06	0.1321824119	0.9999997333	0	0.04237519632	0	3.70E-04	0
MARD_SAMN09637541_REFG_MMP09637541	6	-0.1481517837	Pirellulales	Bremerella	Bremerella cremea_A	0	0	0.02721392528	9.03E-05	0.06671648858	0.002803489375	0	0.07049340377	0	0	0.06739420466
MARD_SAMN09665230_REFG_MMP09665230	2	-0.462061397	Pseudomonadales	Salinibius	Salinibius halmophilus	2.26E-06	0	1	1.21E-04	1	0	0	0.06388679779	3.11E-05	0	0
MARD_SAMN09667312_REFG_MMP09667312	1	-0.1035110338	Flavobacteriales	Winogradskyella	Winogradskyella sp003335675	0	0	0.04044748485	1	0.2218336516	1	0	1	0	1	1
MARD_SAMN09700386_REFG_MMP09700386	6	-0.5333638622	Enterobacterales_A	Shewanella	Shewanella algidipiscicola	0	0	0.05693774296	7.86E-05	0	0	0	0.06108344441	0	0.009238231662	0
MARD_SAMN09700398_REFG_MMP09700398	2	-0.3790239319	Enterobacterales_A	Shewanella	Shewanella japonica	0	0	0.9999996161	1.55E-04	0.235328694	1.45E-07	0.002114205462	0.09653800474	0	0	0.9166662828
MARD_SAMN09708543_REFG_MMP09708543	3	-0.5835231617	Bacillales	Planococcus	Planococcus salinarum	0	0	0.1072734899	1.12E-04	0.0835271753	0.9833768256	0.0043767148	0.0662652997	0	7.69E-04	0
MARD_SAMN09709391_REFG_MMP09709391	6	-0.3950532615	Pseudomonadales	Motiliproteus	Motiliproteus coralliicola	0	0	0.05793039021	1.14E-04	0.003282561797	0.2000011416	0	0.09002126961	0	0	0
MARD_SAMN09710960_REFG_MMP09710960	3	-0.7288547051	Enterobacterales	Klebsiella	Klebsiella pneumoniae	0.1071428302	0	0.08750982303	2.74E-05	0.00636158357	1	0	0.2020283732	0	4.37E-05	0
MARD_SAMN09713909_REFG_MMP09713909	3	-0.03729005849	Bradymonadales	Lujinxingia	Lujinxingia sediminis	0	0	0.1915831794	1.43E-04	0.008031420324	1.00000019	3.80E-06	1.00000019	0	0	0
MARD_SAMN09714579_REFG_MMP09714579	3	-0.1441698692	Spirochaetales_E	Oceanispirochaeta	Oceanispirochaeta sp003346715	0	0	0.123036291	3.25E-05	0.0182297224	1.000000155	0	0.065581128	0	7.64E-04	0
MARD_SAMN09721247_REFG_MMP09721247	4	-0.2699803445	Rhodobacterales	Paracoccus	Paracoccus sp003590715	4.76E-08	0	0.1283684759	1.08E-06	0.98333667	3.87E-04	8.84E-05	0.01877974693	0	1.29E-05	0.0323364162
MARD_SAMN09725931_REFG_MMP09725931	6	-0.2325188868	Flavobacteriales	QXCW01	QXCW01 sp003550275	0	0	0.1752811016	9.08E-05	0.004487488083	0.05779615145	0	0.06063105641	0	0	0
MARD_SAMN09736004_REFG_MMP09736004	6	-0.4563674259	Enterobacterales	Enterobacter	Enterobacter hormaechei_A	0	0	0.1174960609	1.27E-04	0.001637714789	0.09091046125	0	0.1207140773	0	0	0
MARD_SAMN09736005_REFG_MMP09736005	6	-0.4719596396	Enterobacterales	Citrobacter	Citrobacter freundii	0.003477343007	0	0.01789697511	1.26E-05	0.07114727682	0	0.004928306016	0.07099415807	0	6.07E-05	0.03704699911
MARD_SAMN09759695_REFG_MMP09759695	3	-0.1951748181	Rhodobacterales	Paroceanicella	Paroceanicella sp003448965	0	0	0.05313239192	1.14E-04	0.02753088216	1	0	0.06685914995	0	0	0
MARD_SAMN09759696_REFG_MMP09759696	2	-0.1768886023	Sphingobacteriales	Albibacterium	Albibacterium indicum	0	0	0.9999999969	1.21E-04	0.9999999969	8.23E-05	0	0.988723615	0	7.74E-04	0
MARD_SAMN09762457_REFG_MMP09762457	6	-0.1185310655	Flavobacteriales	Brumimicrobium	Brumimicrobium aurantiacum	0	0	0.1343731138	1.66E-05	0	1.45E-06	0	0.2944032025	0	0.01172000261	0
MARD_SAMN09762562_REFG_MMP09762562	3	-0.6320150095	Enterobacterales_A	Thalassotalea	Thalassotalea euphylliae_C	0	0	0.1069893029	7.03E-05	0	0.9999998387	0	0.0556903512	0	8.00E-04	0
MARD_SAMN09762563_REFG_MMP09762563	6	-0.7428992266	Enterobacterales_A	Thalassotalea	Thalassotalea euphylliae_B	0	0	0.1495671803	7.81E-05	0	2.79E-04	0	0.3138772855	0	0.01389655943	0
MARD_SAMN09762564_REFG_MMP09762564	6	-0.5820434313	Enterobacterales_A	Thalassotalea	Thalassotalea euphylliae_A	1.55E-06	0	0.01549646693	0.03333487856	0.006762955561	7.84E-05	0	0.04940248007	0	0.01667319721	0.005963144751
MARD_SAMN09762594_REFG_MMP09762594	4	-0.5011233881	Enterobacterales_A	Alteromonas	Alteromonas aestuariivivens	3.51E-06	0	0.05007192391	4.25E-05	1	6.25E-06	0.03703700812	0.06919177823	0.003499190978	3.04E-05	0
MARD_SAMN09767239_REFG_MMP09767239	6	-0.1399013647	Flavobacteriales	Muricauda	Muricauda nanhaiensis	0	0	0.04716541268	1.18E-04	0	4.87E-06	0	0.0373295517	0	0	0
MARD_SAMN09767465_REFG_MMP09767465	3	-0.9736402813	Enterobacterales	Serratia	Serratia marcescens	0	0	0.9999997087	2.44E-06	6.51E-04	0.9999997087	1.69E-04	0.06664067163	0.9500123324	4.82E-04	0
MARD_SAMN09770279_REFG_MMP09770279	6	-0.1087530361	Sphingomonadales	Tsuneonella	Tsuneonella troitsensis	0	0	0.05268716073	0.3156479969	0	7.70E-06	0	0.05515014536	0	0	0
MARD_SAMN09786826_REFG_MMP09786826	2	-4.95E-04	Mycobacteriales	Micromonospora	Micromonospora chalcea	0	0	1.00000001	0.95000698	0.96751915	0.007433147279	0	0.05778917032	0	0.001564492874	0
MARD_SAMN09835256_REFG_MMP09835256	6	-0.151849488	Flavobacteriales	Marixanthomonas	Marixanthomonas ophiurae	0	0	0.1281637432	7.77E-05	0	0.07000152986	0	0.04109931341	0	7.14E-07	0
MARD_SAMN09835476_REFG_MMP09835476	3	-0.5732624174	Enterobacterales_A	Vibrio	Vibrio sinensis	0	0	0.04399401472	9.46E-05	1	1	0	0.05940409974	0	0	0
MARD_SAMN09842172_REFG_MMP09842172	4	-0.3814528034	Sphingobacteriales	Mucilaginibacter	Mucilaginibacter conchicola	3.17E-06	0	0.03647083212	1.03E-04	1	0.0027093768	0	0.07162257996	0	0	0
MARD_SAMN09845332_REFG_MMP09845332	6	-0.2332432304	Flavobacteriales	Arenibacter	Arenibacter sp003426735	0	0	0.217190248	1.28E-04	0.002453834262	0.001744733862	0	0.113657187	0	0	0
MARD_SAMN09901140_REFG_MMP09901140	6	-0.3616861661	Bacillales_D	Oceanobacillus	Oceanobacillus profundus	0.004710407181	0	0.2774113961	0.05016833545	0.09252500003	1.62E-04	2.46E-04	0.08960762073	0	0	2.06E-04
MARD_SAMN09908144_REFG_MMP09908144	6	0.07154676002	Rhodobacterales	IMCC34051	IMCC34051 sp003605175	0	0	0.1616668293	1.83E-05	0.003536726693	3.44E-07	0	0.05055095184	0	0	0
MARD_SAMN09914392_REFG_MMP09914392	8	-0.6038960447	Enterobacterales_A	Motilimonas	Motilimonas pumila	2.99E-06	0	1	1.31E-04	0.002470862053	1	0	0.002915479454	0	0.004948197545	0
MARD_SAMN09915279_REFG_MMP09915279	2	-0.1539562611	Caulobacterales	Henriciella	Henriciella barbarensis	0	0	1.000000004	3.36E-06	0.001697241013	0.017567158	0	0.05626272904	0	2.51E-05	0
MARD_SAMN09915280_REFG_MMP09915280	6	-0.164626816	Caulobacterales	Henriciella	Henriciella algicola	0	0	0.005806296383	9.52E-05	0.00169923185	7.05E-06	0	0.05919049699	0	8.06E-04	0
MARD_SAMN09915281_REFG_MMP09915281	6	-0.1502165873	Caulobacterales	Henriciella	Henriciella mobilis	0	0	0.02923242492	1.28E-06	4.21E-04	0.002444772158	0	0.05659512472	0	1.34E-05	0
MARD_SAMN09916314_REFG_MMP09916314	6	-0.3973703496	Enterobacterales_A	Litorilituus	Litorilituus sp003545765	0	0	0.2373902272	1.34E-04	0.003919184196	0.00211687747	0.004475662744	0.0684667383	0.001224871065	0	0.9999998507
MARD_SAMN09920664_REFG_MMP09920664	6	-0.5675447105	Bacillales	Bacillus_A	Bacillus_A bombysepticus	7.51E-08	0.002126994564	0.03850664207	2.28E-06	0.01737984823	0	0	0.03868317019	0	0.004226170483	0
MARD_SAMN09930780_REFG_MMP09930780	3	-0.1541476533	Sphingomonadales	Alteraurantiacibacter	Alteraurantiacibacter zhengii	0	0	0.05319056945	1.78E-04	0.009453566068	0.9999999811	0	0.2685434301	0	0	0.01667215616
MARD_SAMN09932323_REFG_MMP09932323	6	-0.7634516834	Bacillales	Bacillus	Bacillus licheniformis	0	0	0.04549244007	0.106561095	0.003957769375	0.01666902055	0.02862660826	0.968597059	0	0.004187663038	0.004272274432
MARD_SAMN09932619_REFG_MMP09932619	3	-0.07598103059	Actinomycetales	Dermacoccus	Dermacoccus abyssi	0	0	0.04471386004	8.98E-05	0.007099398089	0.9833330506	0	0.07834115014	0	0	0
MARD_SAMN09939629_REFG_MMP09939629	4	-0.1968548009	Sphingomonadales	Tsuneonella	Tsuneonella suprasediminis	1.46E-07	0	0.05026546925	3.44E-06	0.9999999952	9.67E-05	0	0.05561162066	0	1.08E-07	0
MARD_SAMN09939640_REFG_MMP09939640	4	-0.3032609899	Flavobacteriales	Muricauda	Muricauda aequoris	5.26E-06	0	0.02679042083	9.89E-05	1	3.16E-06	0	0.05531633235	0	0	0
MARD_SAMN09939641_REFG_MMP09939641	4	-0.3310177131	Flavobacteriales	Muricauda	Muricauda maritima	2.92E-06	0	0.03340945911	6.89E-05	1	0.002759340306	0	0.05089910793	0	5.84E-06	0
MARD_SAMN09939643_REFG_MMP09939643	6	-0.2805094058	Flavobacteriales	Muricauda	Muricauda lutimaris	0	0	0.03425743017	4.10E-05	0.001738604703	7.38E-06	0	0.05270462559	0	8.26E-04	0.03890231786
MARD_SAMN09939799_REFG_MMP09939799	8	-0.2411203362	Rhodobacterales	Gemmobacter	Gemmobacter lutimaris	0	0	1	3.65E-05	0.08265297076	1	0.06608959703	0.0587141911	0.001878121045	7.94E-04	0.06860542994
MARD_SAMN09989090_REFG_MMP09989090	2	-0.1080549906	Rhodobacterales	Paracoccus	Paracoccus aestuarii	0	0	0.9999996424	9.58E-05	0.003344365592	0.001622117443	0	0.03853673277	0	7.94E-04	0
MARD_SAMN10058827_REFG_MMP10058827	6	-0.2604539561	Pseudomonadales	Alcanivorax	Alcanivorax profundi	0	0	0.03728762769	3.63E-05	0.01364549946	0	0	0.04811006592	0	5.47E-04	0
MARD_SAMN10075489_REFG_MMP10075489	8	-0.3057033044	Enterobacterales_A	Pseudoalteromonas	Pseudoalteromonas gelatinilytica	0	0	0.9999997674	1.01E-04	0.003435234596	0.9999997674	0	0.06190863885	0	8.14E-04	0.03805547862
MARD_SAMN10076538_REFG_MMP10076538	8	-0.08177547719	Rhodobacterales	Chachezhania	Chachezhania antarctica	0	0	1	9.44E-05	0	1	0	0.06398831735	0	0.009011607341	0
MARD_SAMN10081840_REFG_MMP10081840	7	-0.5234514597	Enterobacterales_A	Parashewanella	Parashewanella curva	0	0	0.04159499982	1	0.003130220758	1	0	0.07140911849	0	0.001834047236	0
MARD_SAMN10130764_REFG_MMP10130764	6	-0.02045281819	Rhodobacterales	Roseovarius	Roseovarius spongiae	2.26E-06	0	0.4546094869	9.60E-05	0.1684136847	6.19E-05	0	0.02138796479	0	0.003065641172	0
MARD_SAMN10130826_REFG_MMP10130826	3	-0.2026581308	Sphingomonadales	Altericroceibacterium	Altericroceibacterium spongiae	0	0	0.04416914322	1.80E-04	0.00304953879	0.9999997385	0	0.01759212497	0	0.009977170305	0
MARD_SAMN10130974_REFG_MMP10130974	6	-0.1036521184	Sphingomonadales	Alteraurantiacibacter	Alteraurantiacibacter aquimixticola_A	2.25E-06	0	0.03523212002	6.11E-05	0.04071687205	4.97E-06	0	0.9844022513	0	0	0
MARD_SAMN10134656_REFG_MMP10134656	6	-0.1423357594	Flavobacteriales	Aquimarina	Aquimarina latercula	2.52E-06	0	0.03246548545	7.01E-05	0.2708466837	4.62E-06	0	0.0821115101	0	0	0
MARD_SAMN10134657_REFG_MMP10134657	4	-0.1546272866	Flavobacteriales	Aquimarina	Aquimarina aggregata	0	0	0.06646161061	8.71E-05	1.000000239	5.11E-05	0	0.05159853237	0	5.12E-08	6.66E-04
MARD_SAMN10134658_REFG_MMP10134658	6	-0.09193927003	Flavobacteriales	AU392	AU392 sp003443635	5.06E-08	0	0.03165877124	2.22E-06	0.03627363668	0	0	0.06339568637	0	1.10E-07	0.004928732715
MARD_SAMN10134659_REFG_MMP10134659	3	-0.1038077739	Flavobacteriales	Aquimarina	Aquimarina sp003443675	0	0	0.03581322041	6.79E-08	0.08675442873	0.9834161697	0.01666666667	0.07357207135	0	0.0152487844	2.85E-05
MARD_SAMN10134660_REFG_MMP10134660	6	-0.4433341234	Enterobacterales_A	Alteromonas	Alteromonas sp003443615	0	0	0.02942975035	4.04E-05	0.1299342591	0	0	0.05767188729	0	0.004774060635	0
MARD_SAMN10141419_REFG_MMP10141419	3	-0.02610278257	Streptomycetales	Streptomyces	Streptomyces hoynatensis	0	0	0.05336883305	3.17E-05	0.1404405626	1.000000006	0	0.07212375611	0	8.68E-04	0.09125607226
MARD_SAMN10141426_REFG_MMP10141426	6	-0.2036188476	Streptomycetales	Streptomyces	Streptomyces klenkii	0.00447090534	0	0.02947822839	0.03818453484	0.07680887639	5.13E-06	0	0.04485624447	0	3.31E-08	0
MARD_SAMN10146989_REFG_MMP10146989	3	-0.1078126168	Flavobacteriales	Ulvibacterium	Ulvibacterium marinum	0.1111111878	0	0.0347000649	8.97E-05	0.01544513152	1.000000138	0	0.04310821435	0	7.67E-04	0.1516261175
MARD_SAMN10169376_REFG_MMP10169376	6	-0.09872265014	Pseudomonadales	Haliea	Haliea alexandrii	0	0	0.1385675546	1.03E-04	0	4.60E-05	0	1	0	0	0
MARD_SAMN10172232_REFG_MMP10172232	6	-0.384729383	Bacillales_D	Oceanobacillus	Oceanobacillus piezotolerans	0	0	0.05275009448	1.48E-04	0.003319522457	6.45E-05	0	0.10632852	0	0	0
MARD_SAMN10172241_REFG_MMP10172241	1	-0.322603561	Bacillales_D	Oceanobacillus	Oceanobacillus bengalensis	0	0.001966711235	0.04420438476	3.72E-05	0	0	0	0.1630601904	0	1.000000219	0.06188333721
MARD_SAMN10225537_REFG_MMP10225537	2	-0.1857122788	Actinomycetales	Rhodoglobus	Rhodoglobus amurskyensis	2.40E-07	0	0.9999998464	9.88E-05	0.1963045017	0	0	0.08476196823	0	5.13E-08	0
MARD_SAMN10231401_REFG_MMP10231401	3	-0.05953599725	Rhodobacterales	Rhodophyticola	Rhodophyticola porphyridii	0	0	0.0574306183	0.06026632287	0	1.000000411	0	1.000000411	0	0	0
MARD_SAMN10231957_REFG_MMP10231957	2	-0.007522030967	Mycobacteriales	Micromonospora	Micromonospora tulbaghiae	0	0	1	0.03756273235	0.004828133773	0.003629757332	0	0.0677404235	0	7.87E-04	0
MARD_SAMN10231959_REFG_MMP10231959	3	-0.02612466529	Mycobacteriales	Micromonospora	Micromonospora sp003667505	0	0	0.1342249613	2.44E-04	0.009334720674	0.9999997493	0	0.05424716004	0	2.90E-04	0
MARD_SAMN10250232_REFG_MMP10250232	6	-0.1912341397	Flavobacteriales	Dokdonia	Dokdonia sinensis	0	0	0.02629130812	0.01684062353	0.2577239233	5.94E-06	0	0.9840508993	0	9.15E-04	0
MARD_SAMN10250233_REFG_MMP10250233	3	-0.08736773524	Propionibacteriales	Arachnia	Arachnia antarctica	0	0	0.03597859006	5.30E-05	0.05562550352	1.000000189	0	1.000000189	0	7.96E-04	0
MARD_SAMN10250535_REFG_MMP10250535	2	-0.04456713593	Rhodobacterales	Oceanicola	Oceanicola lentulus	0.2611073431	0	1.000000162	0.03339711162	0.9846392762	0.001017701862	0	0.07740766039	0	5.95E-06	0
MARD_SAMN10261828_SAGS_MMP10261828	3	-0.04855218208	Flavobacteriales	PRS1	PRS1 sp003709165	0	0	0.04487910821	1.36E-05	0.3089166763	1.000000007	0	0.06356902948	0	7.84E-04	0
MARD_SAMN10276034_REFG_MMP10276034	3	-0.1491740893	Streptomycetales	Streptomyces	Streptomyces sp003725745	0	0	0.02382653316	4.54E-05	0.02099704665	0.9833333333	0	0.07068385458	0	0	0
MARD_SAMN10284718_REFG_MMP10284718	6	-0.3614336131	Pseudomonadales	Marinomonas	Marinomonas hwangdonensis	0	0	0.019411022	7.29E-07	1.08E-05	0	0	0.1963106273	0	0.01519307448	0
MARD_SAMN10320226_REFG_MMP10320226	3	-0.2313184036	Sphingomonadales	Tsuneonella	Tsuneonella flava	0	0	0.06511105052	1.10E-04	0.003255674981	1	0	0.3561682306	0	0	0
MARD_SAMN10362856_REFG_MMP10362856	5	-0.5559166634	Rhodobacterales	Pacificibacter	Pacificibacter maritimus	0	0	1	1.87E-04	0.004881205001	0.9833333333	9.51E-04	0.09067720087	0	1	0
MARD_SAMN10362944_REFG_MMP10362944	6	-0.2825478328	Pseudomonadales	Sinobacterium	Sinobacterium caligoides	0	0	0.02545836769	0.1723967173	0	4.06E-06	0	0.05367175311	0	0.002352702411	0
MARD_SAMN10362946_REFG_MMP10362946	3	-0.2126323387	Nautiliales	Cetia	Cetia pacifica	0	0	0.03338891915	1.87E-06	5.49E-05	0.9833335034	0	0.3279169648	0	0.005079206381	0
MARD_SAMN10363320_REFG_MMP10363320	2	-0.5314463808	Enterobacterales_A	Gallaecimonas	Gallaecimonas pentaromativorans	0	0	1	0	0.1189380706	0.01821641731	0	0.03377043445	0	1.26E-05	0
MARD_SAMN10363429_REFG_MMP10363429	6	-0.2901886247	Pseudomonadales	Marinimicrobium	Marinimicrobium koreense	0	0	0.3740911508	2.48E-04	0.002599223175	0	0	0.06350293198	0	0	0
MARD_SAMN10363435_REFG_MMP10363435	5	-0.5925363745	Staphylococcales	Salinicoccus	Salinicoccus roseus	1.30E-06	0	1	8.87E-05	0.003665748925	0.004734816983	0	0.04558182676	0	1	1
MARD_SAMN10397511_REFG_MMP10397511	6	-0.3137584494	Enterobacterales_A	Shewanella	Shewanella psychromarinicola	0	0	0.02654906179	8.14E-05	0	0	0	0.03257947799	0	0	0
MARD_SAMN10397593_REFG_MMP10397593	6	-0.3505161669	Enterobacterales_A	Shewanella	Shewanella vesiculosa	0	0	0.04893621887	1.27E-04	0.003246820521	0	0	0.1935132044	0	0	0
MARD_SAMN10397596_REFG_MMP10397596	4	-0.2963834759	Enterobacterales_A	Shewanella	Shewanella frigidimarina	2.81E-06	0	0.02077402353	0.01683024417	0.9842503596	1.65E-06	0	0.06653119554	0	0.001199266263	0
MARD_SAMN10411098_REFG_MMP10411098	3	-0.009938472631	Flavobacteriales	Aureibaculum	Aureibaculum marinum	0	0	0.03828568994	4.03E-05	0.3318329251	0.9666668122	0	0.1014673977	0	0	0.06001067321
MARD_SAMN10412359_REFG_MMP10412359	8	-0.4076204527	Pseudomonadales	Pseudomonas_E	Pseudomonas_E alloputida	0	0	1	1.23E-04	1	1	0	0.2883627525	0	0	0
TARA_SAMEA2591057_METAG_LKPMBOAD	8	-0.07010863873	Opitutales	MB11C04	MB11C04 sp002171765	0	0	1.000000006	0.01679733888	0.01666666986	0.9833333365	0	0.9864190744	0	0.0172424104	0
TARA_SAMEA2591057_METAG_MGBAEOCH	5	-0.07826026464	Flavobacteriales	UBA11891	UBA11891 sp003533785	0	0	0.999999882	0.999999882	0.999999882	0.999999882	0	0.999999882	0	0.999999882	0
TARA_SAMEA2591057_METAG_MGIKKEGI	4	-0.3023782939	UBA1280	UBA2136	UBA2136 sp002689455	0	0	0.07863228632	0.01666835587	0.999999996	1.26E-04	7.09E-04	0.2986677241	2.41E-08	0	0.006727314426
TARA_SAMEA2591057_METAG_PEOJEGGA	6	-0.1582200506	Flavobacteriales	UBA952	UBA952 sp002167775	0	0	0.002722133761	1.81E-06	5.21E-05	0.01666666667	0	0.001198812852	0	3.66E-04	0
TARA_SAMEA2591074_METAG_MMNGHOGL	3	-0.2338992329	Rhodobacterales	Amylibacter	Amylibacter sp900197625	0	0	0.3699181302	0.01068446099	0.09848866256	0.9999998564	3.31E-04	0.1022955383	0	9.56E-04	0.008109314385
TARA_SAMEA2591084_METAG_PFJBCBHJ	3	-0.05299944019	Puniceispirillales	AAA536-G10	AAA536-G10 sp002691185	0.2114912285	0	0.139205475	0	1	1	0	0.08875472758	0	4.68E-05	0.05082162528
TARA_SAMEA2591098_METAG_EKCBDPJI	3	-0.1370994431	Rhizobiales	Afipia	Afipia broomeae	0	0.009647697315	0.03190121129	1.15E-04	0.1178622054	1	0	0.07329004253	0	7.62E-04	0
TARA_SAMEA2591098_METAG_ELHAFCCE	1	-0.0789548772	Pseudomonadales	UBA9145	UBA9145 sp002477465	0	0	0.2248821533	2.47E-04	0.05869217957	0.9834055454	0.06883784164	0.02805919792	0.01153601375	0.9999998663	0
TARA_SAMEA2591098_METAG_OOHHFBGP	1	-0.1218043461	Rhodobacterales	LGRT01	LGRT01 sp016778765	0	0	0.05118997245	0.003337940163	0.07367601923	0	0	0.06453583379	0	1	0
TARA_SAMEA2591122_METAG_BAJAKJIO	2	0.04579334054	SAR86	TMED112	TMED112 sp003280455	0	1.48E-04	0.9838173012	0.01666667077	0.1777883361	0.01896194974	0	0.999999757	0	0	0
TARA_SAMEA2591122_METAG_BNKOMGJI	2	0.005018709072	Flavobacteriales	Marisimplicoccus	Marisimplicoccus sp902583445	0	0	1	1.85E-04	1.01E-04	0.03795618066	0	0.2525785696	0	0.003727468187	0.05862831525
TARA_SAMEA2591122_METAG_DCEMABAA	2	-0.02151445738	Flavobacteriales	GCA-2692065	GCA-2692065 sp002692065	9.77E-08	0	0.9836907665	5.86E-07	0.9889153706	0.006649751958	0	0.03865207963	0	0.007108882673	0.001522244182
TARA_SAMEA2591122_METAG_EDCMBBCG	3	-0.07386376198	TMED127	GCA-002690875	GCA-002690875 sp002689325	0	0	0.06820427911	1.43E-04	0.1157260446	0.9833335973	0	0.466141581	0	0.01666666667	0
TARA_SAMEA2591122_METAG_OKANJJLB	8	-0.001169402116	SAR86	AG-339-G14	AG-339-G14 sp004213955	0	0	1.000000175	1.03E-04	0.05701724929	1.000000175	0	0.06670553813	0	0.01341819588	0
TARA_SAMEA2619376_METAG_EJDLPCAL	1	0.008652603655	Flavobacteriales	MAG-121220-bin8	MAG-121220-bin8 sp002705485	0	0	0.008042856669	9.07E-07	0.9833333333	0.9999999956	0	0.9999999956	0	0.9999999956	0
TARA_SAMEA2619376_METAG_MCHHHBNN	4	-0.01334621962	TMED25	TMED25	TMED25 sp002699615	0	0	0.03745487109	9.31E-05	0.9999997538	0.009694143995	0	0.06810571965	0	0.002883719762	0.9999997538
TARA_SAMEA2619399_METAG_OEMCHJKJ	6	-0.005818712373	Flavobacteriales	BACL11	BACL11 sp002730985	0	0	0.04810359287	1.17E-04	0.127903588	5.18E-06	0	0.02945641651	0	0	0
TARA_SAMEA2619531_METAG_CDJDEOGJ	8	-0.02755975358	GCA-002705445	GCA-2705445	GCA-2705445 sp002705445	0	0	1	9.94E-05	0.00328994144	1	0	0.06325219437	0	0	0
TARA_SAMEA2619531_METAG_GFEDGDLC	2	-0.07882865565	Flavobacteriales	MS024-2A		0	0	0.999999722	1.43E-04	0.999999722	2.53E-04	0	0	4.42E-04	0.001235617187	0
TARA_SAMEA2619531_METAG_HGKJGEEB	3	-0.1665912034	Flavobacteriales	UBA11663	UBA11663 sp002863145	0	0	0.05531135729	1.29E-04	0.02252175369	1	0.02982591646	0.06849104196	0.001427560616	2.45E-04	0.04051938793
TARA_SAMEA2619531_METAG_KPGAFOOA	6	-0.00982288472	Flavobacteriales	TMED96		0	0	0.05632848242	6.75E-05	9.70E-04	0.01667264741	0	0.07360446746	0	7.77E-04	0
TARA_SAMEA2619531_METAG_LEPIDGAG	2	0.1011454066	Kiritimatiellales	UBA1859	UBA1859 sp002691095	0	0	1	0.03333486728	0.1688334639	4.79E-04	0	0.9688217397	6.06E-06	2.05E-04	0.04308387814
TARA_SAMEA2619531_METAG_MBJLLBJC	3	-0.2304600702	Puniceispirillales	UBA8309	UBA8309 sp002457745	0	0	0.02728652507	1.47E-04	0.5472210316	1.000000281	0	1.000000281	0	0.02001296284	0.003359447084
TARA_SAMEA2619548_METAG_ANCJELAM	5	0.04946398665	SCGC-AAA003-L08	TMED6	TMED6 sp002167465	0	0	1.000000241	2.99E-04	0.003646772904	1.000000241	0	0.6439756811	0	1.000000241	0
TARA_SAMEA2619548_METAG_JHDLHBGO	5	-0.06637863093	Cytophagales	UBA4465	UBA4465 sp002691385	0	0	1.000000236	3.64E-05	0	0.001465958946	0	0.2653272382	0	1.000000236	0
TARA_SAMEA2619548_METAG_PAIGEGGM	3	-0.04581910896	Actinomarinales	Actinomarina	Actinomarina sp002308095	0	0	0.02296278446	1.18E-04	0.09343709351	0.9666669175	0	0.05968982648	0	8.49E-04	0
TARA_SAMEA2619625_METAG_IHHGDKNJ	1	-0.2332803973	Parvibaculales	NORP139		0	0	0.01187397302	9.03E-05	0.00707830194	1	0	0.04611693938	0	1	0.06516039964
TARA_SAMEA2619667_METAG_BPBCELAF	7	-0.009399262746	MED-G09	MED-G09	MED-G09 sp002170885	0	0	1	1	0.9833465666	1	0	0.9450943564	0	0.003665236416	0
TARA_SAMEA2619677_METAG_DHGDAHEG	6	-0.1794344093	Flavobacteriales	Marinirhabdus	Marinirhabdus sp002337605	0	0	0.04090172015	1.53E-04	0.007297327162	0.00449401261	0	0.06555346955	0	7.82E-04	0
TARA_SAMEA2619678_METAG_AMMAMHCO	8	-0.02521957498	SCGC-AAA003-L08	GCA-2689995	GCA-2689995 sp002689995	0	0	1.000000302	3.37E-04	0.06521209744	1.000000302	0	0.02134689228	0	0	0
TARA_SAMEA2619678_METAG_EHMDLEPA	6	-0.06616304706	Marinisomatales	TMED108	TMED108 sp913049685	0	0	0.05469232865	5.45E-04	0.01438304828	0	0	1.000000302	0	0	0
TARA_SAMEA2619766_METAG_CECBDPKB	6	-0.09920340152	Flavobacteriales	UBA7446	UBA7446 sp002470745	0	0.05775780838	0.02132653704	3.75E-05	0.009680409376	0	0	0.0476525284	0	0.001538388228	0
TARA_SAMEA2619766_METAG_DFICPMHO	2	-0.04466030566	Thalassobaculales	TMED26	TMED26 sp003280605	0	0	0.9841621843	8.53E-07	0.09068543463	2.91E-05	0	0.05373558671	0	0.015521251	0.05501526296
TARA_SAMEA2619766_METAG_KBDCKIJJ	3	-0.1529896067	Puniceispirillales	UBA5951	UBA5951 sp016779005	0	0	0.05292372676	1.08E-06	0.9833468927	0.9833330711	0	0.02073632091	0	0.00245995788	0.03475469603
TARA_SAMEA2619766_METAG_LMODONND	3	-0.01447084788	TMED25	TMED25	TMED25 sp002704755	0	0	0.0254228799	9.74E-06	0.1466834641	1	0	0.04003480985	0.006257286835	0.004484794689	0
TARA_SAMEA2619766_METAG_PGHMOJPG	8	-0.06346391598	Opitutales	Coraliomargarita	Coraliomargarita sp002469895	0	0	1.000000313	1.62E-06	0.4838283932	1.000000313	0	0.05512998611	0	4.54E-05	0
TARA_SAMEA2619782_METAG_DDMJHDOJ	7	-0.01700028331	Burkholderiales	UBA7377	UBA7377 sp002170285	0	3.28E-06	0.2183127292	0.9666688073	0.1902805028	0.9999999954	0	0.08471832017	9.64E-05	7.93E-04	9.92E-05
TARA_SAMEA2619782_METAG_DJKHELNO	2	-0.03233226562	Rhodospirillales_A	TMED8	TMED8 sp002690705	0	0	1	6.83E-05	0.003412650344	6.42E-06	0	1	0	8.10E-04	0.03629978291
TARA_SAMEA2619782_METAG_PAKDINJI	6	9.94E-04	Marinisomatales	TMED108	TMED108 sp002172545	0	0	0.161930204	1.11E-04	0.002668103898	6.24E-06	0	0.09753978132	0	7.47E-04	0
TARA_SAMEA2619791_METAG_DBIFCBNB	3	-0.3654286488	Rhodobacterales	Celeribacter	Celeribacter baekdonensis_A	0.1081767883	0.007200699466	0.06801947434	1.43E-04	0.05623175739	0.9999998878	0	0.1285363647	0	0.0124947241	0
TARA_SAMEA2619802_METAG_BHKIALJD	3	-0.07217363642	Nanopelagicales	S36-B12	S36-B12 sp002728915	7.58E-08	0	0.0324043853	0.01666666667	0.09351572425	0.9843147289	0.006826722628	0.0461006708	0	2.36E-05	7.59E-06
TARA_SAMEA2619815_METAG_CFAFOEAL	3	-0.1711032988	Caulobacterales	Maricaulis		0	0	0.02767105766	0.01667092237	0.006651534855	1.000000257	2.10E-04	0.1361202692	0	5.29E-04	6.86E-06
TARA_SAMEA2619815_METAG_EELKOFIF	3	-0.1904949854	Sphingomonadales	Sphingobium	Sphingobium xenophagum	0	0	0.02885757675	5.72E-05	0.003243750188	1	0	0.03568248123	0	0.005722348996	0
TARA_SAMEA2619815_METAG_KJEPBPMI	2	-0.2581811201	Pseudomonadales	Alcanivorax	Alcanivorax gelatiniphagus	0	2.56E-06	0.9999998576	4.98E-05	0.00959652477	0.01046083282	0	0.9999998576	0	7.85E-04	0.04035478493
TARA_SAMEA2619815_METAG_MBLFNBKD	5	-0.05944809052	Rhodospirillales_A	UBA4479		0	0	0.9999998527	2.76E-05	4.96E-05	0.004021985445	0	0.2942677308	2.10E-06	0.9999998527	5.33E-04
TARA_SAMEA2619815_METAG_MJBMGOIA	3	-0.2317141321	Enterobacterales_A	Idiomarina	Idiomarina loihiensis	0	0	0.04497418307	6.08E-05	0.01022774194	0.9999997875	0	0.06462722444	0	0.0126860722	0
TARA_SAMEA2619815_METAG_OFMCCBEM	3	-0.1283431077	Phycisphaerales	UBA1924		0	0	0.100468868	4.81E-05	1.000000227	1.000000227	0	0.08076319519	0	0.01010487939	0
TARA_SAMEA2619818_METAG_NFEOAGHJ	1	0.02112062308	UBA1144	GCA-002715585	GCA-002715585 sp002697665	0	0	0.01092410207	0.01666666153	0.1301722292	0.9999997123	0	0.9833330508	0	0.9999997123	0
TARA_SAMEA2619840_METAG_EDOKFFDD	6	-0.1148713511	Longimicrobiales	UBA2589	UBA2589 sp002348465	1.70E-06	0	0.02164467592	1.47E-05	0.1151346774	0	0	0.03726278168	0	0.03522201737	1.39E-04
TARA_SAMEA2619840_METAG_GHMKJPCJ	2	-0.02475792538	Marinisomatales	GCA-002707905	GCA-002707905 sp002707905	0.2000898742	0	0.9999999969	0.0166666636	0.9999999969	8.58E-08	0	0.04969563101	0	3.35E-05	0.02824437762
TARA_SAMEA2619840_METAG_HFJDGBKI	6	-0.02248940472	UBA2968	UBA2968	UBA2968 sp002727195	0	0.01422422596	0.02896270458	1.39E-04	0.1150363321	6.60E-06	0	0.07442522302	1.01E-06	0.009805612963	0.06524442809
TARA_SAMEA2619840_METAG_KHCHLJMN	6	-0.01986040806	SAR202	UBA2962	UBA2962 sp002728115	0	0	0.03358276188	0.01666666667	0.01125487554	0.01666666667	0	0.05957635625	0	2.63E-05	0
TARA_SAMEA2619840_METAG_OBGEGELO	6	-0.01922760015	UBA6615	UBA8079	UBA8079 sp002727315	0	0	0.02886570625	0	0.01764555058	0.01666667067	0	0.05138908255	0	0	0.07679025889
TARA_SAMEA2619854_METAG_DAMFOOEB	6	-0.3877655202	Pseudomonadales	Pseudomonas_E	Pseudomonas_E alcaliphila_B	0	0	0.01323924489	0.04167324816	0.02874532784	7.35E-05	0	0.01210412391	0	1.20E-05	0
TARA_SAMEA2619857_METAG_LKAHBEPF	5	-0.04271339275	SAR324	UBA1014	UBA1014 sp001469005	0	0	0.9999999958	0.9999999958	0.04173393301	0.9999999958	0	0.04745613617	0.9833333333	0.9999999958	0
TARA_SAMEA2619903_METAG_AMEKCAIK	1	-0.1556051834	Cytophagales	Roseivirga		0	0	0.05141136	0.9999997352	0.1150979489	0.9999997352	0	0.04402662467	5.30E-07	0.9999997352	0.03286583294
TARA_SAMEA2619907_METAG_EHDDCGIN	1	0.005692248679	GCA-002705445	GCA-2716945		0	0	0.03300742211	0.01681981396	0.003575611888	1	0	0.04832460753	0	1	0.01666666667
TARA_SAMEA2619907_METAG_EMGKELAO	8	-0.1055131113	Pseudomonadales	UBA9145	UBA9145 sp002377605	0	0	0.9999996751	2.34E-05	0.9999996751	0.9999996751	0	0.9999996751	0	0.005477921171	1.30E-06
TARA_SAMEA2619907_METAG_FFJLAFKD	6	0.0395841694	GCA-002720895			0	0	0.02745057381	0	0.004642584535	0.005888770919	0	0.01768329218	0	7.36E-04	0
TARA_SAMEA2619907_METAG_FNHKDGPB	4	-0.1322970473	Sphingomonadales	Alteriqipengyuania	Alteriqipengyuania sp002377695	0.2426846531	0	0.02288007604	7.32E-05	0.9999997967	0.004744957999	0	0.07068511101	0	7.76E-04	0
TARA_SAMEA2619907_METAG_MFMGCAAC	3	-0.08533401353	UBA6615	UBA6615	UBA6615 sp002937505	0	0	0.003631112049	0.01679415177	0.02573205845	0.9999998118	0.2423039477	0.04016990859	0	0.01751459066	0
TARA_SAMEA2619907_METAG_NOGEJPAG	8	-0.1105482803	UBA11872	UBA11872	UBA11872 sp002433065	0	0.003343525722	0.9999999959	0.0166683199	0.03957863335	0.9999999959	0	0.9843118532	0	0.002492530016	0
TARA_SAMEA2619950_METAG_ADLKCPBP	6	-0.08730084685	Flavobacteriales	UBA5081	UBA5081 sp002415785	0	0	0.02576748808	1.05E-04	0.0298381258	0.006712395688	0	0.04220795313	0	0	0
TARA_SAMEA2619952_METAG_NJJBGEID	6	-0.005802901959	Burkholderiales	BACL14		0	3.54E-04	0.03417378646	1.53E-06	0.05237586534	1.24E-07	9.76E-04	0.06849653678	0	0.003151021835	0.006676675298
TARA_SAMEA2619970_METAG_CLAEKLCO	3	-0.03249997792	Pseudomonadales	UBA2168	UBA2168 sp002327525	2.63E-04	0	0.04165456069	0.03333337261	0.3417570345	0.9833337815	0	0.9834664047	0	3.99E-05	0
TARA_SAMEA2619970_METAG_FKFPFEBP	3	-0.03566723608	CAJXCL01	CAJXCL01		4.38E-06	0	0.02166721021	0	0.2712499345	0.9999998436	0	0.04093439101	0	0.003417351568	0
TARA_SAMEA2619970_METAG_FKMCDENO	3	-0.009289200505	UBA8248	UBA8248	UBA8248 sp002685755	0	0	0.1409204068	3.77E-05	0	1.000000199	0	0.368372361	0.001543955143	0.009777058201	0
TARA_SAMEA2619970_METAG_GLICNMBG	1	0.002026475414	UBA828	PTKB01	PTKB01 sp913053235	2.11E-06	0	0.02451043114	3.40E-05	0.4316129947	1	0	0.9833333333	0	1	0.06514894284
TARA_SAMEA2619970_METAG_JMFNEFCE	1	-0.01901939411	Marinisomatales	AB-629-J13		8.45E-06	0	0.01262091767	4.18E-05	1	1	0	0	0.03689092147	1	0.001313261855
TARA_SAMEA2619970_METAG_KIIHFBOD	1	-0.03753979419	UBA3495	UBA9611	UBA9611 sp002328185	0	0	0.03219248396	1.25E-04	0.001707913229	1	0	0.07009043691	0	1	0
TARA_SAMEA2619970_METAG_KLAFEPAG	4	-0.1091748404	Nitrospinales	Nitromaritima	Nitromaritima sp003451695	0	0	0.01588017736	4.61E-05	1.000000004	0	0	0.05206494631	0	0.001660099114	0.03672209033
TARA_SAMEA2619974_METAG_IOJPHMIM	7	-0.03690248487	Acidimicrobiales	UBA3125	UBA3125 sp002687745	0	0	1.000000203	1.000000203	0	0.007089302313	0	1.000000203	0	2.19E-05	0
TARA_SAMEA2619974_METAG_PDHLOGOD	3	-0.229126977	Cytophagales	Marinoscillum	Marinoscillum sp002729235	0	0	0.02175589545	0	0.003554504066	0.9999997074	0	0.05601549331	0	0.002571669996	0
TARA_SAMEA2619992_METAG_FFIJIJBK	3	-0.1082719304	Sneathiellales	Sneathiella		0	0	0.02462638411	1.05E-06	5.52E-05	0.9833333369	0	0.03237901739	0	0.002553211685	0
TARA_SAMEA2620021_METAG_KBGMIOJP	7	-0.0315751398	Acidimicrobiales	UBA8592	UBA8592 sp002724825	0	0	0.9999997862	0.9833331195	8.61E-05	0.9999997862	0	0.07617172283	0	0	0
TARA_SAMEA2620035_METAG_GNMGNMHB	6	-0.07594258217	Marinisomatales	UBA2126	UBA2126 sp002436185	0	0	0.01941476017	2.80E-07	0.004588301572	0.01844270246	0	0.05020764473	0	1.33E-05	0
TARA_SAMEA2620035_METAG_LBGPHFGM	3	-0.07318714067	Marinisomatales	UBA2146	UBA2146 sp002471705	2.84E-06	0	0.02727310728	1.28E-04	0.1131646049	1	0	0.03291871598	0	0.008428438024	0.04101923711
TARA_SAMEA2620035_METAG_LBPLCHEF	4	-0.09820063375	Rhodospirillales_A	Casp-alpha2	Casp-alpha2 sp002686255	0	0	0.0258925889	3.68E-06	0.9842268447	8.35E-05	0	0.9523481211	0	0.003161968527	0.1289643162
TARA_SAMEA2620039_METAG_BAKCDBNN	3	-0.1809188779	Burkholderiales	Limnobacter	Limnobacter sp002954425	0	0	0.02470012865	3.43E-06	0.003149957913	0.9999996943	0	0.05601367435	0	0.01677191761	0
TARA_SAMEA2620078_METAG_CJHBKDPI	2	-0.1384349386	Flavobacteriales	Marixanthomonas	Marixanthomonas sp002360635	0	0	1	5.87E-05	0.07638164534	0	0	0.1022954958	0	8.26E-04	0.06727910918
TARA_SAMEA2620097_METAG_HMMJHBHP	7	-0.04875525075	Dehalococcoidales	GCA-2688105	GCA-2688105 sp002688105	0.003255692875	0	0.1600723532	0.9999999979	6.55E-05	0.9999999979	0	0.9857713839	0	8.29E-04	0
TARA_SAMEA2620106_METAG_AFNJKAOM	6	-0.1936607155	Micavibrionales	UBA2137	UBA2137 sp002328415	0	0	0.05093071529	0.03333333585	0.01666666919	0	0	0.03268226638	0	0	0.3491045102
TARA_SAMEA2620106_METAG_JMICEMNF	7	-0.3058094654	Flavobacteriales	Polaribacter	Polaribacter sp002471825	0	0	0.9999999978	0.9999999978	2.68E-05	0.9999999978	3.30E-04	0.9707080374	3.50E-04	0.003594228232	0
TARA_SAMEA2620230_METAG_HMHBGFAL	3	-0.05231283252	Opitutales	MB11C04	MB11C04 sp002692535	0	0	0.04582508485	1.09E-04	0.001576616435	0.9999996834	0	0.01757579077	0	7.47E-04	0
TARA_SAMEA2620339_METAG_CMFLFIIF	7	-0.01298036201	Flavobacteriales	UBA8444		0	0	0.03821288149	0.9999996931	0.003247732771	0.9999996931	0	0.06839267305	0	7.71E-04	0
TARA_SAMEA2620339_METAG_JDJMPEKP	3	-0.01115666137	Flavobacteriales	MED-G14		0	8.14E-04	0.03162707423	6.40E-05	0.6676257743	1	0	1	0	7.54E-04	0
TARA_SAMEA2620339_METAG_NFMOIECC	2	-0.05211894233	TMED127	MED-G10	MED-G10 sp902547955	3.03E-06	0	1	1.46E-05	0.004591051302	0.005975220818	0	0.06569406821	0	0.002267927179	0
TARA_SAMEA2620384_METAG_PFNFNGAP	2	-0.227004311	Caulobacterales	Hyphomonas	Hyphomonas sp000682775	0	0	1.000000004	1.50E-06	1.000000004	0	0	0.9844957425	0	3.08E-05	0
TARA_SAMEA2620404_METAG_MDOJCKDP	2	0.008443509969	TMED127			0	0	0.9999997528	0.2090038003	2.52E-04	0.005027589086	0	0.03931581287	0.9833330819	0	0
TARA_SAMEA2620663_METAG_MECILNPA	2	-0.2235917512	Flavobacteriales	Aequorivita	Aequorivita sp002375695	0	0	0.9999999966	8.28E-07	0.0166666633	0	0	0.9894359794	0	0	0
TARA_SAMEA2620666_METAG_AFGGNEFA	2	-0.145380196	Sphingomonadales	Croceicoccus	Croceicoccus sp002694745	0	0	0.9849315604	1.52E-06	0.01107867442	3.90E-06	0.03021368646	1.000000202	0	1.30E-05	0
TARA_SAMEA2620666_METAG_EDMBPCLD	3	-0.1721277098	Micavibrionales	UBA2137	UBA2137 sp002695035	0	0	0.04216432674	8.67E-05	2.39E-05	0.8999998816	0	0.2143520527	0	0.004383576389	0.03177682421
TARA_SAMEA2620666_METAG_IPMNHCKD	6	-0.07031612545	Flavobacteriales	Owenweeksia	Owenweeksia sp002695025	0	0	0.02872865685	4.57E-05	0.003402288489	0.004934509559	0	0.03771185456	0	8.13E-04	0.02089608959
TARA_SAMEA2620672_METAG_GCIIDFDE	5	0.02537160313	Flavobacteriales	GCA-2693335	GCA-2693335 sp002724895	2.49E-08	0	1.000000005	0.01666698119	1.000000005	0.02129669744	0	0.06270706605	0	0.9833341091	0
TARA_SAMEA2620734_METAG_CDBINKLM	6	-0.0937754922	UBA4151	UBA4151	UBA4151 sp002696345	1.04E-07	0	0.06932330985	8.75E-07	0.03526598377	0	0	0.06459865305	0	9.92E-06	0.07393458907
TARA_SAMEA2620756_METAG_NONPAMNB	1	0.06093758585	SCGC-AAA003-L08	GCA-002707645	GCA-002707645 sp002693365	0	0	0.006105302497	9.43E-05	0.03744312766	0.9999997505	0	0.07097838271	0	0.9999997505	0.004514111776
TARA_SAMEA2620812_METAG_BLLOGHKP	6	-0.1686027568	Pseudomonadales	Pseudohongiella	Pseudohongiella sp002706685	3.42E-04	0	0.03773027228	5.30E-05	0.02234028078	0.007858913359	0	0.0917068039	0	8.09E-04	0.1089033897
TARA_SAMEA2620812_METAG_HDCKCBGN	3	0.003699396376	Parvibaculales	Parvibaculum	Parvibaculum sp002694985	0	0	0.1117922191	2.29E-05	0.00343283089	1	0	0.09265845218	0	8.12E-04	0.03795662422
TARA_SAMEA2620824_METAG_GEJHHNAG	2	-0.2749503605	Flavobacteriales	Marinirhabdus	Marinirhabdus sp002375495	0	0	1	9.61E-05	1	2.05E-06	0	0.06716863619	0	0	0
TARA_SAMEA2620824_METAG_MNBKNHDJ	8	-0.3156398337	Pseudomonadales	UBA2679	UBA2679 sp002354735	0	0	1.000000205	2.52E-05	5.38E-05	1.000000205	0	0.07617123998	0	0.01312114051	0.1344399265
TARA_SAMEA2620824_METAG_NIGBPHMF	4	-0.1629141519	Caulobacterales	Oceanicaulis	Oceanicaulis alexandrii	0	0	0.02550070899	3.92E-05	0.984793559	3.52E-06	0	0.997318571	0	0.01824769443	0
TARA_SAMEA2620824_METAG_OAGJFFDB	6	-0.1315871288	Rhodospirillales_A	UBA4479		0	0	0.02940192593	1.12E-04	0.07383442108	0	0	0.07001242941	0	0.00686982616	0.002760309119
TARA_SAMEA2620882_METAG_EKMOFPLF	4	-0.04317957728	UBA8108	UBA8108	UBA8108 sp002695115	0	0	0.0445178195	1.03E-04	1.000000235	0	0	0.05840204809	0	0	0
TARA_SAMEA2620925_METAG_LJBBMNFI	2	-0.1721486592	Sphingomonadales	Qipengyuania	Qipengyuania citrea	3.93E-08	0	0.9999997875	0.06666783832	0.9999997875	0	0	0.1457704964	0	1.04E-05	0
TARA_SAMEA2620967_METAG_MHNHOBDL	1	-0.2163497171	Flavobacteriales	Aequorivita	Aequorivita sp002364215	0	0	0.003110791069	1.07E-04	0.009029061315	0.999999783	0	0.09022509084	0	0.999999783	0.3201116396
TARA_SAMEA2620970_METAG_GGBEMCNM	6	-0.02943270743	Marinisomatales	Marinisoma		0	0.00306209757	0.03664942107	0.03342358936	0.111611009	0.01666765598	0	1.000000249	1.18E-07	7.64E-04	0
TARA_SAMEA2620970_METAG_HEBCFGMN	3	-0.09833211664	Pseudomonadales	UBA4582	UBA4582 sp913050215	0	0	0.02344294299	1.27E-04	0.003345272616	1	0	1	3.86E-04	0.001851395532	0
TARA_SAMEA2620980_METAG_EDCALDMI	1	-0.07228880293	Rhodobacterales	Amylibacter	Amylibacter sp003447515	0	0	0.001569431892	2.09E-04	0.02689878758	3.75E-06	0.0466235651	0.03185740483	0	1	0
TARA_SAMEA2620980_METAG_HOANNCOF	6	-0.03618255122	Flavobacteriales	MAG-121220-bin8		2.15E-04	0	0.02560187498	0.01682859926	0.1454800634	5.36E-06	0	0.065180109	0	0.001499968639	1.27E-04
TARA_SAMEA2620980_METAG_MICENOFG	6	-0.03808434598	Opitutales	MB11C04	MB11C04 sp002713685	0	4.78E-05	0.0138782636	1.03E-04	3.95E-05	0	0.005272115045	0.06332318456	0	0	0
TARA_SAMEA2620991_METAG_GHGOHFOA	2	-0.3269537656	Flavobacteriales	Aequorivita	Aequorivita vladivostokensis	0	0	1	1.42E-04	1	0.008813933863	0	0.1410490417	0	0	1
TARA_SAMEA2620991_METAG_NLDPPCEE	1	-0.05867139763	Flavobacteriales	Brumimicrobium		0	0	0.025762686	1.84E-04	0.0035049618	0.005973365184	0	0.07032812072	1.94E-05	1	0
TARA_SAMEA2620995_METAG_BDJIHGBP	6	-0.09069533812	Pseudomonadales	UBA11889	UBA11889 sp913030615	0	0	0.03536498398	4.80E-05	0.001931686484	3.21E-05	0	0.06084094296	0	0.001018057752	8.61E-04
TARA_SAMEA2621003_METAG_CKNNHJHJ	5	-0.06329201289	UBA3495	GCA-2712585	GCA-2712585 sp002712585	0	0	1.000000135	8.14E-05	0.02383490429	1.000000135	0	0.06553797831	0	1.000000135	0
TARA_SAMEA2621003_METAG_NGHODKEB	2	-0.05404692935	Pseudomonadales	UBA9145	UBA9145 sp002694855	6.65E-06	0.004522842551	0.9999997782	1.12E-04	0.006526094508	0	0	0.03383965423	0	0	0
TARA_SAMEA2621020_METAG_ABKIOJHG	1	4.96E-04	Pelagibacterales	AG-414-E02		0	0	0.03453689023	1.60E-04	0.9999997699	0.9999997699	0	0.2941511263	0	0.9999997699	0
TARA_SAMEA2621021_METAG_BMDCHEJH	7	-0.01558382483	Burkholderiales	BACL14		9.55E-04	0	0.04210533582	1	0.007026222364	0.00525827775	0	1	0	0.00152773975	0.0379459263
TARA_SAMEA2621044_METAG_PAAMBDEJ	7	-0.1504588251	Bacteriovoracales	GCA-2706205	GCA-2706205 sp002706205	2.94E-06	0	0.04731789677	0.9999999966	4.80E-05	8.32E-05	0	0.03383749534	0	4.02E-04	0.03391538579
TARA_SAMEA2621075_METAG_KDKFOIAJ	5	-0.1828757695	Bacteriovoracales	GCA-2707495	GCA-2707495 sp002707495	5.35E-04	0	0.9999997003	0.00301338168	0.9833330336	1.18E-04	0	0.01894446341	2.66E-08	0.9837225132	0
TARA_SAMEA2621076_METAG_PGLLOIOI	2	-0.03047612933	Pedosphaerales	UBA1100	UBA1100 sp913042895	0	0	1.000000225	1.07E-04	0.966873516	0.02720365211	0.01666667011	0.1912094055	0	0	0
TARA_SAMEA2621085_METAG_NCMAHLFL	6	-0.209225754	Flavobacteriales	UBA1494	UBA1494 sp002706365	0	0	0.1775017104	7.12E-07	0.03432801472	9.65E-08	0	0.04659387345	0	1.31E-05	0
TARA_SAMEA2621092_METAG_PINFDOMM	3	-0.345063989	Pseudomonadales	Pseudomaricurvus	Pseudomaricurvus sp002707785	0	0	0.03698991047	6.75E-05	1	1	0	1	0	0.002322408729	0
TARA_SAMEA2621099_METAG_MOEJCAFC	7	-0.338533726	Bacteriovoracales	GCA-2712005	GCA-2712005 sp002712005	0	0	0.9999997936	0.9999997936	0.0177395346	0.003628991555	0	0.2474613057	0	0	0
TARA_SAMEA2621099_METAG_OLNLEHLG	1	-0.3712504115	Pseudomonadales	Neptuniibacter	Neptuniibacter sp002435145	4.82E-06	0	0.01756664096	4.27E-05	1	1	0	1	0	1	0.06666534225
TARA_SAMEA2621101_METAG_HCGFDFOF	2	-0.007179144712	UBA3495	UBA11650	UBA11650 sp002710215	0	0	1	0.03341616901	0.1899352107	0.01776290601	0	0.04039716956	0	7.79E-04	0.003274629875
TARA_SAMEA2621101_METAG_LEJMAEPD	1	-0.2712263244	Bdellovibrionales	UBA6502	UBA6502 sp002436415	0	0	0.02672608427	1.90E-06	0.118879183	0.9999997354	0	0.07122241346	0	0.9999997354	1.05E-06
TARA_SAMEA2621107_METAG_MBDOFGMO	6	-0.2174175328	Pseudomonadales	Pseudohongiella	Pseudohongiella sp002711845	0	0	0.03771615873	8.11E-07	0.004895600485	8.64E-08	0	0.1814033854	0	0	0
TARA_SAMEA2621176_METAG_LNNLNJLH	3	-0.2739420333	Pseudomonadales	Oleibacter	Oleibacter sp002331105	0.0171615123	0	0.09098010594	0	0.04343605368	1	0.003940144864	0.1493490232	0	7.69E-04	0
TARA_SAMEA2621191_METAG_JOABIJEI	6	-0.138363929	Rhodobacterales	Roseovarius	Roseovarius mucosus	0	0	0.09565175438	4.61E-05	1.06E-06	0.003591876293	0	1	4.15E-04	8.01E-04	0.06936134843
TARA_SAMEA2621191_METAG_KOACLFMB	6	-0.0908428602	Rhodobacterales	Actibacterium_A	Actibacterium_A naphthalenivorans	3.13E-06	0	0.1733464382	1.47E-04	0.009069171212	0.01666666233	0	0.0618150064	4.93E-04	0.01877025467	0
TARA_SAMEA2621203_METAG_IEFLJMCG	8	-0.535307013	Pseudomonadales	Acinetobacter	Acinetobacter venetianus	0	0	1	1.04E-04	0.008234576429	1	0	0.1924195406	0	0	0
TARA_SAMEA2621213_METAG_DIBPDECH	4	-0.001598169207	Phycisphaerales	JANSXG01		0.02685239798	0	0.1405544444	3.51E-05	0.9857014608	0.00534166207	0	0.08978313108	0	6.47E-04	0.005867567491
TARA_SAMEA2621216_METAG_DIJMOGIJ	4	-0.05829479299	WGA-4E	TMED15	TMED15 sp002714785	0.00841928012	0	0.05382678273	2.78E-06	0.9904890065	1.34E-04	0	0.06297286956	0.02160509695	7.61E-04	1.66E-04
TARA_SAMEA2621221_METAG_HEHENJAP	5	-0.03200770718	UBA1144			0	0.02905421671	1.000000239	8.18E-05	9.74E-05	2.94E-06	0	0.06436900052	0	1.000000239	0
TARA_SAMEA2621222_METAG_DGLCEMDP	3	-0.0891428922	Opitutales	UBA5691	UBA5691 sp002474325	2.54E-06	0	0.02693490449	1.57E-04	0.02100032448	0.9999995769	0	0	0	7.45E-04	0.06964035887
TARA_SAMEA2621232_METAG_JNKIOFLF	5	0.004532640014	AEGEAN-169	MarineAlpha5-Bin3	MarineAlpha5-Bin3 sp002938255	0	0	1.000000268	5.89E-06	1.000000268	1.000000268	0	1.000000268	0	1.000000268	0.08272800873
TARA_SAMEA2621242_METAG_AIOKPNEJ	4	0.04948015977	Phycisphaerales	GCA-2706885	GCA-2706885 sp002706885	0	0	0.03431466863	2.34E-06	1.000000219	2.94E-08	0	0.1367929412	0	0	0
TARA_SAMEA2621242_METAG_AOBACFJI	4	-0.2478289385	Flavobacteriales	Muricauda	Muricauda aurea	7.68E-08	0	0.1021914737	6.86E-06	0.9842398945	0	0	0.1978883138	0	8.15E-05	0
TARA_SAMEA2621242_METAG_GDMEHIBJ	2	-0.2001493726	Flavobacteriales	Leeuwenhoekiella	Leeuwenhoekiella sp002710685	0	0	1	0.001789969069	1	0.004984402196	0	0.05750188574	0	3.13E-06	1.08E-04
TARA_SAMEA2621242_METAG_HEAAMFCE	2	-0.01490803686	UBA1113	GCA-2707205	GCA-2707205 sp002707205	0	0	1	1.48E-04	1	0.007586402409	0	0.06779877003	0	0.00160440566	0
TARA_SAMEA2621242_METAG_HOBIHNJG	7	-0.2017006551	Flavobacteriales	Flavobacterium	Flavobacterium coralii	0	0	0.9999998003	0.9999998003	0.004995794896	0	0	0.05626710227	0	0.01288712967	0
TARA_SAMEA2621247_METAG_FOKJHEGI	3	-0.1367984823	Pseudomonadales	Litorivivens	Litorivivens sp002710725	0	0.006474484742	0.03300353437	2.88E-06	0.1706312762	0.9666861311	0	0.02090447554	0	0.00109894325	0
TARA_SAMEA2621259_METAG_OOAMCINK	5	-0.03661402448	Comchoanobacterales	UBA6594	UBA6594 sp002480165	0	0	0.983885309	1.73E-06	1	0.01772018055	0	1	0	1	0
TARA_SAMEA2621277_METAG_JANMBIJC	1	-0.005532545112	Acidimicrobiales	UBA8592	UBA8592 sp002703045	0	0	0.02859587367	1.47E-04	1	1	0	1	0	1	0.06482975382
TARA_SAMEA2621287_METAG_CBFAEDAG	3	-0.268018024	Enterobacterales_B	UBA3532	UBA3532 sp002376965	0.001476536445	0	0.02643306427	1.15E-05	8.44E-04	1.000000015	0	0.02998946303	0	7.07E-04	0
TARA_SAMEA2621287_METAG_FFNGLIJO	7	-0.2161758851	Burkholderiales	Limnobacter	Limnobacter sp000170915	0	0	1.000000188	1.000000188	0.09615564261	1.000000188	0.01764978645	0.04603469998	2.03E-04	7.18E-04	0
TARA_SAMEA2621300_METAG_CCGLMDCH	3	-0.1610548805	Planctomycetales	Gimesia	Gimesia sp002706765	0	0	0.01982755271	0.002914543643	0.001994802529	1.000000159	0	0.1000272127	0	1.33E-05	0
TARA_SAMEA2621300_METAG_EKFPEFJE	2	-0.04827533644	Rhodospirillales_A	UBA1479	UBA1479 sp002325375	0	0	1	7.83E-05	1	0	0	1	0	0	0
TARA_SAMEA2621300_METAG_GGKHKFLB	7	-0.04335633599	Balneolales	UBA2664	UBA2664 sp002359315	0	6.28E-04	0.08520328893	0.9999998134	0.001739733677	0.9999998134	0	0.03619519274	0	7.90E-04	0
TARA_SAMEA2621401_METAG_PBJKAHMH	8	-0.1241008057	Flavobacteriales	SCGC-AAA160-P02		0	0	0.9683512933	0	0.06372756848	0.9500004828	0	0.06097360919	0	2.22E-04	5.35E-04
TARA_SAMEA2621487_METAG_HMPOEMOI	3	-0.1174234713	Flavobacteriales	UBA6049	UBA6049 sp913045895	0	0	0.03119448932	9.60E-05	0.07561325147	0.9999997623	0	0.06732178723	0	0.01926616387	0
TARA_SAMEA2621502_METAG_HFKILBIH	6	-0.2170924022	Pseudomonadales	Marinobacter	Marinobacter maritimus	0	0	0.01785701552	0.1544087062	0	0.002606009986	0	0.01011124268	0	0.01886386141	0
TARA_SAMEA2621502_METAG_NLHALEFI	2	0.005769696023	Acidimicrobiales	UBA9382	UBA9382 sp003476595	0	0	0.9999997196	0.01666666667	0.9683096922	0	0	0.07706222576	0	0	0.06604925159
TARA_SAMEA2621509_METAG_MPBCKPHO	8	-0.1800858867	Rhodobacterales	Amylibacter	Amylibacter sp913043905	0	0	1.000000288	0.01666787872	0.06885634213	0.96666695	0	0.123378655	0	0	0
TARA_SAMEA2621528_METAG_FCNHCPFO	7	-0.1638480917	Pseudomonadales	Pseudohongiella	Pseudohongiella acticola	0	0	0.01754882121	0.9999997012	0.00347376631	1.95E-05	0	0.04030246393	0	1.89E-05	0.03337431521
TARA_SAMEA2621528_METAG_GAEKHINC	3	-0.2951674036	Rhodobacterales	Sulfitobacter	Sulfitobacter sp006064855	0	0	0.0173769009	3.06E-05	0.002636556482	0.9999999949	0	0.05491231819	0	0.01746165177	0.06774346646
TARA_SAMEA2621528_METAG_LMPJOJBM	2	-0.1783199912	Rhodobacterales	Sulfitobacter		0	0	1.000000205	1.35E-04	1.000000205	0.00537646405	0	0.17833181	0	0	0
TARA_SAMEA2621536_METAG_AMHKKGFA	5	-0.162611112	Flavobacteriales	UBA10364	UBA10364 sp003487785	0	0	0.999999584	1.98E-04	0.09376067405	0.999999584	0	0.06841628568	0	0.999999584	0
TARA_SAMEA2621536_METAG_ECBGEDBK	7	0.01658743054	Flavobacteriales	CAJIYG01	CAJIYG01 sp913063045	0	0	1.000000303	1.000000303	0	1.000000303	0	0.03726406903	0	0	0
TARA_SAMEA2621536_METAG_HLKLHGDE	1	-0.2636403567	Flavobacteriales	UBA6772	UBA6772 sp002453265	0.008003386116	0	0.090957872	0.0167917287	0.1743017746	4.09E-05	0	0.03941454776	0	1.000000005	0
TARA_SAMEA2621536_METAG_JKOGBKOH	2	-0.05687239765	Flavobacteriales			0	0	1	1.35E-04	0.1178096272	0.003660721877	0	0.05453532757	0	0	0
TARA_SAMEA2621536_METAG_KLKANNOC	8	-0.129303762	Flavobacteriales	ASP10-05a	ASP10-05a sp000981645	0	0	1	0.01674910318	2.88E-04	0.9849042018	0	0.9865772158	0	7.68E-04	7.24E-05
TARA_SAMEA2621551_METAG_HDAJGIEO	6	-0.06044388733	UBA1151	UBA1328	UBA1328 sp002725925	0	0	0.007059405869	6.64E-05	0.07152590027	0	0	0.03542714389	0	0.01297546483	0
TARA_SAMEA2621551_METAG_JDNJPCNE	5	-0.05527133481	UBA8231	UBA8231	UBA8231 sp003529325	0	0	1.000000207	3.60E-05	1.000000207	0.005058553397	0	0.8872307937	0	1.000000207	0
TARA_SAMEA2621551_METAG_KGBINJLE	6	-0.03528235028	Verrucomicrobiales	Roseibacillus_B		0	0	0.1005764918	2.47E-06	0.2128395668	0	0	0.05548428785	0	0.002404944022	0.02201014129
TARA_SAMEA2621551_METAG_KNGBNMOK	2	-0.3197250939	Enterobacterales_A	Colwellia	Colwellia sp003545415	3.46E-08	0	1.000000159	1.56E-04	0.9700848172	0.03947122394	0	1.000000159	0.01099514847	0.0599217931	9.74E-06
TARA_SAMEA2621551_METAG_MNJLJAEC	1	-0.04444420878	SAR324	UBA8110	UBA8110 sp002707655	0	0	0.04269851083	2.18E-06	0.01120185741	1.04E-07	0	0.07864766007	0	0.9999999953	0.2559031816
TARA_SAMEA2621551_METAG_PDBJEGFH	3	-0.08391499376	Pirellulales	GCA-2718815		2.42E-06	0	0.02644210465	3.33E-05	0	1.000000303	0	0.05323841762	0	0.01376023609	0
TARA_SAMEA2621564_METAG_GKALJALI	3	-0.1316140259	Sphingomonadales	Parasphingorhabdus	Parasphingorhabdus sp002354635	0	0.01896229621	0.1931920745	1.61E-06	5.32E-04	0.9671536992	1.09E-04	0.06316350028	2.30E-04	0	0.05099259745
TARA_SAMEA2621779_METAG_IOENAFMJ	2	-0.02920106695	NS11-12g	UBA9320	UBA9320 sp913043145	0	0	1.000000201	9.08E-05	1.000000201	0.009996671927	0	0.06383111626	0	0	0
TARA_SAMEA2621812_METAG_BHEJFGLB	3	-0.08695035487	Woeseiales	UBA1847	UBA1847 sp002685275	0	0	0.1875233584	0.0333351426	0.9999999951	0.9833333285	0	0.0570698082	0	0.001461135456	1.64E-07
TARA_SAMEA2621812_METAG_EINIOJLI	7	-0.1132653747	Flavobacteriales	MS024-2A	MS024-2A sp002705385	0.1617765055	0	0.04477551522	1.00000038	0.005229716018	1.00000038	0	0.9995834032	0	8.29E-04	0.01299553614
TARA_SAMEA2621812_METAG_NHHPCCBJ	8	-0.1147147067	Phycisphaerales	UBA1668	UBA1668 sp002364555	0	0	0.9801964676	1.23E-06	0.9842727178	1	0	0.06259915857	0.001070252026	5.15E-05	0
TARA_SAMEA2621839_METAG_CHKPNCKL	2	-0.05941555027	GCA-002705445	GCA-2720195	GCA-2720195 sp002720195	0	9.11E-04	0.9839082428	0.0166678419	0.09012359271	0.01666671487	0	0.07699811843	0	2.53E-05	0
TARA_SAMEA2621839_METAG_ECLMIDKH	2	-0.01789259163	Verrucomicrobiales	Roseibacillus_B	Roseibacillus_B sp002420305	0	0	0.9965661771	1.02E-06	1.000000215	0.007824152208	0	0.9846712452	0	1.43E-04	0
TARA_SAMEA2621839_METAG_EOEPIHHM	2	-0.1256480883	Flavobacteriales	UBA952	UBA952 sp913051935	0	0	1	5.69E-05	1	5.64E-06	0	1	0	0.001608702422	0
TARA_SAMEA2621839_METAG_FOCILNML	4	-0.1278707186	Opitutales	UBA7441	UBA7441 sp913041275	7.22E-08	0	0.1353519312	0	0.9833333333	8.66E-08	0	0.06634548996	0	7.54E-05	0.06611555592
TARA_SAMEA2621839_METAG_HILMGKBK	5	-0.04096551371	Burkholderiales	BACL14		0	0	0.9999998138	1.29E-04	0.9999998138	0.06150812452	0.001223505074	0.06685341936	0	0.9999998138	0
TARA_SAMEA2621839_METAG_NEIJCBGE	4	-0.004126288158	SAR86	TMED112	TMED112 sp002683115	0	0	0.01682674195	1.37E-04	0.9999996911	0	0	0.01081199297	0	0	0
TARA_SAMEA2621859_METAG_BLBOAJGJ	6	-0.07234122797	Flavobacteriales	UBA7446	UBA7446 sp002313325	0.01974743555	0	0.1250681732	1.32E-04	0.05679942527	0.005904801522	0	0.06221291097	0	0	0
TARA_SAMEA2621859_METAG_GAEHGPFE	5	-0.07859130943	Opitutales	MB11C04	MB11C04 sp002364975	0	0	1	1.06E-04	0.0434324786	0	0	0.06146563563	0	1	1
TARA_SAMEA2621990_METAG_CKNIILJE	3	0.02493799835	Pelagibacterales	HIMB114	HIMB114 sp003209195	0	0	0.03267076792	0	0.342887265	0.9999996095	0	0.04514555809	0	0.008282685899	0
TARA_SAMEA2621990_METAG_OMFNCAAD	8	-0.01576159751	Flavobacteriales	MED-G13	MED-G13 sp902525795	0	0	0.9999998411	0.01666666667	0.01666666667	0.9999998411	0.02951622619	0.9977704696	0	2.00E-05	0
TARA_SAMEA2622097_METAG_DKMMMDIM	8	-0.1001270051	Flavobacteriales	UBA952	UBA952 sp913020765	0	0	1.000000207	1.63E-04	1.000000207	1.000000207	0	0.2073678056	0	0	0
TARA_SAMEA2622097_METAG_HGADEAJE	8	-0.03574799951	Flavobacteriales	SP287	SP287 sp002721285	0	0	1.000000258	1.84E-04	0.008587738726	1.000000258	0	1.000000258	0	0.002335869063	0.1094100421
TARA_SAMEA2622097_METAG_NFKPCCND	6	-0.001754001907	Verrucomicrobiales	Roseibacillus_B	Roseibacillus_B sp002715825	0	0	0.03325845562	9.48E-05	0.05816214643	0.005047644962	0	0.07708381041	0	0	0.03497735618
TARA_SAMEA2622119_METAG_AHPOGDIA	6	-0.3678870095	Cytophagales	Fabibacter	Fabibacter thermotolerans	0	0	0.04052310999	8.91E-07	0.001056755187	7.83E-05	0	0.08457614049	0	0.005413038324	0
TARA_SAMEA2622119_METAG_CKEFGNEL	7	-0.07916518743	Rhodospirillales_A	UBA1479	UBA1479 sp913030825	0	0	1	1	0.006824298735	0	0	1	0	0.0015617316	0.06773021611
TARA_SAMEA2622149_METAG_FEMNCMMF	3	-0.07834607413	Nitrospinales	Nitromaritima	Nitromaritima sp002731985	0	0	0.0319490792	7.91E-05	1	1	0	0.05093138261	0	0.007816715583	0
TARA_SAMEA2622149_METAG_KGNNLAEL	7	-0.0624331093	UBA1144	NP136	NP136 sp002730475	0	0	0.0426500942	1	0	0	0	0	0	4.04E-05	0
TARA_SAMEA2622149_METAG_MMILIKLJ	4	-0.1165561522	Phycisphaerales	GCA-002718515	GCA-002718515 sp018656645	0	0	0.0295407376	2.26E-04	0.9999996923	0	0	0.9999996923	0	0.001537285165	0
TARA_SAMEA2622149_METAG_PDNNHHPM	1	-0.03343240645	Longimicrobiales	UBA1138	UBA1138 sp002501085	0	0	0.01976399589	1.94E-05	0.9999996771	0.9999996771	0	0.9999996771	0	0.9999996771	0
TARA_SAMEA2622197_METAG_CGIMDGAD	2	-0.1012235502	SAR324	Arctic96AD-7	Arctic96AD-7 sp002685535	1	0	1	1.36E-04	1	0.00450900144	0	1	0	0.004165757632	0
TARA_SAMEA2622219_METAG_FGDKILBA	4	0.0230537645	Burkholderiales	BACL14		0	0	0.04414583774	1.02E-04	1	0.00340749163	0	0.08054681592	0	7.18E-04	0
TARA_SAMEA2622219_METAG_GIOFANNH	7	0.0410589668	Flavobacteriales	GCA-2697505		0	0	0.09463368132	1	0.002984183693	1	0	0.04531157078	0	0.001415694249	0
TARA_SAMEA2622219_METAG_GJKCCBDG	3	-0.1043244627	Rhodobacterales	MED-G52	MED-G52 sp002682975	0	0	0.03720225279	3.34E-07	0.4220440336	0.9833333715	0	0.08722966709	0	9.08E-04	0
TARA_SAMEA2622316_METAG_PCEAOEII	6	-0.1226359983	Verrucomicrobiales	Arctic95D-9	Arctic95D-9 sp002323995	9.67E-04	0	0.04531100481	8.19E-07	0.1192697665	0.01844105448	9.78E-04	0.0315202986	0	0.004358334383	0
TARA_SAMEA2622336_METAG_ELNAHGFM	4	-0.05418768416	TMED25	TMED25	TMED25 sp913030915	0	0	0.03853432729	3.14E-05	0.9858719416	1.17E-06	0	0.07513389765	0	0.01678334195	0
TARA_SAMEA2622336_METAG_NINLODAE	5	-0.04334814011	SAR86	TMED112	TMED112 sp902610995	0	0	1	8.80E-05	0.2430452187	1	0	0.7569095861	0	1	0.02920432935
TARA_SAMEA2622362_METAG_ILIBDBIG	1	0.006655624487	Pelagibacterales	CACPJE01		0.04205998019	0	0.003724764447	1.73E-06	0.9999999966	0.9833333333	0	0.04184547549	0	0.9999999966	0.03395496748
TARA_SAMEA2622376_METAG_GLDFILLI	5	-0.09214655892	Rhodobacterales	MED-G52	MED-G52 sp902631295	1.00000016	0	1.00000016	1.45E-04	0	0.004599136615	0	0.1421480724	0	1.00000016	0.02808640396
TARA_SAMEA2622478_METAG_HAEEGDCL	2	-0.04616907531	SAR324	Arctic96AD-7		0	0	0.9999999025	1.45E-06	6.58E-04	0.001088949524	0	0.03402994015	0	0.004708068064	2.13E-04
TARA_SAMEA2622499_METAG_LMOJHPFB	7	0.1147128416	Cytophagales			0	0	0.03915948458	1	0	0	0	0.04329474643	0	4.37E-04	0
TARA_SAMEA2622518_METAG_CDPNIGGJ	4	0.005755161519	UBA1144	GCA-002715585	GCA-002715585 sp002715585	0	0	0.07013888921	1.54E-04	1	0.003880775545	0	0.07619225149	0	0	0.04540276113
TARA_SAMEA2622545_METAG_HPKFPAAP	3	-0.06681642392	SCGC-AAA003-L08			0.01259944903	0	0.02428611131	3.51E-05	0.00994647863	1	0.003260164725	0.07606346937	0	0.02721595539	0.2447880251
TARA_SAMEA2622545_METAG_OECGPLDK	2	-0.1604055899	Pirellulales	UBA721	UBA721 sp002709045	0	0	1	8.76E-05	1	0	6.26E-06	0.06864169457	0	0.004658438996	0.03722084791
TARA_SAMEA2622568_METAG_BPIONGFC	3	-0.176232124	Flavobacteriales	Mesonia	Mesonia oceanica	0	0.1020487728	0.03508467132	1.28E-04	0.08858349383	1.000000188	0	0.04985704549	0	7.99E-04	5.05E-05
TARA_SAMEA2622656_METAG_FODMCDIL	3	-0.06220130091	Pseudomonadales	PGZG01		0	0	0.02673100562	5.89E-07	5.36E-05	1.000000172	0	0.97053088	0	0.01666667174	0
TARA_SAMEA2622656_METAG_JDDFFOHG	2	-0.04557466123	Burkholderiales	ALPHA2B	ALPHA2B sp901875635	0	0	1	1.99E-04	2.19E-04	8.46E-07	0	0.06837588766	0	0.01096296021	0
TARA_SAMEA2622657_METAG_BLIPHDIP	4	-0.02647416047	GCA-002705445	GCA-2705445	GCA-2705445 sp913031205	0	0	0.03209422323	1.000000283	1.000000283	0.005162494454	0	1.000000283	0	0	0
TARA_SAMEA2622658_METAG_MEGADAMM	2	0.04209712973	Flavobacteriales	GCA-2697505		7.81E-08	0	1.000000233	0.01678365007	1.000000233	0.01666666667	0	0.9835374364	0	1.24E-05	0.0367477019
TARA_SAMEA2622658_METAG_PNALDEAO	8	0.02727695361	Cytophagales	MED-G16		2.13E-08	0	1	0.1645274599	0.006495446894	0.9833333333	0	0.05794945897	0	0.01235097799	0.001157213657
TARA_SAMEA2622667_METAG_BMCGBAMJ	6	-0.09031633558	Phycisphaerales	UBA1924	UBA1924 sp002364005	0	0	0.03314722312	6.28E-05	0.001509699089	0.004378259672	0	0.05610695444	0	0	0
TARA_SAMEA2622667_METAG_IKEGAHGN	6	-0.1741005867	Pseudomonadales	Litorivivens	Litorivivens sp002415025	0	0	0.04691370141	1.22E-04	0.003411619485	0	0	0.06666619932	0	0	0
TARA_SAMEA2622673_METAG_EOOHAFPO	3	-0.1201722089	Pseudomonadales	UBA11889	UBA11889 sp002719135	0	0	0.03355954956	1.04E-04	1.76E-04	1	0	0.01765619766	0	0.01264782986	0.009882604529
TARA_SAMEA2622678_METAG_LCCFEJME	6	-0.1242054182	Legionellales	GCA-2863045	GCA-2863045 sp002863045	0	0	0.03011358384	1.74E-04	0.003220737267	6.19E-06	0	0.06961427669	0	0.007370720482	0.0954195384
TARA_SAMEA2622685_METAG_JPLIAAIG	6	-0.276724628	Pseudomonadales	Marinobacter_A	Marinobacter_A sp002717955	0	0	0.02160850276	2.08E-06	4.57E-04	0.001039776275	1.16E-05	0.3016123921	0	0.001592243294	2.49E-05
TARA_SAMEA2622694_METAG_JHIJAEDG	8	-0.3484644852	Enterobacterales_A	Pseudidiomarina	Pseudidiomarina aquimaris	3.72E-04	0	0.9999996869	1.41E-06	0.2448204424	0.983333024	1.15E-04	0.05297787747	0	0.0025692281	0
TARA_SAMEA2622695_METAG_BPMNPGCH	2	0.03911317739	SCGC-AAA003-L08	TMED161		0	0	0.9999998378	0	0	0.07999187725	0	0.1258990291	3.24E-07	0.001756576742	8.94E-05
TARA_SAMEA2622695_METAG_GIMEDFFN	3	0.0227842574	GCA-2716485	GCA-002719695	GCA-002719695 sp002716725	0	0	0.07320065756	1.80E-04	0.006859439177	1.000000227	0	0.2182966672	0	0.001337552035	0
TARA_SAMEA2622696_METAG_HCJFGCBE	3	-0.07214716947	Flavobacteriales	GCA-2716065	GCA-2716065 sp002716065	0	1.65E-04	0.05119438175	3.77E-05	0.01987027772	1.000000006	0	0.05489592997	0	1.21E-05	0.004099465806
TARA_SAMEA2622696_METAG_KGIODGLG	6	0.05109134139	SCGC-AAA003-L08	GCA-2717625		4.02E-08	0	0.02855517594	0	0.03333333668	1.20E-04	0	0.02962211974	0	0.2804930177	0.04195908132
TARA_SAMEA2622696_METAG_LJCKGMCC	8	-0.07455011316	UBA9615	UBA6601	UBA6601 sp002433485	0	0	0.9853302006	1.24E-06	0.03277466873	0.9833498412	0	0.04396095609	0	2.63E-04	0.04328475591
TARA_SAMEA2622710_METAG_DBGJLHNK	2	0.05137146243	TMED109	TMED109	TMED109 sp002720535	0.3111141712	0	1.000000202	1.28E-04	0.07340729199	0	0	1.000000202	0	0.007239044968	0
TARA_SAMEA2622710_METAG_KOHPLGIJ	7	-0.4143960973	Flavobacteriales	UBA974	UBA974 sp902578505	4.93E-06	0	0.05130174589	1.000000247	0.07090468165	0	0	1.000000247	0	0	0
TARA_SAMEA2622715_METAG_BAPMEKGD	2	-0.02860414609	Pseudomonadales	UBA9145	UBA9145 sp002727755	0	0	0.999999683	1.02E-04	0.001574722783	4.44E-06	0	0.0586451108	0	0.00381762504	0
TARA_SAMEA2622716_METAG_PGFFMCOD	6	-0.01127963873	Flavobacteriales	TMED113	TMED113 sp002715445	0	0	0.1273796776	1.58E-04	0.1281250863	0	0	0.0445316169	0	7.14E-04	0
TARA_SAMEA2622725_METAG_ALFDIHAE	3	-0.2346441576	Nitrosococcales	Methylophaga	Methylophaga sp002363955	3.52E-06	3.62E-04	0.007494663185	7.22E-05	0	1	0	0.0401132061	3.24E-04	0.01518971843	0
TARA_SAMEA2622733_METAG_CKLGIHPC	1	-0.002320986596	Pelagibacterales	AG-414-E02		6.65E-06	0	0.01666666667	0.9999996976	0.9999996976	0.9999996976	0	0.05929351096	0	0.9999996976	0
TARA_SAMEA2622733_METAG_EELCBJME	3	-0.03469111884	Burkholderiales	GCA-2721545	GCA-2721545 sp002721545	0	0	0.250804465	1.33E-05	0.9999997927	0.9999997927	0	0.05950750679	0	7.61E-04	0.001060805636
TARA_SAMEA2622733_METAG_OECEHKPE	8	-0.0652412557	Marinisomatales	GCA-2715465		1.32E-05	0	0.9999997392	0.001919062191	0.03614039784	0.9834137718	2.21E-04	0.05054756421	0.01071019082	2.62E-05	0
TARA_SAMEA2622736_METAG_DIOOGNDP	6	-0.5825431509	Pseudomonadales	Pseudomonas_E	Pseudomonas_E khazarica	0	0	0.15149299	1.13E-04	0.01513145634	0	0	0.02441492598	0	0.001950797435	0
TARA_SAMEA2622737_METAG_BCPAJEON	2	-0.1016322702	Rhodospirillales_A	TMED8	TMED8 sp002721825	0	2.88E-05	0.9837237199	3.62E-06	0.03213076022	2.46E-07	0	0.9834350938	0	0.03943096964	0
TARA_SAMEA2622737_METAG_HMOCFPAL	2	-0.03236187161	Burkholderiales	GCA-2721545		0.2720609608	0.01393685592	1	0	0.01942553889	0.002517859767	0	0.06609046148	0	1.50E-06	0
TARA_SAMEA2622737_METAG_HPGMPLOF	1	-0.1581469075	Pirellulales	UBA721	UBA721 sp002348315	3.32E-06	0	0.03831110346	0	1	1	0	1	0	1	0
TARA_SAMEA2622737_METAG_NMILOMPH	1	-0.04620593247	UBA1151	GCA-2717385	GCA-2717385 sp002718415	0	0	0.1170908831	0.9999998205	0	0.9999998205	0	0.05492893775	0	0.9999998205	0
TARA_SAMEA2622737_METAG_OHMFMGLP	8	-0.005246233376	Marinisomatales	UBA2134	UBA2134 sp002718285	1.37E-06	0	1	2.52E-04	1	1	0.009862059881	1	0.009180812315	0.001065218885	0
TARA_SAMEA2622737_METAG_PCAKDJOK	1	0.009623207419	Pelagibacterales	MED-G40		0.003073202242	0	0.01499176735	8.22E-05	1.000000321	0.9833337922	2.30E-05	0.9839311397	0.001341268314	1.000000321	0.03612292811
TARA_SAMEA2622738_METAG_PMOIGPEK	2	-0.08097740395	SAR202	GCA-2719675	GCA-2719675 sp002719675	0	0	1.000000298	1.91E-05	1.000000298	0	0	1.000000298	0	0.008705488078	0.06724745004
TARA_SAMEA2622764_METAG_EHKPLJDK	8	-0.007040560499	Marinisomatales	Marinisoma	Marinisoma sp902629855	0	0	0.9999996899	1.41E-04	0.002359980289	0.9999996899	0	0.9843672229	0	0	0
TARA_SAMEA2622765_METAG_CGEGLBBL	2	-0.05052916892	Pirellulales	UBA7805	UBA7805 sp002480485	0	0	0.9999997435	0.1622833471	0	0.009752701195	0	0.02466548845	0	7.77E-04	0
TARA_SAMEA2622765_METAG_CKKHFEEO	6	-0.1705947183	Phycisphaerales	UBA7800	UBA7800 sp002480565	0	0	0.08712284392	6.19E-05	0.03495882146	0.007776328006	2.91E-05	0.0748282833	0	0	0
TARA_SAMEA2622765_METAG_ICPMIAHH	2	-0.06896710173	Opitutales	MB11C04	MB11C04 sp002500665	0	0	1.000000003	0.003456551516	0.03188028807	0.00200908234	0	0.0661148732	0	3.90E-05	0.02896186923
TARA_SAMEA2622765_METAG_LCCLODIH	6	-0.003701456056	Verrucomicrobiales	Roseibacillus_B	Roseibacillus_B sp002709915	0	0	0.174530282	1.52E-04	0.003357472687	4.48E-04	0	0.005125043649	0	0.001589901725	0.03722448131
TARA_SAMEA2622765_METAG_MHBAPCGP	7	-0.09649447201	Rhizobiales	Stappia	Stappia sp002722295	0.07907462515	0	1.000000175	1.000000175	0.002568343545	1.000000175	0	0.04783574029	0	8.09E-04	0
TARA_SAMEA2622765_METAG_OGNPIJOJ	4	-0.1420296345	Flavobacteriales	Muricauda_A	Muricauda_A lutaonensis	0	0	0.03801589238	2.02E-04	1.000000317	0.0167444835	0	0.03609580637	0	1.000000317	0.006303642654
TARA_SAMEA2622766_METAG_APIKJLNH	8	-8.72E-04	MED-G09	MED-G09	MED-G09 sp003278145	0	0	0.9999997687	2.34E-04	0.9999997687	0.9999997687	0	0.07091043147	0	0.004322994253	0
TARA_SAMEA2622766_METAG_DIHIBLAE	3	-0.1173204082	UBA8366	UBA8366	UBA8366 sp002711555	0	0	0.3200503064	7.57E-05	1.000000195	1.000000195	0	0.04476175156	0.06550552541	7.47E-04	0
TARA_SAMEA2622766_METAG_FDFJEPOA	1	0.009584899006	UBA1151	GCA-002708145	GCA-002708145 sp002728715	6.46E-04	0.002124335737	0.09493113804	2.89E-05	0.06619892086	0.999999833	0	0.06956487465	0	0.8999998358	0.03396106798
TARA_SAMEA2622766_METAG_HMICCCOP	8	-0.3703166739	Rhodospirillales_A	Thalassospira	Thalassospira sp002709775	0	0	0.9999997203	4.64E-05	0.111873605	0.9999997203	0	0.03524711264	5.93E-04	0.02454696646	0
TARA_SAMEA2622766_METAG_ICABGDLO	6	0.04261063856	Pelagibacterales	Pelagibacter	Pelagibacter sp902631595	0	0	0.5230217861	8.19E-05	0.01426222704	0.0190362554	0	0.04635075046	0	0.005669214392	0
TARA_SAMEA2622796_METAG_BOADKHEC	1	-0.05264092166	UBA2963	UBA2963	UBA2963 sp003215215	0	0	0.01834836774	1.45E-04	0.003681220983	1.000000317	0	1.000000317	0	1.000000317	0
TARA_SAMEA2622796_METAG_EAKHFFIO	7	-0.2052397408	UBA1151	UBA1328	UBA1328 sp002306815	0	0	0.9999998816	0.9999998816	0.9999998816	0.9999998816	0	0.9999998816	0	0.01172298931	0.03739396763
TARA_SAMEA2622796_METAG_FBJMAKDD	6	0.01476103763	Marinisomatales	Marinisoma	Marinisoma sp002348725	0	0	0.02251775372	6.94E-05	0.007422537056	0.003649225297	0	0.05151114661	0	0	4.92E-06
TARA_SAMEA2622796_METAG_NAJLOALF	7	0.07753513072	SCGC-AAA003-L08	TMED6		0	0	0.05340358213	1.000000002	0.001817254353	0.02918060909	0	0.04193218037	0	1.18E-04	1.93E-06
TARA_SAMEA2622796_METAG_NEBCDNLH	8	0.01929225602	Acidimicrobiales	UBA9410	UBA9410 sp002727895	0	0	0.9999996851	7.62E-05	7.93E-04	0.9999996851	0	0.09025396412	0	0.01957111962	0
TARA_SAMEA2622800_METAG_LIMMEGDN	5	0.03979473386	UBA1144	GCA-002715585	GCA-002715585 sp913050325	0	0	0.9046014143	3.87E-05	0.001639159009	4.24E-06	0	0.03857820649	0	0.9875746425	0.08032686789
TARA_SAMEA2622801_METAG_ECAHMIGO	4	-0.05548169487	MPNO01	UBA2964	UBA2964 sp002719885	0	2.14E-05	0.0278333661	0.1663283792	0.9500488205	0.01666667026	0	0.05363839917	0	0	0.03787521111
TARA_SAMEA2622801_METAG_EMDBLGIB	2	-0.01320760149	UBA8366	UBA6544	UBA6544 sp002716125	0	0	0.9999998895	0	0.007428550831	0.002020497817	0	0.0351344673	0	9.91E-04	0.001159083854
TARA_SAMEA2622801_METAG_GKAHAABC	6	-0.2111357485	Pseudomonadales	UBA6940	UBA6940 sp002450655	0	0	0.04369715427	1.02E-04	0.003044830861	0	0	0.03572780561	0	0.02163211841	0
TARA_SAMEA2622801_METAG_GLDMIMJA	3	-0.006644116969	Pseudomonadales	GCA-002728675	GCA-002728675 sp002728675	0	0	0.03826819914	0.01666667164	0.04135231747	1.000000307	0	0.0532742027	0	9.44E-04	0.02668362803
TARA_SAMEA2622801_METAG_LEMAIJLG	4	0.0210129358	Pedosphaerales	UBA1096	UBA1096 sp002721375	0	0	5.32E-04	1.78E-06	0.9667203329	1.54E-05	0	0.07469866424	0	0.009898781622	0
TARA_SAMEA2622817_METAG_ANKMHOAM	4	0.008044922918	Phycisphaerales	UBA854	UBA854 sp002295885	0	0	0.05524398794	6.92E-05	1.000000191	0.01115142913	0	0.09673251999	0	7.82E-04	0.06846793175
TARA_SAMEA2622822_METAG_DAPOALAA	1	-0.04385732198	Marinisomatales	TMED80	TMED80 sp913043185	1.53E-06	0	0.05165929008	0.9833337085	0.9833337085	0.01666665885	0	0.02082756986	0	1.000000367	0
TARA_SAMEA2622822_METAG_IEDPHKED	1	-0.02938338743	GCA-2717565	GCA-2717565	GCA-2717565 sp002717565	0	0	0.04812958047	1	0.01233627575	1	0.001835316616	0.08841877372	0	1	0.100000505
TARA_SAMEA2622822_METAG_OGCALNKE	5	0.05564184435	GCA-002720895	GCA-002720895	GCA-002720895 sp002717245	0.01407782445	0	0.9999999978	9.93E-07	0.9999999978	0.9197881027	0	0.09017656593	0	0.9999999978	2.44E-04
TARA_SAMEA2622822_METAG_PPEPLHJD	3	-0.06760867308	UBA9160	UBA6930	UBA6930 sp002450755	0	0	0.0434105522	0.0166974004	0.003185966731	0.9666667735	0	0.04791747213	0	0.009024482563	0
TARA_SAMEA2622823_METAG_BGCLLDIO	8	0.003956896633	Arenicellales	UBA868	UBA868 sp002346525	4.38E-06	0	0.999999687	1.26E-04	0.006875553729	0.999999687	0	0.999999687	0	0.01437012636	0
TARA_SAMEA2622823_METAG_BHGDDDOD	6	-0.04501502417	Arenicellales	GCA-2721105	GCA-2721105 sp002721105	0	0	0.03237831256	0.0167144382	0.3071272921	0.004900256655	0	0.07650945492	0	0	0.01993432492
TARA_SAMEA2622823_METAG_CFMOJEHO	6	-0.007590926706	UBA2968	UBA6620	UBA6620 sp002433075	8.79E-04	0	0.02165060685	0.01666666667	0.09404831764	0	0	0.9841080762	0	4.40E-05	0
TARA_SAMEA2622823_METAG_GOFKMFMO	5	-0.1365319664	Opitutales	UBA2993	UBA2993 sp002721705	0.2475645572	0	1	1	1	1	0.001988980203	1	0	1	0
TARA_SAMEA2622823_METAG_HHHENNDP	1	-0.2375523872	UBA1280	UBA12223	UBA12223 sp002937495	0	6.40E-05	0.03333332782	2.65E-06	0.1202384145	0.03333332782	0.001517882476	0.06060645201	1.16E-05	0.9999997887	0.05290520418
TARA_SAMEA2622823_METAG_MLHCOEJP	1	-0.03933175296	Woeseiales	SZUA-117	SZUA-117 sp913031125	2.26E-06	0	0.0303579873	1	1	1	0	0.02782518889	0	1	0
TARA_SAMEA2622837_METAG_AFJNLKBG	6	0.006628420876	MED-G09			0	0.01123022657	0.03378767119	4.85E-05	0.006327118846	0	0	0.05680928926	0	0.01720527898	0
TARA_SAMEA2622837_METAG_BCCMNEFM	5	-0.06188935249	Anaerolineales	UBA11657	UBA11657 sp002346435	0	0	0.9999995905	9.83E-05	0.2570161792	0.9999995905	0	0.03642479432	0	0.9999995905	0
TARA_SAMEA2622837_METAG_BEOLKKCE	6	-0.007561446638	UBA1127	GCA-2717925	GCA-2717925 sp002717925	0	0	0.02316735132	1.30E-04	0.1146366741	0.005511144086	0	0.04029900888	0	0.00267100073	0
TARA_SAMEA2622837_METAG_CJEHOFFG	7	-0.05264930731	Pirellulales	UBA9264	UBA9264 sp002724245	0.009094741805	0	0.9839620772	0.9999999937	1.63E-04	0.01666666036	0	0.00256374066	0	8.54E-05	0
TARA_SAMEA2622837_METAG_FJHMIHLF	8	-0.06208958335	Vicinamibacterales			2.68E-06	0	0.9839820928	9.64E-05	0.9866819212	0.9833333333	2.20E-04	0.04858805225	0.01666666667	0.0227332003	0
TARA_SAMEA2622837_METAG_HBAPHKBN	2	-0.1030697027	KS3-K002	CAJWLK01	CAJWLK01 sp913043255	0.2086207965	0	1	0.01666666667	0.1971870716	0.006089588025	0	0.04495519587	0	0.001016325733	0
TARA_SAMEA2622837_METAG_INCIHHJP	1	-0.06963414027	Marinisomatales	TCS55	TCS55 sp001577025	0	0	0.07019363651	1.000000004	0.02022917835	0.9834060097	0.002631959807	0.9970219437	0	1.000000004	0.07268348145
TARA_SAMEA2622837_METAG_JMDHKPDK	3	-0.0684049743	Opitutales	JABJCN01	JABJCN01 sp913046175	0	0	0.02292458523	1.19E-04	1	1	0	0.04819531482	0	7.45E-04	0.001468880563
TARA_SAMEA2622837_METAG_LKADBGOG	1	-0.01031217461	Thalassobaculales	GCA-2722775	GCA-2722775 sp002722775	3.13E-06	0	0.02808614808	1.26E-04	5.48E-06	1	0.01497223101	1	0	1	0
TARA_SAMEA2622837_METAG_MANGALKA	1	-0.05431564148	UBA2985	VFHP01	VFHP01 sp009391535	5.86E-08	0	0.01392161783	7.28E-06	1.000000004	1.000000004	0	0.04775036418	0	1.000000004	0
TARA_SAMEA2622837_METAG_MEOGPOJG	5	-0.032356832	UBA1151	GCA-2717385	GCA-2717385 sp002717385	4.31E-06	0	1.00000024	1.32E-04	1.00000024	1.00000024	0	0	0.001452302295	1.00000024	0
TARA_SAMEA2622837_METAG_NAOINJEI	8	-0.0445865011	Vicinamibacterales	DTWD01		0	0	0.999999773	8.17E-06	0.01162539183	0.999999773	0.001349108338	0.01630777828	0	0.01028127683	0
TARA_SAMEA2622837_METAG_POOBDMOF	1	0.07619347892	Acidimicrobiales	S20-B6	S20-B6 sp002346745	6.50E-08	0	0.3213601103	1.40E-04	0.1906144884	0.9999997363	0	0.9841426597	0	0.9999997363	0
TARA_SAMEA2622843_METAG_AHKNABLD	2	-0.1395521333	Flavobacteriales	GCA-002722245	GCA-002722245 sp002720635	4.98E-04	0	0.9999999961	0.01678993959	0.01738944651	0.0128835284	1.16E-04	0.19958158	0	0.004140505348	0.01600580739
TARA_SAMEA2622843_METAG_BGMDGEHN	2	-0.1877390601	Flavobacteriales	Winogradskyella	Winogradskyella sp002722255	0	0	1	0.01666666667	0	0	0	1	0	6.99E-05	0.9833333333
TARA_SAMEA2622843_METAG_KHMHMHPH	5	-0.03040858702	TMED127	GCA-2715305	GCA-2715305 sp002715305	0	0	1	1.51E-04	0.007022136901	0	0	1	0	1	0
TARA_SAMEA2622843_METAG_NCDLFJCE	3	-0.081891773	Phycisphaerales	UBA1668	UBA1668 sp002716385	1.43E-04	0	0.01369701796	1.42E-06	0	0.9999998298	0	0.9846148151	0	1.40E-05	2.56E-04
TARA_SAMEA2622901_METAG_OJIJLFFE	6	-0.02138518132	Flavobacteriales	GCA-002727735		8.60E-07	0	0.04434711015	9.12E-05	0.005899766414	6.20E-06	0	0.08075258278	0	8.08E-04	0
TARA_SAMEA2622923_METAG_DLBMCHKI	6	-0.0151063394	Pedosphaerales	UBA1100	UBA1100 sp002719595	0.1172729849	0	0.05864779389	8.48E-05	0.1051474316	0.001167589555	4.07E-04	0.03853355619	8.50E-07	7.37E-04	4.78E-06
TARA_SAMEA2622923_METAG_DNGLHAAI	7	-0.1644465205	Desulfobacterales	Desulfobacter	Desulfobacter sp003538835	0	0	1	1	7.32E-04	1	0	1	0	0	0
TARA_SAMEA2623059_METAG_FJBFNHMP	2	-0.02508218347	TMED109_A	GCA-2732015		3.92E-08	0	1.000000007	0.6722220742	0.9834272324	0	0	0.9999499453	0	1.34E-05	0
TARA_SAMEA2623079_METAG_CJOCBLOE	8	-0.007193972475	Verrucomicrobiales	EC70	EC70 sp902591645	4.94E-06	0	1	1.24E-04	1	1	0	0.05934474676	0	0.01371892209	0
TARA_SAMEA2623079_METAG_NJMDAEIA	5	-0.001069358092	Pelagibacterales			0	0	0.9932650954	1	0.001726845345	0	0	1	0	1	0
TARA_SAMEA2623098_METAG_BFNDOAOF	5	-0.02757895901	Woeseiales	PBBK01	PBBK01 sp002717685	0	0.01212898815	0.9840577579	1.82E-04	0.1359556315	0.9834560009	0	0.06955242463	0	1	0
TARA_SAMEA2623098_METAG_HGPGGPGN	7	-0.057991083	Pseudomonadales	UBA9145	UBA9145 sp002712055	4.47E-06	0	0.03991504329	1.000000009	0	0	0	0.9666858289	0	2.58E-07	0
TARA_SAMEA2623116_METAG_BHDMLDOE	6	-0.04803419114	Flavobacteriales	MED-G21		0.002709692104	0	0.2015436387	7.35E-05	0.0323779627	0	0	0.06092317188	0	0	0
TARA_SAMEA2623116_METAG_CBIBJFOP	5	-0.002231550029	Pelagibacterales			0	0	1.000000297	0.01666666667	0.06756052524	8.50E-04	0.9833336305	1.000000297	0	1.000000297	0
TARA_SAMEA2623116_METAG_HDAFLMCO	2	-0.1735383661	Opitutales	GCA-2690565	GCA-2690565 sp913045955	0	0	1	1.17E-04	1	0.002746452151	0	0.1033231381	0	0.001611598225	0
TARA_SAMEA2623116_METAG_HIAOIBEN	1	0	Flavobacteriales	MAG-121220-bin8		0	0	0.02661953188	1.35E-04	0.04313840094	6.14E-06	0	0.08174590067	0	1	0
TARA_SAMEA2623116_METAG_LCHCHCLK	6	-0.004807076855	Flavobacteriales	GCA-2697505		0.00349570418	0	0.111312637	1.17E-04	0.0092970084	0	0	0.2772440734	0	1.49E-05	0
TARA_SAMEA2623135_METAG_DJILNNCH	7	-0.5933801151	Enterobacterales_A	Alteromonas	Alteromonas australica	0.04342441081	0	0.05975166759	1	0.001235896066	0	0	0.0579748299	0	0.002411856105	0
TARA_SAMEA2623135_METAG_ILGMCAFG	2	-0.06573403974	Acidimicrobiales	UBA11606	UBA11606 sp002729125	9.32E-04	0	0.9999999943	1.50E-04	0.1715147724	0.01666666098	0.03241786092	0.06022616223	0	1.94E-04	3.15E-04
TARA_SAMEA2623135_METAG_KCHDOGHJ	1	-0.07438323354	Flavobacteriales	MS024-2A		0	0	0.03312057176	9.15E-07	0.00500977982	0.03333333047	0	0.2151907209	0	1.000000179	0.01458372255
TARA_SAMEA2623155_METAG_MLJGDHKJ	2	-0.01853675942	Vicinamibacterales	UBA823	UBA823 sp002296225	0	0	0.9999997703	7.72E-05	0.00656806603	0.00240133714	0	0.09986134644	0	0.004572006226	6.60E-04
TARA_SAMEA2623275_METAG_KPGDNKKP	3	-0.0636992044	Flavobacteriales	SP287		7.66E-08	0	0.02801714592	0	0.01680487379	0.966703765	0	0.9835575534	0	0.0384026278	0
TARA_SAMEA2623295_METAG_MNECEEFO	1	-0.04520630035	UBA8231	UBA8231	UBA8231 sp002726335	0	0	0.0235346532	1.89E-04	0	0.005248253798	0	0.05557423806	0	1.000000204	0
TARA_SAMEA2623295_METAG_PHBBDDEJ	4	-0.03195329012	Acidimicrobiales	UBA3125	UBA3125 sp002501135	0	0.001098164612	0.01103911926	7.60E-05	1	0.00434848487	0	0.06633493736	0	0.002128406412	0
TARA_SAMEA2623314_METAG_ALHGJMCB	1	0.01664903441	Pedosphaerales	UBA1096	UBA1096 sp913030945	0	0	0.02911279079	3.07E-05	0.9654461325	0.9833333334	0	0	0	0.9833333322	0.0621579015
TARA_SAMEA2623314_METAG_DGDHOOEI	3	-0.0549668492	Marinisomatales	UBA2126	UBA2126 sp002730315	0	0	0.01549793082	3.74E-05	0.9888888889	0.9833333333	0	0.06137108428	0	3.27E-05	0
TARA_SAMEA2623314_METAG_HLLPALBA	5	-0.04394273965	Phycisphaerales	UBA12567	UBA12567 sp003520025	0	0	1.000000181	0.4916728676	0.001521229292	2.38E-04	0	0.06387499313	0	1.000000181	0.03156565085
TARA_SAMEA2623370_METAG_KLNICJAN	7	-0.06553157046	Rhodobacterales	CACKLF01	CACKLF01 sp002725175	0	0	1.000000198	1.000000198	0	1.000000198	0	1.000000198	0	0	0.1325275523
TARA_SAMEA2623390_METAG_BKPADPMA	1	-0.02861121825	UBA890	UBA890	UBA890 sp002722645	0	0	0.03326764776	1.31E-04	0.9555783607	1.000000001	0	0.07581676776	0	1.000000001	0.3064314798
TARA_SAMEA2623390_METAG_IFCMLOCO	7	-0.07464171287	Vicinamibacterales	UBA11600	UBA11600 sp002730735	0	0	0.04505881731	1.000000011	0.003927445645	0.02802659753	0	1.000000011	0	7.88E-04	0
TARA_SAMEA2623390_METAG_KCIBEPJC	1	-0.0255810536	Dehalococcoidales	GCA-2685815	GCA-2685815 sp002685815	0	0	0.02817973328	1.54E-04	0.1842318242	0.00562910812	0	0	0	0.9999997243	0
TARA_SAMEA2623390_METAG_LNAPLDHH	1	-0.04854292921	SAR202	UBA11996	UBA11996 sp002435305	0	0	0.01640018612	2.87E-06	9.66E-05	0	0	0.9884315324	0	0.9999999966	0.2522424548
TARA_SAMEA2623403_METAG_IGDKFJNA	6	-0.170800329	Flavobacteriales	Salegentibacter	Salegentibacter mishustinae	0	0	0.09383101441	9.20E-07	0.03318219137	0.01666666667	0	0.9679479312	0	2.47E-05	3.44E-05
TARA_SAMEA2623426_METAG_CDDIFCLD	1	-0.01326978296	Opitutales	MB11C04		0	0	0.04839279239	1.28E-04	0.1185932492	0.04913816297	0.1501207069	0.07914989979	1.72E-04	1	0.05007581651
TARA_SAMEA2623446_METAG_EANBFFNL	6	-0.1169419955	Rhodobacterales	LFER01	LFER01 sp001510135	0	0	0.1918173063	1.10E-04	0.001538484169	0.001312211047	0	0.06541528545	0	0.02198353701	6.28E-04
TARA_SAMEA2623463_METAG_BLGGBFLI	5	0.07231152512	SCGC-AAA003-L08	TMED161	TMED161 sp002703645	0	0	1.0000003	1.0000003	0.0220956946	1.0000003	0	0.07495806277	1.0000003	1.0000003	0
TARA_SAMEA2623513_METAG_FFOGFDIA	3	-0.3021970539	Pseudomonadales	Oleibacter	Oleibacter sp002298335	0	0	0.05040914188	4.18E-05	1.000000337	1.000000337	0	1.000000337	0	0.006873759134	0
TARA_SAMEA2623627_METAG_JBIOOEFI	3	0.01697732915	UBA1151	TMED-70	TMED-70 sp009937255	0.244077948	0	0.1192353857	4.90E-05	0.03315130372	0.9999996973	2.72E-04	0.01703655604	0	0.003648920043	0.06442734253
TARA_SAMEA2623649_METAG_EJBMLLJL	2	-0.08214726401	Marinisomatales	GCA-002701945	GCA-002701945 sp002701785	0	0	1.000000179	4.43E-05	1.000000179	0	0	0.06626791193	0	0	0.05865808327
TARA_SAMEA2623649_METAG_JNHJPEEE	5	-0.09957056632	Pseudomonadales	UBA11889	UBA11889 sp002313255	0.3010026729	0	1.000000004	0.05000000439	0.9853274537	0.005502625316	0	0.07945977129	0	0.9833599053	0
TARA_SAMEA2623673_METAG_BFAMLMFE	8	0.02973022524	Flavobacteriales	CAJWCP01	CAJWCP01 sp913031595	0	0	0.9999998171	9.84E-05	0.3328470608	0.9999998171	0	0.06779103704	0	1.68E-05	0
TARA_SAMEA2623734_METAG_PJGEFNLF	5	-0.01263704168	Flavobacteriales	GCA-002697625	GCA-002697625 sp002697625	0	0	1.000000274	1.00E-04	1.000000274	2.06E-08	0	0.07922315179	0	1.000000274	0.03549101844
TARA_SAMEA2623756_METAG_BNJLBMPF	2	0.05017079967	Flavobacteriales	GCA-2706465		0.05231499482	0	1.000000003	0.05238544848	2.83E-05	0.00408849336	0	0.04249352737	0	1.34E-05	0.03600998975
TARA_SAMEA2623756_METAG_EILEHNFN	4	-0.0896656368	Tepidiformales	JAKUNN01	JAKUNN01 sp022451885	0	0	0.0282691448	0.01666907389	0.95	0	0	0.1041947297	0	0	0
TARA_SAMEA2623756_METAG_FDADPHPN	7	-0.01561874073	UBA1135	UBA1135	UBA1135 sp003501525	0.1070288419	0	1.000000193	0.9666688681	0.9833335264	0.9681935174	0	0.06864159882	0	2.81E-05	0.03479117845
TARA_SAMEA2623756_METAG_HDODALJM	6	-0.1322071756	JAAXHH01	JAAXHH01		0.03445802413	0	0.04171106025	4.04E-05	0.009357917224	4.00E-06	0	0.06003435038	0	0.004815215649	0
TARA_SAMEA2623756_METAG_MIHFNHCC	4	-0.05700687106	UBA3495	VEXD01		1.78E-06	0	0.1368256656	9.92E-05	0.9999999944	0.02355112262	0	0.01898442993	0	0.9999999944	0
TARA_SAMEA2623756_METAG_NFIBGMOG	1	0.0143288822	UBA3495			1.03E-06	0	0.007998374541	1.21E-04	0.9999998969	0.9999998969	0	0.9999998969	0	0.9999998969	0
TARA_SAMEA2623774_METAG_IHINPAGN	6	-0.02802227166	Flavobacteriales			0.1677114064	0	0.02240072191	1.11E-04	8.76E-04	0.01097751656	0	0.07329838131	0.01315387176	7.94E-04	0
TARA_SAMEA2623826_METAG_FBPPGNKK	6	-0.1555437494	Micavibrionales	UBA9664	UBA9664 sp002699085	0	0	0.01256430099	0.01667113343	0.007127486381	0.03423322339	0	0.07093471647	0	2.58E-05	0.03378421368
TARA_SAMEA2623850_METAG_NADLKMKF	1	-0.03050306775	Actinomarinales	Actinomarina	Actinomarina sp002169845	0	0	0.03932175006	0.0168301164	0.9834537858	0.9999999956	0	0.9999999956	0.03728295076	0.9999999956	0
TARA_SAMEA2623886_METAG_LLPNBDAJ	3	-0.07360414912	Acidimicrobiales	MedAcidi-G1	MedAcidi-G1 sp000817085	0	0	0.2608588556	1.33E-04	0.1995541659	1	0	0.04429027845	0.0056685921	7.91E-04	0
TARA_SAMEA2623907_METAG_JBHOJJHF	2	-0.1933238845	Rhodobacterales	Pacificitalea	Pacificitalea manganoxidans	0	0.09865710459	0.9860250336	8.78E-05	0.009403297127	0.05216396093	7.66E-05	0.2023863998	0	8.20E-04	0.02799804014
TARA_SAMEA4396424_METAG_HIKNENFF	7	-0.009295905439	Flavobacteriales	GCA-2683775	GCA-2683775 sp018652335	0	0.02451879772	1.000000165	1.000000165	8.63E-04	1.000000165	0	0.06501987615	0	0	0
TARA_SAMEA4396424_METAG_MEHMBKLF	8	-0.1049838178	Opitutales			0	0	1.000000227	1.47E-04	2.38E-04	1.000000227	0	1.000000227	0	8.03E-04	0.05332850969
TARA_SAMEA4396468_METAG_DHGJMAAG	1	-0.03285648416	Planctomycetales	UBA8437		5.49E-04	0	0.09816320871	0.0166666631	0.0888923353	0.01666673378	2.40E-04	0.0657263778	9.63E-07	0.9666961183	1.58E-05
TARA_SAMEA4396468_METAG_DOOIBEFB	3	-0.03658414286	Arenicellales	REDSEA-S09-B13	REDSEA-S09-B13 sp002456995	0	0	0.03189397302	1.09E-04	0.1211314202	0.9999997775	0	0.0470731672	0	0.01816270478	0.09815994598
TARA_SAMEA4396468_METAG_PDKKHEEF	4	-0.09057325417	SAR202	UBA11996		0.1906744887	0	0.0498292174	9.63E-05	1	0.004564070136	0.004216334856	0.09421022541	0.02639292945	0.00216309177	0.067611508
TARA_SAMEA4396468_METAG_PMKCLFEO	7	0.01615506634	Verrucomicrobiales	EC70	EC70 sp014239335	0	0	0.03770955097	0.9999997127	0.008564408247	0.01666666244	0	0.1022953363	0	8.08E-04	0.03619107772
TARA_SAMEA4396489_METAG_CIGGPLLK	6	-0.2789256309	Rhizobiales	Devosia		0	0	0.03066727508	1.05E-05	0.003239405547	0	0	0.07223119493	0	0.01986966685	0
TARA_SAMEA4396489_METAG_DJIFJGEM	7	-0.244084768	Caulobacterales	Litorimonas		0	0	0.1046429817	0.9833332311	0.1446223196	0.9833334415	0	0.06945968398	0	1.29E-05	0.03495179421
TARA_SAMEA4396489_METAG_FPKKKDHE	6	-0.1063308655	Rhizobiales	Jiella		0	0.006583887298	0.03759810213	0.0333786638	0.2160772041	1.46E-05	0	0.05623248676	0	7.47E-04	0
TARA_SAMEA4396489_METAG_HMLIJBGP	6	-0.2339558761	Enterobacterales_A	Idiomarina	Idiomarina abyssalis	0	0	0.0294704048	1.28E-06	0.01741964311	2.95E-04	0.004108275553	0.2706087786	0	0	1.36E-04
TARA_SAMEA4396489_METAG_JENLENIG	4	-0.2659064598	Cytophagales	Algoriphagus		0	0	0.1422854423	1.30E-04	1.000000003	0.03333876652	0	0.2360222827	0	7.73E-04	0
TARA_SAMEA4396489_METAG_KGPCBANM	6	-0.008968393129	Xanthomonadales	Arenimonas		0	0	0.1211452421	0.01673799629	0.01578816506	0.01794836597	0	0.03440963056	0	7.64E-04	3.10E-07
TARA_SAMEA4396489_METAG_MGODDFLG	4	-0.05576604243	Actinomycetales	Pseudolysinimonas	Pseudolysinimonas sp002325245	1.52E-06	0	0.06040689296	1.00E-04	0.9999998098	0	0	0.07650260441	0	0	0
TARA_SAMEA4396489_METAG_OCBFFKCH	2	-0.3348481091	Flavobacteriales	Arenibacter	Arenibacter algicola	0	0	0.9999997762	6.09E-05	0.1264528335	0.002291182016	0	0.07875300248	0	0	0
TARA_SAMEA4396489_METAG_OFBBDPAO	4	-0.1088973989	Planctomycetales	Rubinisphaera	Rubinisphaera sp002359185	3.06E-06	0	0.03915228403	1.28E-04	0.9840272779	0.002841561124	0	0.2445521826	0	0	0.0263043265
TARA_SAMEA4396489_METAG_PBAFPEGL	7	-0.04416677066	Flavobacteriales	Olleya	Olleya marilimosa	0	0	0.03086618249	0.9999998261	0.01434144799	0.04213774253	0.08306053846	0.04072349322	0	0.001591639164	0.03570266469
TARA_SAMEA4396496_METAG_FNFDMJKC	6	-0.01384695577	Burkholderiales	BACL14		0	0	0.1173330966	1.49E-04	0	0	0	1	0	7.52E-04	0.002854689685
TARA_SAMEA4396496_METAG_HGBPLAFP	6	-0.2077565386	Rhodobacterales	Amylibacter	Amylibacter sp000153745	0	0	0.05351905571	1.99E-04	0.001776263427	0.00435269773	5.02E-04	0.2604026049	0.03055923148	7.78E-04	0.001777286227
TARA_SAMEA4396515_METAG_ADNJBJOC	7	-0.1218047704	Flavobacteriales	Dokdonia	Dokdonia sp913060645	0	0	0.9838680263	0.9500012244	0.005620519784	0.03805291966	0	0.2229974384	0	7.99E-04	0.03627746962
TARA_SAMEA4396515_METAG_BDMNHPLO	6	-0.1659853293	Rhodobacterales	EhC02		0	0	0.04334338949	6.44E-05	0.006831266638	0	0	0.1403533074	0	0	0
TARA_SAMEA4396515_METAG_FELBDCME	3	-0.1707597152	Flavobacteriales	Algorimicrobium	Algorimicrobium sp002414705	0	0	0.05424355495	1.30E-04	0.001387657176	0.9999997753	0	0.03123621695	0	7.43E-04	0.009380167063
TARA_SAMEA4396515_METAG_FFGDBLLE	6	-0.154244959	Thalassobaculales	Nisaea		0	0	0.02408208779	0.01667056278	0.08700538746	2.27E-04	0	0.03668226833	0	0.00372394212	0
TARA_SAMEA4396515_METAG_GBPKHNMJ	3	-0.1607463041	Cytophagales	Marivirga		0	0	0.03042439924	1.90E-06	0.1569297286	1	0	0.04212317483	0	1.34E-05	0
TARA_SAMEA4396515_METAG_JCDCCEGE	3	-0.2085605016	Flavobacteriales	Nonlabens	Nonlabens ulvanivorans_A	0	0	0.07018019408	1.40E-04	0.04302385761	1	0	0.0540196476	0	7.99E-04	0.005419546281
TARA_SAMEA4396515_METAG_LLNDKEAP	6	-0.1018989435	Caulobacterales	Brevundimonas		3.44E-06	0	0.0259105412	0.01675319268	0.08673291834	0	1.55E-05	0.06020253138	0	1.08E-07	0
TARA_SAMEA4396538_METAG_CAOPAICI	2	-0.1594699011	Rhodobacterales	Planktomarina	Planktomarina sp905182425	0	0	0.9999997602	2.01E-04	0.9999997602	0.06398868298	0	0.08156314743	0	7.63E-04	0
TARA_SAMEA4396941_METAG_BMNNLBNP	4	-0.1338742537	Pseudomonadales	Halioglobus		4.58E-04	0	0.03178926975	0.01666666934	0.9521057703	5.05E-05	4.38E-04	0.07759232887	0	2.53E-05	0.2074974278
TARA_SAMEA4396941_METAG_CLEKMJLB	6	-0.09899816674	Burkholderiales	JACKLP01		0	0	0.1014217229	0.005372578142	8.47E-05	7.15E-04	0	0.9840183269	0	0.0166666697	0.02947798164
TARA_SAMEA4396941_METAG_EHPFJEKM	6	-0.1559282344	Rhodobacterales	G020447305	G020447305 sp020447305	0	0	0.03195040368	6.15E-05	0.003347547436	4.93E-06	0	0.1535827924	0	7.89E-04	0
TARA_SAMEA4396941_METAG_EJKIMIHL	6	-0.2361811065	Pseudomonadales	Halomonas	Halomonas sp000235725	0	0	0.03352937717	1.48E-06	0.001725785726	0.00530077502	0	0.07990904158	0	1.26E-05	0
TARA_SAMEA4396941_METAG_FIKOMDNM	1	-0.1546319827	Pseudomonadales	Halioglobus		0	0	0.02079549042	2.44E-06	0.07491274345	1.000000004	0	0.03728769264	0	1.000000004	0.005550743978
TARA_SAMEA4396941_METAG_HEODMAFM	6	-0.1152301854	Burkholderiales	Thiobacillus		0	0	0.1506413516	4.00E-06	0.07302645642	0.01666666667	0	0.03830220692	0	2.46E-05	0
TARA_SAMEA4396941_METAG_IJEMMHFI	6	-0.07532458101	Burkholderiales	Azoarcus_D		0	0	0.03457861671	0.05005676956	6.02E-05	0.005433035585	0	0.9655588986	0	0.004753886677	0
TARA_SAMEA4396941_METAG_JFDOBMBJ	6	-0.09139561048	Woeseiales	UBA1844		0	0	0.08219017007	1.40E-04	0.08287469319	9.04E-06	0	0.09723991016	0	0	0.05314678028
TARA_SAMEA4396941_METAG_KAPCODLD	6	-0.06305518666	Verrucomicrobiales	JAGRPD01		0	0	0.04187035502	5.93E-05	0.07167617443	0	0	0.03220545112	0	7.53E-04	0
TARA_SAMEA4396941_METAG_LBLFLNAI	6	-0.2614184674	Micavibrionales	UBA2705		0.01910582609	0	0.1524223369	1.79E-05	0.0552588641	0.2297965246	0	0.06871135827	0	9.19E-05	2.91E-05
TARA_SAMEA4396941_METAG_NMOKIAAF	8	-0.199954868	Rhodobacterales	Sulfitobacter		0	0	1	1.14E-04	1	1	0	1	0	0	0
TARA_SAMEA4396988_METAG_BLBNHPMH	6	-0.08267082795	Flavobacteriales	Crocinitomix	Crocinitomix catalasitica	0.128338966	0	0.06174129862	1.07E-06	0.03768058044	0.001658937524	0.003401134294	0.04003993637	0	0	0
TARA_SAMEA4396988_METAG_CABPDNKF	4	-0.2598241259	Bacteroidales	Sunxiuqinia		0	0	0.02477682228	0.9666675632	0.9841664406	1.89E-08	0	0.09001129014	0	0	0
TARA_SAMEA4396988_METAG_MIJAAAFI	2	-0.2270448409	Flavobacteriales	CAJXZP01		0	0	1	1.39E-04	1	0	1	0.08413198248	0	0.01514709406	0
TARA_SAMEA4396988_METAG_NHAKENJI	4	-0.2853440221	Flavobacteriales	Aequorivita		2.21E-06	0	0.03654231664	1.05E-04	0.9999997238	1.66E-06	0	0.06953167018	0	7.61E-04	0
TARA_SAMEA4396988_METAG_OJLLLIJD	7	-0.1259673941	Flavobacteriales	Yeosuana		5.97E-08	0	0.03018482185	1.000000214	0.1187175927	0.9833336708	0.00335679913	0.9833335534	2.15E-05	2.31E-05	1.14E-04
TARA_SAMEA4397004_METAG_GDCOLFIP	2	-0.00191020356	Marinisomatales	TMED80		0	0	1.0000003	2.59E-04	0.03808622081	2.40E-06	0	1.0000003	0	0.003999065185	0
TARA_SAMEA4397004_METAG_GIHJMGDM	3	-0.0677398745	Pseudomonadales	UBA9145	UBA9145 sp012960305	0	0	0.03646248937	1.17E-04	0	1	0	0.04105827106	0	0.01069496453	0.008230928585
TARA_SAMEA4397004_METAG_JFHKLEJO	2	-0.01793426697	Marinisomatales	UBA8229	UBA8229 sp003535775	0	0	1.000000001	0.03342553938	0.0541549398	0.05265355579	0	0.0598128548	0	4.45E-05	0.03641744868
TARA_SAMEA4397004_METAG_OEMGLDGO	3	-0.07610992723	Woeseiales	SP4260		0	0	0.02934758551	7.47E-05	0.07364923699	1.000000168	0	1.000000168	0	0.002481691617	0.03603449597
TARA_SAMEA4397023_METAG_ACFKGOCL	4	-0.3123965389	Rhizobiales	Pseudorhizobium	Pseudorhizobium pelagicum	0	0	0.1660164701	1.59E-06	0.9699413336	0	0	0.06821214372	0	0	0
TARA_SAMEA4397023_METAG_BIAHDCHN	4	-0.1339375205	Flavobacteriales	Maribacter		3.10E-05	0	0.1463296263	1.54E-06	0.9837448787	5.77E-05	0	0.0590864487	0	0.01666667024	0
TARA_SAMEA4397023_METAG_CDAJJLGH	5	-0.2681094702	Pseudomonadales	Halopseudomonas	Halopseudomonas pelagia	0	0	1.000000264	0.01666750414	0.2712331229	1.000000264	0	0.05790283971	4.00E-05	0.9835114182	5.32E-04
TARA_SAMEA4397023_METAG_DCKGLPKH	4	-0.03777935196	Xanthomonadales	Arenimonas		0	0	0.02890377323	0.03333558384	0.9671255242	7.57E-05	0	0.0794571814	0	0.01674860512	0
TARA_SAMEA4397023_METAG_DPNJCNNI	3	-0.1982772789	Flavobacteriales	Leeuwenhoekiella	Leeuwenhoekiella aequorea	0	0	0.09146768147	4.29E-06	0.00798659247	0.9500008248	0	0.06501437724	0	6.64E-05	0
TARA_SAMEA4397023_METAG_FBMOJIEP	6	-0.2208804247	Pseudomonadales	Halopseudomonas	Halopseudomonas sp016763285	0	0	0.1099000885	7.18E-05	0.001013965043	0.0121008117	0	0.06600903221	0	7.91E-04	0
TARA_SAMEA4397023_METAG_FMECILJE	3	-0.1484099193	Caulobacterales	Hyphomonas	Hyphomonas adhaerens	8.26E-07	0	0.0424731315	1.23E-04	0.002202243189	1.000000207	0.02702272215	0.1169866289	0	0.002726980309	0
TARA_SAMEA4397023_METAG_GPOLAJDG	2	-0.2923863099	Rhodobacterales	Yoonia		2.52E-04	0	0.9861917491	0.08333398618	0.07785844693	0.00395491825	0	0.06202234326	0	6.18E-05	0.03227805185
TARA_SAMEA4397023_METAG_JDCBPCFM	4	-0.1937898688	Rhizobiales	Hoeflea		0	0	0.0258977015	1.08E-04	0.9834476203	5.81E-08	0	1.000000286	0	0.001598582469	0
TARA_SAMEA4397023_METAG_KOLKIBFJ	3	-0.1947611685	Flavobacteriales	Dokdonia		0	0	0.03628583166	1.69E-04	1	1	0	0.06511445192	0	0	0.05428052433
TARA_SAMEA4397034_METAG_ANPPJHKJ	4	-0.234155303	Flavobacteriales	Hel1-33-131		0	0	0.5729534757	1.66E-05	1	0	0	0.0595586209	0	0	0.1596398759
TARA_SAMEA4397034_METAG_GPHNGABH	6	-0.1643492035	Flavobacteriales	NORP294	NORP294 sp905182175	9.02E-06	0	0.022319803	0.03333700766	0.03493631485	3.08E-04	0	0.04707308707	0	1.08E-05	0
TARA_SAMEA4397051_METAG_ANCHFCML	3	-0.1590618632	Flavobacteriales	Yeosuana		0	0	0.03643428575	1.18E-04	0.02105471977	1	0.01099911335	0.04796684339	0	0	0.00399377608
TARA_SAMEA4397051_METAG_BDIOPMOI	3	-0.3876638868	Rhodospirillales_A	Thalassospira		0	0	0.1602305436	1.08E-04	0	1	0	0.1419082837	0	0.001479163704	0
TARA_SAMEA4397051_METAG_GINDMBMO	4	-0.1272452667	Campylobacterales	Arcobacter		1.53E-08	0	0.03151564033	4.35E-06	0.9505828609	0	0	0.05258182438	0	1.39E-05	0
TARA_SAMEA4397101_METAG_GMHNMKNJ	6	-0.03885197	Puniceispirillales	CAJJBL01		0	0	0.02295070679	1.10E-04	0.01075751472	0.1309441272	0	0.06940859312	0	0.001951728744	0.01376611033
TARA_SAMEA4397118_METAG_CEBIIJJH	1	-0.2001597906	Flavobacteriales	Planktosalinus		0	0	0.0211278751	8.82E-05	0.3349121073	1	0	0.07994634491	0	1	0
TARA_SAMEA4397118_METAG_DDLCHGOL	6	-0.06670860321	Flavobacteriales			0	0	0.1600786496	3.97E-06	0.01762977348	1.74E-04	0	0.09822657536	0	0	8.63E-04
TARA_SAMEA4397118_METAG_GHBEGJFO	3	-0.0925914863	Sphingomonadales	Qipengyuania		0	0	0.0486162149	0.01666666149	0.002686047839	0.9999999948	0	0.05044566361	0	3.46E-04	0.03077428916
TARA_SAMEA4397118_METAG_HIJBLIPC	7	-0.1527591151	Pseudomonadales	UBA4582		0	0	0.06893588777	1.000000186	0.01480470416	0.01088500439	0	0.02532278162	0	8.23E-04	0
TARA_SAMEA4397118_METAG_NDKAGOCA	2	-0.2610454393	Kiloniellales			0	0	1.000000004	1.37E-04	1.000000004	0.007244380583	0	0.05210622386	0	0	0
TARA_SAMEA4397118_METAG_OKNDPBEJ	6	-0.07317460048	Pseudomonadales	Halioglobus		0	0.005551973505	0.03587390383	1.08E-04	0.2074940894	0.001315699111	0	0.07896958141	0	9.83E-04	0.001609149071
TARA_SAMEA4397118_METAG_PGCEFNEO	8	-0.1107497483	Pseudomonadales	Halioglobus	Halioglobus sp002862985	0.001367180825	0	1	2.04E-06	7.15E-04	1	2.11E-05	0.04577357514	3.45E-04	1.39E-05	6.53E-05
TARA_SAMEA4397157_METAG_AHGIHHGL	8	-0.262633081	Rhodospirillales_A			0	0.002858525819	1	7.52E-05	2.54E-04	1	0	0.1937593449	0	0	0
TARA_SAMEA4397157_METAG_OEPPPCEN	3	-0.1274771961	Flavobacteriales	UBA2108		0	0	0.03406245775	1.26E-06	0.1958304793	1.000000004	0	0.05258770509	0	1.35E-05	0
TARA_SAMEA4397174_METAG_DPMFAFMH	3	-0.07844971657	Flavobacteriales	Pontimicrobium		0	0	0.03240558585	2.13E-06	0.1307675408	1.000000256	0	0.9841780919	0	0.002847240277	0
TARA_SAMEA4397174_METAG_EHJFDMGO	8	-0.1027613941	Pseudomonadales	PGZG01	PGZG01 sp018067045	0	0	1.000000234	0.2105522767	0	1.000000234	0	0.04200339628	0	0.005896655782	0
TARA_SAMEA4397174_METAG_HBDIMJIM	3	-0.201466224	Pseudomonadales	GM7GCV1		0	0	0.0257765737	5.69E-07	0	1.000000003	0	0.3136458531	0	1.34E-05	0
TARA_SAMEA4397174_METAG_KJLHPIFN	8	-0.05862371506	Phycisphaerales	UBA1924		0	0	1	2.34E-06	0.03635586951	1	0	0.05392218914	0	2.37E-05	0
TARA_SAMEA4397174_METAG_KMPDDMPD	2	-0.05605207664	Flavobacteriales	GCA-002733185	GCA-002733185 sp002713705	0	0	1.000000272	1.12E-04	0.1066895481	0	0	0.08019072575	0	3.29E-06	3.96E-04
TARA_SAMEA4397174_METAG_KNDEEOOG	3	-0.1072125116	Flavobacteriales	SCGC-AAA160-P02		0	0	0.04087650989	9.76E-05	0.2084970182	1	0	0.02670563211	0	7.93E-04	0
TARA_SAMEA4397174_METAG_LMPNIEMG	8	-0.1384510427	Pseudomonadales	Haliea	Haliea sp002416125	0	0	1	1.28E-04	1	1	0	0.07931316516	0	0.004279045972	0
TARA_SAMEA4397174_METAG_MAHICFFA	8	-0.1461069399	Phycisphaerales	UBA1924		0	0	0.9999998008	1.06E-04	0.0882509545	0.9999998008	0	0.9999998008	0	0.001582817762	0
TARA_SAMEA4397174_METAG_OLMHMLCA	2	-0.1629018231	Rhodobacterales	SW4	SW4 sp002732825	2.68E-06	0	1	0.01443190623	0	0.08841653865	0	4.14E-04	0	0	0
TARA_SAMEA4397196_METAG_BMMPCMEC	6	-0.2024249527	Flavobacteriales	Crocinitomix	Crocinitomix sp905478225	0.3062024002	0	0.05454406844	1.59E-04	0.1415554999	0.003600954857	0	0.06790278079	0	0	0
TARA_SAMEA4397196_METAG_DBBDHPDM	4	-0.2673721185	Flavobacteriales	UBA974		0	0	0.03180144243	2.12E-06	1.000000004	6.64E-04	0	0.07918056005	0	2.61E-05	0.0365738731
TARA_SAMEA4397196_METAG_EFAOIEIE	5	-0.1491188962	Opitutales			0.1153873433	0	1	2.96E-05	0.007493631834	0.004804515762	0.01056091831	0.01647611224	0	1	0.03490280274
TARA_SAMEA4397196_METAG_GOGNMPAD	2	-0.1109750525	Verrucomicrobiales	Luteolibacter	Luteolibacter sp905182475	0	0	0.9999997925	0.01676756452	0.01666667171	0.01610100839	0.003646844908	0.2967422628	0	0	0
TARA_SAMEA4397196_METAG_OINJKPLG	7	-0.1375216418	Cytophagales	UBA4465	UBA4465 sp905182655	5.66E-08	0	0.02630727905	0.9999999999	0.003387930987	0.06948514318	0	0.9838749422	0	0.003539119564	0
TARA_SAMEA4397215_METAG_AJJFEKGE	6	-0.1169109979	Rhodobacterales	Alterinioella		0	0	0.1456446836	0	5.16E-05	0.0166666613	0	0.04973301682	0.0166666613	0.008222334821	0
TARA_SAMEA4397215_METAG_CJAEGIAG	6	-0.07492787545	Parvibaculales	Parvibaculum		0	0	0.04452416309	1.61E-06	0.001472928219	0.01666666667	0	0.03129819444	0	0.007600106698	0
TARA_SAMEA4397215_METAG_DPBONLII	6	-0.2021858942	Pseudomonadales	PZPK01		0	0	0.04383027609	0.01666687428	0.04821412619	5.16E-04	0.03141877635	1.000000221	1.98E-05	5.59E-06	0
TARA_SAMEA4397215_METAG_GIHNDBCM	6	-0.1125635207	Flavobacteriales	SCGC-AAA160-P02	SCGC-AAA160-P02 sp913060575	0	0	0.02639784365	1.19E-06	0.004231768288	0.03333332831	0	0.9842923816	0	5.32E-05	0
TARA_SAMEA4397215_METAG_HKNGHGKC	1	-0.08346508003	Flavobacteriales	Winogradskyella		0	0	0.01554941561	1.23E-06	0.2437535502	4.35E-05	0	0.02764634693	0	1.000000192	0
TARA_SAMEA4397215_METAG_KLMFFEGC	7	-0.207567893	Methylococcales	Cycloclasticus		0	0	0.9999997974	0.9999997974	3.65E-06	0.9999997974	0	0.5131405748	0	0.2544786982	0
TARA_SAMEA4397239_METAG_IKJKOEDG	1	-0.03150650933	Flavobacteriales	Urechidicola		0.08226329179	0	3.33E-04	1.77E-04	0.02704265234	1	0.001830459096	0.002544006768	0	0.9837335603	0.09067318674
TARA_SAMEA4397255_METAG_BAGPGNGF	2	-0.26231008	Micavibrionales	UBA1672		0	0	1.000000012	7.59E-05	0.1306459537	0.001354792833	0	0.005692807201	0	3.98E-04	0.03447768953
TARA_SAMEA4397255_METAG_KKHJAOMA	6	-0.1063487538	Flavobacteriales	Algibacter_B		0.001267907222	0	0.02979265485	0	0	3.67E-04	3.82E-06	0.1675725284	6.65E-05	0.0225177955	0
TARA_SAMEA4397255_METAG_LHBNFFOA	2	-0.1555644544	Planctomycetales	Gimesia		0.2433032968	0	1	1.25E-06	1	1.06E-07	0	0.9684247045	7.45E-05	0.0166671669	0
TARA_SAMEA4397255_METAG_OLNPCAAC	2	-0.06696761697	Phycisphaerales	UBA1924		0.02031411534	0	1.000000137	0.03333332982	8.96E-05	0	2.67E-05	0.2633948623	0	0.06666666049	0.03203221867
TARA_SAMEA4397255_METAG_PFEJDDLC	2	-0.1113134923	Rhodospirillales_A	HT1-32	HT1-32 sp009649675	0	0.01259633465	1	5.70E-05	0.08053972356	0.004918315599	0	0.06493738994	0	0.02132029595	0.0657082841
TARA_SAMEA4397295_METAG_BEKHEJEB	6	-0.06763353284	Planctomycetales	Symmachiella	Symmachiella dynata	0	0	0.03240516143	3.83E-06	0.0139600952	0.01824870598	0	0.00718201348	0	0	0
TARA_SAMEA4397295_METAG_GHOELJED	6	-0.1243877686	Woeseiales	UBA1847		0	0	0.07069872041	9.18E-07	0.01695930279	0	0	0.06278315274	0	8.14E-04	0.07645416118
TARA_SAMEA4397295_METAG_HEGEJJIG	3	-0.230578016	Haliangiales	NORP324		0	0	0.03238471574	2.75E-06	0.1147357955	0.9833330807	0	0.0571171279	0	0	0.03592635592
TARA_SAMEA4397295_METAG_JMJMPGEN	6	-0.05630192562	Balneolales	Balneola		0	0	0.2362124278	2.11E-04	0.06530658925	7.04E-06	0	0.05039734905	0	7.88E-04	0
TARA_SAMEA4397295_METAG_KBDLACKE	6	-0.3543740387	Rhodobacterales	Amylibacter		0.1465964659	0	0.0137033288	6.94E-05	0	0	0	1	0	0	0
TARA_SAMEA4397295_METAG_LIPLIBEG	1	-0.08890941816	Cytophagales			0	0	0.01951214017	6.39E-07	0.3094044889	1.000000164	0.001204516463	0.9839298172	0	1.000000164	0.02853065613
TARA_SAMEA4397295_METAG_MLOPDMFJ	6	-0.1438720814	Methylococcales	Cycloclasticus	Cycloclasticus pugetii	0	0	0.105852527	4.88E-06	0.0189850759	7.18E-06	0	0.04211090218	0	0.001545282694	0
TARA_SAMEA4397295_METAG_NDHNHJHC	2	-0.2189489498	Rhizobiales	GCA-2746425		0	0	1	6.06E-05	0.07743333034	0	0	0.04858298914	0	0.002010191254	0.03364460806
TARA_SAMEA4397295_METAG_NFMMNHJF	6	-0.07130359282	Ga0077536			5.39E-08	0	0.05409919446	2.78E-06	0.1138749397	8.24E-05	0	0.0672349716	0	0	0
TARA_SAMEA4397295_METAG_NOICPOFE	6	-0.09613978423	Verrucomicrobiales			0	0.002553779055	0.03636586318	9.22E-05	0.0074876437	9.44E-07	2.01E-05	0.2428682546	0	2.71E-06	4.97E-04
TARA_SAMEA4397295_METAG_PDFOFGBN	2	-0.2426552854	Flavobacteriales	Owenweeksia		0	0	1.000000181	8.74E-07	0.1037154181	0.03637126123	0	0.05476718987	0	0.02319662542	0
TARA_SAMEA4397311_METAG_CNLAMCIL	3	-0.4264844979	Actinomycetales	Aquiluna	Aquiluna sp905182225	0.00344818502	0	0.136596643	1.74E-06	0.05630403583	0.966708116	1.79E-04	0.02639907366	0	0.001562150522	0
TARA_SAMEA4397330_METAG_AFKOBOMF	6	-0.1103766666	Flavobacteriales	Ulvibacter		0	0	0.1516351337	1.08E-04	0.001237054077	0.001162280498	0.02777778609	0.06141333428	0	7.91E-04	0.01457695951
TARA_SAMEA4397330_METAG_AJIEMPFL	6	-0.2271752162	Rhodobacterales	Sulfitobacter		0	0	0.02498541775	4.94E-06	0.001170809358	0.03434954424	5.08E-04	0.02158523625	0	0.0103915081	7.77E-05
TARA_SAMEA4397330_METAG_BNOLGDGH	4	-0.1208302929	Parvibaculales	Mf105b01	Mf105b01 sp002695905	0	0	0.1211138989	1.52E-06	0.9833333333	2.95E-04	0	0.06328309599	0	5.89E-08	0
TARA_SAMEA4397330_METAG_DLAKABPD	2	-0.1719776105	Flavobacteriales	Flavobacterium		0	1	1	4.40E-05	0.04402641434	2.32E-06	0	1	0	3.36E-05	0.001512138825
TARA_SAMEA4397330_METAG_EKBCNCBM	2	-0.1792469043	Balneolales	Balneola		4.68E-06	0	1	4.06E-05	0.02048243418	4.29E-06	0	0.2091771079	0	0	0
TARA_SAMEA4397330_METAG_FBBFIGGC	2	-0.08012770122	Flavobacteriales	Polaribacter_A		0	0	1	0.1644263881	3.20E-04	2.48E-04	6.75E-04	0.016062673	0	0.01801509539	4.04E-05
TARA_SAMEA4397330_METAG_GDIMMCKF	3	-0.04201268258	Parvibaculales	Parvibaculum		0	0	0.1691198514	8.69E-08	0.01385592041	0.9833693506	0	0.03546606024	0	4.51E-05	0
TARA_SAMEA4397330_METAG_GFBBFFPE	8	-0.1153743141	Rhizobiales	JAJFHR01		0	0	0.9999998214	1.20E-06	0.08119943138	0.9999998214	0	0.06940512467	0	1.29E-05	5.42E-08
TARA_SAMEA4397330_METAG_HKBLOPMM	1	-0.2457343421	Rhodobacterales	Pseudorhodobacter		0	0	0.07034573807	0.9999998646	0.003214894823	0.9999998646	7.87E-05	0.0525949894	3.93E-04	0.9999998646	0.03717754188
TARA_SAMEA4397330_METAG_HPNADKDC	1	-0.2899916263	Rhodobacterales	Sulfitobacter		3.88E-04	0	0.05143593915	1.25E-04	0.003711246308	0.9999999974	3.88E-04	0.06990786133	0	0.9834984502	1.67E-05
TARA_SAMEA4397330_METAG_INBJHHPP	4	-0.02275523719	UBA6615	UBA8079		0	0	0.03178931315	1.25E-04	1.000000224	0	0	0.02568716798	0	7.06E-04	0.3240570139
TARA_SAMEA4397330_METAG_KGKHFCBB	3	-0.09825114975	Pseudomonadales	Porticoccus		0	0	0.02716598444	0.1110980542	0	1	0	0.003906036177	0	0.001846553744	0.03419012021
TARA_SAMEA4397330_METAG_KHDOKGAD	6	-0.03340527965	Minwuiales	Minwuia		0	0	0.03790761168	1.82E-06	0	8.48E-04	0.004471859843	0.05420019542	0	0.01639132405	0
TARA_SAMEA4397330_METAG_KLOKAHBC	3	-0.1988655708	Pseudomonadales	Halioglobus		1.07E-08	0	0.03268969802	0.003217057541	7.94E-04	0.9833426963	0	1.000000114	0	8.04E-04	0.006557660237
TARA_SAMEA4397330_METAG_LHLFCDNB	3	-0.1265680684	Acidimicrobiales	Ilumatobacter_A		0	0	0.05901729131	2.50E-06	0.02505550811	1.000000008	0	0.03969256379	0	8.43E-05	0
TARA_SAMEA4397330_METAG_MGNNFKFN	3	-0.07463210922	UBA4486	UBA7359		3.16E-06	0	0.04954497611	6.28E-05	0.00463547892	1	0	0.08545281081	0	0	1
TARA_SAMEA4397330_METAG_MHHDJKOH	6	-0.07581806622	MPNO01	UBA830		0	0	0.04381778549	4.54E-06	0.09101698564	0.0166667765	0	0.0205182213	0	5.20E-05	0.00263928198
TARA_SAMEA4397330_METAG_NDOPFAKP	7	-0.1233883094	Pseudomonadales	Haliea		0	0	1.000000004	1.000000004	0.3086301866	0.03333333734	5.14E-04	0.07284909751	0	7.84E-04	2.40E-05
TARA_SAMEA4397330_METAG_ONJLDILD	1	-0.08089561613	Acidimicrobiales	Ilumatobacter_A		0	0	0.03298148603	0.01666667193	0.01857440956	0.03333334267	0	0.05727181237	0	1.000000203	0
TARA_SAMEA4397355_METAG_ADHJNKOG	3	-0.03382261687	UBA1151	GCA-2730555		7.65E-08	0	0.002287928402	6.97E-05	0.9833847701	1.00000031	0	0.05420002018	0	0.05841921747	0
TARA_SAMEA4397355_METAG_PKFDAOLJ	3	-0.04291807118	Flavobacteriales	DUAL01	DUAL01 sp012960835	0	0	0.04441482711	1.01E-04	0.2633941061	0.9999996839	0	0.02992432301	0	0.001495900026	0
TARA_SAMEA4397363_METAG_HEOAEBLP	1	-0.005669128929	Phycisphaerales	JAJRRS01		0	0	0.1594288471	3.67E-06	0.1642925885	0.01674563088	0	0.02688399104	1.26E-05	1.000000008	0
TARA_SAMEA4397363_METAG_IDONDPJC	3	-0.2028809736	Methylococcales	Cycloclasticus	Cycloclasticus sp002292375	5.91E-08	0	0.01823684816	1.66E-06	6.25E-04	0.9999997869	0	0.9606694319	0	7.51E-07	0
TARA_SAMEA4397363_METAG_IPJBEJHI	6	-0.03121078351	UBA2386	GCA-2684655		0	0	0.1047465012	6.08E-05	0	4.71E-06	0	0.1373205629	0	0.01814497212	0
TARA_SAMEA4397390_METAG_EJBOOLAH	4	-0.1784376864	Flavobacteriales	ASP10-05a	ASP10-05a sp905182895	0	0	0.1434750955	3.49E-06	0.9839167715	0.003565586948	0	0.0425974636	0	3.72E-04	0.02969605657
TARA_SAMEA4397390_METAG_OAJNPHCG	6	-0.05205172045	Flavobacteriales	GCA-002722245	GCA-002722245 sp905182585	0	1.66E-05	0.04087830351	3.00E-04	2.15E-05	0.03531806131	0	0.07408283234	0	0.01745367501	0
TARA_SAMEA4397409_METAG_KPGCMJHM	2	-0.2385104181	Pseudomonadales	Marinobacter	Marinobacter sp002707215	0	0	1	0	0.2809736816	8.90E-07	0	0.07696947537	0	0	0.05772421518
TARA_SAMEA4397426_METAG_APFFFHCD	7	-0.2289622345	Opitutales	Lentimonas		8.22E-04	0	0.3431322683	1.000000196	0.01086655683	0.9669537534	1.39E-04	0.05855157636	5.99E-04	2.74E-04	3.43E-05
TARA_SAMEA4397426_METAG_PDFLOHJD	6	-0.1412249193	Burkholderiales	GCA-2401735		0.02945586118	0	0.08679327695	1.53E-06	0.01085614289	0	0.01073607407	0.02292526725	0	0.01666666667	0.002135044405
TARA_SAMEA4397445_METAG_AIAEOEKP	6	-0.1885829854	Pseudomonadales	Halioglobus		0	0	0.05832597474	6.28E-05	0.0178626769	5.63E-06	0	0.02319902182	0	7.84E-04	0
TARA_SAMEA4397445_METAG_CEKAOEIO	8	-0.3225925708	Enterobacterales_A	Glaciecola		0	0.001757986462	0.9999997834	2.17E-05	0.002752403047	0.9999997834	0	0.04238180963	0	7.57E-04	0.001079738914
TARA_SAMEA4397445_METAG_CHDHEFAE	3	-0.1278494485	Rhodobacterales	Pseudooceanicola	Pseudooceanicola sp002709085	0	0	0.0333889112	0.03333333333	0.0639908298	1	0	0.04438763981	0	2.71E-05	0.03156910878
TARA_SAMEA4397445_METAG_GIPEALJA	4	-0.2685531053	Cytophagales	Dyadobacter		0	0	0.09134473345	0.01666666667	1.0000002	4.03E-04	0	0.05066636743	0	0	0
TARA_SAMEA4397445_METAG_HLJHHDAL	8	-0.1397531527	Cytophagales	Cyclobacterium	Cyclobacterium amurskyense	0	0	1.000000194	0.03343953486	2.35E-05	1.000000194	0	0.08152210264	0	7.74E-04	0
TARA_SAMEA4397445_METAG_HMENGOCD	7	-0.2581307822	Micavibrionales	UBA2705		0	0	1	1	0.003166888076	1	0	0.05632149895	0	7.52E-04	7.76E-04
TARA_SAMEA4397445_METAG_JDEGCGLB	2	-0.08093973265	Micavibrionales	CSBR16-224	CSBR16-224 sp013285465	0	0	0.968453559	0.03333333389	0.003843353857	1.81E-07	0	0.05265170802	0	0.01666666361	0
TARA_SAMEA4397445_METAG_OIJNNMDI	6	-0.05848067034	Verrucomicrobiales	JAGRPD01		0	0	0.04079183231	8.46E-05	5.08E-05	0	0	0.2172748479	0	7.54E-04	0
TARA_SAMEA4397472_METAG_CJMGHPKL	5	-0.1698448006	Flavobacteriales	MAG-120531		0	0	0.9999996251	9.30E-05	0.2434012175	0.9999996251	0	0.1594521277	0	0.9999996251	0
TARA_SAMEA4397472_METAG_EEFNKHIK	2	-0.09784527857	Rickettsiales			0	0	1	0.01666666667	0	0	0	0.2783255148	0	7.15E-05	0
TARA_SAMEA4397472_METAG_FANKLAJP	7	-0.1102046755	Pseudomonadales	UBA4582	UBA4582 sp013204195	0	0	1	1	0.006317923466	1	0	1	0	0	0
TARA_SAMEA4397472_METAG_KPDDLJNG	4	-0.2138738024	Rhodobacterales	SW4		0	0	0.053345672	0.9833348154	0.9846398045	8.57E-05	0	0.06918985085	0	0	0.03376340545
TARA_SAMEA4397472_METAG_ODCNGKGH	6	-0.01414320852	AEGEAN-169	AEGEAN-169		0.2122116222	0.00165069	0.04005706303	0.01666666667	0.05101343926	0.01736211372	0	0.01051504796	0	0	0
TARA_SAMEA4397472_METAG_PLMEHPPN	8	-0.1926979947	Rhodobacterales	UBA10365	UBA10365 sp003536295	0	0	1	1.69E-04	0.001116795408	1	0	0.3070819275	0	0	0.02721285926
TARA_SAMEA4397489_METAG_CGBPAIPC	7	-0.140063555	Flavobacteriales	NORP294		0	0	0.03609528997	1.000000185	0.01971973908	1.000000185	0.04992382026	0.0905645908	0	7.87E-04	0
TARA_SAMEA4397489_METAG_EFNJEAPH	7	-0.2908004585	Pseudomonadales	Pseudomonas_E	Pseudomonas_E guineae	0.003252591245	0	0.04020331263	0.9833333333	0.01470201678	2.29E-05	0	0.07678442041	0	7.85E-04	0.001084197082
TARA_SAMEA4397489_METAG_FLBNDNPC	7	-0.1292272901	Flavobacteriales	Cellulophaga		0	0	0.9704729884	0.9666712402	0.1079537375	6.58E-05	0	0.07685088411	0	1.63E-04	0.03494425063
TARA_SAMEA4397489_METAG_KBFAAALH	6	-0.2298364338	Flavobacteriales	Croceimicrobium		0	0	0.02804775536	8.90E-05	0	6.07E-06	0	0.1925416841	0	0.002082879278	0
TARA_SAMEA4397489_METAG_KHFCPKOF	3	-0.06236994415	DSM-16500	2-12-FULL-45-12		0	0	0.02270326146	1.99E-04	0.04597873186	1	0	0	0	7.41E-04	0
TARA_SAMEA4397489_METAG_LJGOPMMD	7	-0.1199548499	Rhodospirillales	UBA11612		0	0	0.03966851436	0.9999999975	0.01637559615	0.9999999975	0	0.06072650908	0	0	0
TARA_SAMEA4397489_METAG_NCPEBONE	8	-0.05881553103	Sphingomonadales	Parasphingorhabdus	Parasphingorhabdus sp018067055	0	0	1	3.65E-06	0.003278716462	1	0	0.06879157357	0	7.77E-04	0
TARA_SAMEA4397489_METAG_NELFBNMP	6	-0.1891742281	Caulobacterales	Brevundimonas		0.002038842897	0	0.01857953614	0.05	0.07993621268	1.15E-04	0	0.008324134732	0	2.52E-08	2.51E-08
TARA_SAMEA4397489_METAG_OBKGIEFA	5	-0.1791473149	Caulobacterales	Henriciella		0	0	1.00000023	1.00000023	0.966751876	0.04699101363	0	1.00000023	0	1.00000023	6.19E-04
TARA_SAMEA4397489_METAG_OJJKGFOM	6	-0.2406540556	UBA1280			7.86E-08	0	0.1225181921	0.01666666339	0.02131818288	0	0.01189622363	0.06669940162	0	5.23E-04	0.01666666339
TARA_SAMEA4397489_METAG_PCMCDNHN	8	-0.03637837036	Flavobacteriales	JABDMV01		0	0	1	1.74E-04	0	1	0	0.01102824639	0	7.87E-04	0
TARA_SAMEA4397489_METAG_PJKGBEKD	3	-0.1358206726	Flavobacteriales	Cellulophaga		0.001261441006	0	0.02281363176	8.55E-05	0.004191935547	1.000000165	0	0.1292584398	0	7.97E-04	0
TARA_SAMEA4397489_METAG_PKJFCHJO	3	-0.3750567984	Rhodospirillales_A	Thalassospira	Thalassospira alkalitolerans	4.67E-04	0	0.02908409733	0.01667192628	0.1072934793	1.000000174	0	0.08697117337	0	0.01116274128	0.03014781114
TARA_SAMEA4397489_METAG_PMFBIFBE	6	-0.2453720346	Sphingomonadales	Sphingobium	Sphingobium sp001713415	0	0	0.04562434354	1.57E-04	0.003198701824	1.81E-05	0	0.0471305314	0	7.60E-04	0
TARA_SAMEA4397516_METAG_GNHIGIFJ	2	5.63E-04	Pelagibacterales	SYDM01		0	0	0.9836562089	0.01674253108	0.2363448635	1.64E-04	0	0.9845118258	0	0.001578542108	0
TARA_SAMEA4397516_METAG_GOKBCAFM	6	-0.1157719624	Flavobacteriales	Hel1-33-131	Hel1-33-131 sp018608625	0	0	0.04332952907	1.39E-04	0	0	3.00E-06	0.07359082172	0	0	0
TARA_SAMEA4397516_METAG_HGNBAOFA	4	0.01032260767	Flavobacteriales	GCA-002697625	GCA-002697625 sp905478555	0	0	0.08768384576	3.37E-05	0.9999997947	0.007538294549	0	0.9999997947	0	0.001645293657	0
TARA_SAMEA4397516_METAG_IHKMLABH	3	-0.04856725591	Flavobacteriales			0	0	0.02295701069	1.25E-04	0.04286151527	1	0	0.02870729186	0	0.001199263797	0
TARA_SAMEA4397536_METAG_EOIKDEPL	3	-0.1093594808	Legionellales	JAALKW01		0	0	0.2347755498	1.35E-06	0.0599574275	0.988942366	0	0.06821913965	0	1.67E-04	0
TARA_SAMEA4397536_METAG_GKHJOLJD	6	-0.1740839559	Sphingomonadales	Parasphingorhabdus		0	0	0.03616832635	1.05E-04	0.003364789375	0	0	0.3774364281	0	0.01345441836	0
TARA_SAMEA4397536_METAG_HNHPOKJG	6	-0.542229442	Enterobacterales_A	Arsukibacterium		0	0	0.1802154529	1.60E-04	0.008084141511	0.007361647423	0	0.9999998291	0	7.91E-04	0
TARA_SAMEA4397536_METAG_IBGBAAJA	7	-0.2429093428	Rhodobacterales	Sulfitobacter	Sulfitobacter sp013139555	3.50E-07	0	0.09022232562	0.9999998201	0.001819103846	0.03796015896	0	0.05952802832	5.47E-06	0.002411238502	0.03690774496
TARA_SAMEA4397536_METAG_MBMFBPNN	7	-0.1515486509	Rhodobacterales	188UL27-1		1.27E-04	0	1.000000142	0.9833351974	0.05969831659	0.01940300028	0	0.053113821	0	9.71E-05	7.66E-08
TARA_SAMEA4397569_METAG_MBIHDIFA	3	-0.05591822284	Rhodobacterales	GCA-2697345	GCA-2697345 sp905181985	0	0	0.03240955719	0.01666666667	0.2401557403	0.9999997623	0	0.06055561379	0	0	0
TARA_SAMEA4397586_METAG_DHBKNKAI	6	-0.186015678	Pseudomonadales	PZPK01		0.003043881207	0	0.1249178985	4.11E-05	0.09288041728	7.77E-04	0	0.06377483499	0	7.73E-04	0
TARA_SAMEA4397586_METAG_KHMNOPDN	6	-0.05903409493	Flavobacteriales	Flavobacterium		0	0	0.110240498	0.0166678416	0.07790135291	0.003176277989	0	0.9687039147	0.02051114367	1.12E-05	0.0352096658
TARA_SAMEA4397586_METAG_MJKFHMCN	6	-0.2145652845	Cytophagales	Algoriphagus	Algoriphagus aquimarinus_A	0	0.007430984332	0.04000724649	8.00E-05	1.03E-04	0.0216026284	0	0.1186996512	0	0.001851735738	0.09125505126
TARA_SAMEA4397586_METAG_MLANKLIE	3	-0.1110992923	Sphingomonadales	Sphingopyxis	Sphingopyxis bauzanensis	7.41E-08	0	0.03320758049	0	0.00691269181	0.9833330503	0	0.04677806813	0	8.22E-04	0.03619768379
TARA_SAMEA4397586_METAG_NMBCHNOJ	6	-0.1249644617	Caulobacterales	Hyphomonas		6.23E-08	0	0.08938678961	8.79E-07	0.004938153304	0	0	0.2322669019	0	1.23E-05	0
TARA_SAMEA4397586_METAG_OLNPJHKL	6	-0.1567032079	Verrucomicrobiales	Arctic95D-9		0	0	0.1213464381	3.35E-07	0.06891024682	0.03333333616	0	0.03449308481	0	0.02286383062	0
TARA_SAMEA4397611_METAG_DKOCJOBL	1	-0.0784605355	Marinisomatales	GCA-2722105	GCA-2722105 sp913045415	0	0	0.03240012123	1.87E-04	0.003344317149	0	0	0.04598003959	0	0.999999702	0.999999702
TARA_SAMEA4397611_METAG_GJFPHMJM	3	-0.1840895123	Pseudomonadales	UBA9926	UBA9926 sp905182155	0	0	0.04286249389	1.18E-04	5.29E-04	0.9833333927	0	0.09757640024	0	0.008371925553	0.06942945972
TARA_SAMEA4397611_METAG_OBHMADEI	6	-0.06595871829	Pseudomonadales			0	0	0.1240978828	3.39E-05	0.003152105479	0.003551779659	0	1	0	7.47E-04	0
TARA_SAMEA4397666_METAG_HIJOACGG	8	-0.1794907871	Sphingomonadales	Qipengyuania	Qipengyuania sp016764075	0	0	0.9999998477	3.81E-06	0.007150329276	0.9999998477	0.003274516572	0.9845188352	0	3.41E-05	0.9999998477
TARA_SAMEA4397705_METAG_PADFJKCF	2	-0.03074687826	Puniceispirillales	CAJJBL01		1.47E-08	1.70E-04	0.9999998217	0.01666666667	0.966666492	3.29E-04	0	0.3263796689	0	0	0
TARA_SAMEA4397730_METAG_CNEJGHKJ	3	-0.05478151335	Marinisomatales	TCS55	TCS55 sp905182385	0	0	0.02301647506	1.34E-04	0.9999998117	0.9999998117	3.77E-06	0.04446231849	0	0	0
TARA_SAMEA4397730_METAG_NDMAPFEA	3	-0.05658163024	UBA1151	GCA-2730555		1.59E-07	0	0.1368987451	1.39E-06	8.35E-05	0.966844629	0	0.06282287084	0.9666669215	0.03333333775	0
TARA_SAMEA4397747_METAG_FPBHCOLE	6	-0.145885435	Sphingomonadales	Parasphingorhabdus		0	0	0.03121555169	1.11E-04	0.006891894891	0	0	0.1885662674	0	8.21E-04	0.02039469456
TARA_SAMEA4397747_METAG_HMNAJNKB	1	-0.2269740303	Pseudomonadales	Halomonas	Halomonas maris	0	0	0.02966299272	1.58E-04	0.006557073315	1	0	0.1757846188	0	1	0.06068513123
TARA_SAMEA4397756_METAG_ALFJIJFA	2	-0.261991661	Pseudomonadales	UBA9145	UBA9145 sp001438145	0	4.28E-05	0.9863142179	0.01680159438	1	0.006619957436	7.58E-04	1	0	0.02381851034	0.1416010925
TARA_SAMEA4397756_METAG_NKKEIPND	6	-0.1303260498	Flavobacteriales	UBA952	UBA952 sp905182495	0	0	0.03932801522	0.01666666667	0.1378564004	0	0	0.05863324892	0	0.003211714913	0
TARA_SAMEA4397798_METAG_ALIFFGIC	7	-0.1029284141	Pseudomonadales	Halioglobus	Halioglobus sp913061115	1.21E-04	0	0.983886062	1.000000007	0.0498733138	0.03333333995	0	0.9840482002	0	0	0
TARA_SAMEA4397798_METAG_MCJEHICI	3	-0.1363516633	PS1	Pseudothioglobus	Pseudothioglobus sp913057955	6.73E-08	0	0.1155624041	0.01666709453	0.01990570863	0.9833333296	0.001099157981	0.9999999963	0	2.58E-05	0.006497490086
TARA_SAMEA4397798_METAG_MDFHKJJK	7	-0.1874739857	Rhodobacterales	Planktomarina	Planktomarina sp905182455	1.40E-04	0	0.1563524296	0.966670142	0.04462698255	1.000000161	0	0.06959252306	0	3.62E-05	4.36E-06
TARA_SAMEA4397842_METAG_DGOAJPAF	5	-0.2040281988	Flavobacteriales	UBA6772		7.66E-06	0	1	4.79E-07	0.004601054586	1	0	0.05475138404	0	1	0
TARA_SAMEA4397842_METAG_EKIJPONI	5	-0.1910490911	Burkholderiales	RS62	RS62 sp000496475	0	0	0.9999995996	1.04E-05	0.005587444467	0.9999995996	0	0.9999995996	0	0.9999995996	0
TARA_SAMEA4397859_METAG_BFDFGKDA	5	-0.0868938116	Woeseiales	UBA1847		0	0	1	8.63E-05	0.1467253061	0.9833333333	0	0.06745188886	0	0.983733211	0
TARA_SAMEA4397859_METAG_FGINHFMC	3	0.03015744895	Phycisphaerales	UBA6054		0	0	0.02052404932	1.94E-06	6.19E-04	0.977934806	4.34E-05	0.05652892431	0	1.79E-04	0.00364788266
TARA_SAMEA4397859_METAG_GLPLBGPK	3	-0.04065011283	Sphingomonadales	Sphingosinicella		0	0	0.04520117743	8.52E-06	6.33E-04	0.9833954541	0	0.05943562763	0	1.05E-04	0.03290546508
TARA_SAMEA4397859_METAG_IKEAOLKI	8	-0.2019129527	Pseudomonadales	Halopseudomonas		0	0	1.000000222	0	0.004045233722	0.9669331675	0	0.06857175207	0	1.25E-05	0.04589060331
TARA_SAMEA4397920_METAG_ABHPMBCP	6	-0.06902652171	Pseudomonadales	HB2-32-21		0	1.90E-05	0.02100140775	5.92E-06	0.189954014	0.03368784051	8.39E-05	0.03338826144	7.07E-05	0.01873929934	0.05378944633
TARA_SAMEA4397920_METAG_ADLLGMMD	7	-0.1220876956	Nevskiales	Panacagrimonas		0	0	0.073651063	1	0.03444616868	1	0	0.05468942659	0	7.69E-04	0
TARA_SAMEA4397920_METAG_AOALJNEL	3	-0.2730933609	Rhodobacterales	Sulfitobacter	Sulfitobacter sp002731875	0	0	0.03974910287	6.38E-05	0	0.9999998364	0	0.1733838766	0.02316726132	7.89E-04	0
TARA_SAMEA4397920_METAG_DNIDHFPG	8	-0.02121084525	MPNO01			0	0.005059329816	1.000000181	3.74E-05	0.1583060383	1.000000181	0	0.05990439419	0	7.46E-04	1.39E-04
TARA_SAMEA4397920_METAG_GFPOHCNM	6	-0.2216189958	Rhizobiales	Hoeflea	Hoeflea alexandrii	0	0	0.02751368774	8.36E-05	0.001146246836	0	0	0.2296491527	0	8.20E-04	0
TARA_SAMEA4397920_METAG_HCFGADBA	3	-0.05411031377	MPNO01			0	0	0.1716978024	1.40E-04	0.04952940736	1	0	0.08136460634	0	0.001403167234	1.49E-04
TARA_SAMEA4397920_METAG_HMEDABHJ	6	-0.2476546231	Rhodobacterales	Loktanella		0	0	0.02316019692	0.008507341546	0	0	0	0.1098830824	0	0.004714608119	0.03363080776
TARA_SAMEA4397920_METAG_KIGOFCII	3	-0.08500271254	Flavobacteriales	GCA-002733185		0	0	0.02829431238	0	0.2000033503	1.000000236	0	0.05082944256	0	0.002723165951	0
TARA_SAMEA4397930_METAG_FEBNIJHN	3	-0.270210554	Verrucomicrobiales	Arctic95D-9		0	1.05E-04	0.2651232761	0.01687996931	8.02E-04	0.983333668	0	1.000000301	0	0.03382784365	0
TARA_SAMEA4397930_METAG_NDLBHLEN	6	-0.08021600767	Opitutales	MB11C04		8.55E-04	0	0.03997200162	8.21E-05	0.2000511785	0.01243147229	0	0.03728183198	0	0.01355332517	0
TARA_SAMEA4397930_METAG_NILIJJOB	2	-0.05518162563	Burkholderiales	UBA3031	UBA3031 sp913057845	0	0	0.9999998093	8.93E-05	0.2114851769	0.004724988181	0.01478370535	0.03478938464	0	0.001474174953	0.006259808365
TARA_SAMEA4397930_METAG_NJJBNGCP	1	-0.08335239925	Pseudomonadales	HIMB30		0	0	0.00832990975	0.01667026308	0.01111160249	0.01666666667	0.05735803197	0.07724305497	1.31E-05	1.000000208	0
TARA_SAMEA4397930_METAG_ONGLCALM	5	-0.2157541438	Opitutales	Synoicihabitans	Synoicihabitans sp913058185	0	0	0.9999997884	1.60E-04	0.9999997884	0.005398617231	0	0.04177464148	0	0.9999997884	0
TARA_SAMEA4397948_METAG_BNMPBJDB	6	-0.2026278381	Sphingomonadales	Parasphingorhabdus	Parasphingorhabdus flavimaris	0	0	0.02085543441	2.87E-06	0.09992371808	1.89E-07	0	0.04634314635	0	2.70E-05	0
TARA_SAMEA4397948_METAG_CJELGJCM	3	-0.06197966044	Rhodospirillales_A	UBA1479		0	0	0.02235496412	0.004069092365	6.82E-05	1.000000005	0	0.117175357	0	3.59E-04	0
TARA_SAMEA4397948_METAG_FJPCIEMI	6	-0.1161610491	Flavobacteriales	Ulvibacter		0	0	0.02078339239	1.12E-04	0	0.01666666379	0	0.2072628259	0	7.83E-04	0
TARA_SAMEA4397983_METAG_NHFCNOHN	6	-0.1503921013	Flavobacteriales	UBA974		0	0	0.03570750755	4.09E-07	0.005073195608	0.01317494941	0	0.9844404426	0	6.19E-05	0
TARA_SAMEA4398001_METAG_DCPOPHPO	6	-0.2259114509	Pseudomonadales	Halopseudomonas	Halopseudomonas neustonica	0	0	0.08749102644	7.44E-05	0.0034424538	0.001299670886	0	0.05917394153	0	8.16E-04	0.04187079558
TARA_SAMEA4398001_METAG_HHDPNOOC	7	-0.283096581	Rhizobiales	SPNT01		0	0	0.999999995	0.9833333532	0.01481455988	4.50E-05	0	0.07488928515	0	4.63E-05	0
TARA_SAMEA4398001_METAG_KDFKCPOD	6	-0.1273226572	Caulobacterales	Hyphomonas		8.14E-04	0	0.1704496819	2.38E-05	0.009300676973	0.007168948291	0	0.06105002368	0	7.90E-04	0
TARA_SAMEA4398009_METAG_CAOMJLNE	3	-0.01198883707	Burkholderiales	BACL14	BACL14 sp913058475	0	0	0.3045331434	4.53E-05	1	1	0	1	0	1.16E-05	0
TARA_SAMEA4398009_METAG_LEDOCBPK	5	-0.08883254818	Pseudomonadales	UBA4421	UBA4421 sp905182095	0	0	1	0.01674790225	0.00298836571	4.41E-06	0	0.2590115441	0	1	0.02623644434
TARA_SAMEA4398027_METAG_BKLIPBOK	3	-0.1907613002	Flavobacteriales	UBA2040		0	0	0.02131071421	3.39E-05	0.003375163327	1.000000215	0	0.2768837195	0	0	0
TARA_SAMEA4398027_METAG_JFPJLACK	6	-0.1928465733	Flavobacteriales	Maribacter		0.02468699912	0	0.03350125269	6.27E-05	0	0	0	0.0317635613	0	0	0
TARA_SAMEA4398027_METAG_PHDMBMMK	1	-0.1113591382	Chitinophagales	CAJXUU01		0	0	0.03322166488	1	0.2844702366	0.01941594538	0	0.06267633174	0	1	0.04224130363
TARA_SAMEA4398067_METAG_CAMNPADC	2	-0.1607960803	Flavobacteriales	Arcticimaribacter	Arcticimaribacter sp003023645	0	0	0.9838271556	0.01858793498	1.45E-04	7.78E-09	0	0.05258205323	0	1.30E-05	0
TARA_SAMEA4398067_METAG_CBDGHFLB	3	-0.1669097186	Pseudomonadales	UBA4582	UBA4582 sp905182025	0	0	0.1546401757	1.23E-04	0	1	0	1	0	7.47E-04	0
TARA_SAMEA4398067_METAG_KGGLPANE	7	-0.2958089344	Enterobacterales_A	JALJPB01		5.89E-04	0	0.09550179174	0.9833332466	0.007175405391	0.999999823	5.31E-04	0.999999823	2.96E-06	3.06E-05	0.0349814004
TARA_SAMEA4398094_METAG_EINFCOHD	8	-0.1196958051	Flavobacteriales	UA16		0	0	0.9999998087	3.79E-05	0.003500367579	0.9999998087	0	0.05779222034	0	8.25E-04	0.9999998087
TARA_SAMEA4398094_METAG_FKONMKBF	3	-0.1625284762	Sphingomonadales	Pseudemcibacter	Pseudemcibacter sp018675425	0	0.005291922738	0.03211693109	2.38E-04	0.04498314325	1	0	0.07312813233	0	0	0
TARA_SAMEA4398094_METAG_HLGDABHH	4	-0.1144422097	Pseudomonadales	UBA9145		0	0	0.02051433677	0.03333333333	0.3467799713	0	0	0.9679009417	0	2.41E-04	0.03434880515
TARA_SAMEA4398094_METAG_OJPBDFHD	7	-0.1287797249	Flavobacteriales	UBA8316	UBA8316 sp905182575	0	0	0.02233342393	1	0.005156008917	5.45E-06	0	0.0515134805	0	7.82E-04	0
TARA_SAMEA4398111_METAG_GFHMNJCF	3	-0.2037985249	Rhodobacterales	Pseudosulfitobacter	Pseudosulfitobacter sp000620505	0	0	0.02342337323	8.06E-05	0.09128314278	1	0	0.07183616008	0	7.85E-04	0
TARA_SAMEA4398111_METAG_JEHKNIFP	6	-0.2384143482	Pseudomonadales	Marinomonas		0	0	0.04476746243	1.01E-04	4.24E-04	0	0	0.04720337684	0	0	0
TARA_SAMEA4398111_METAG_MPNOCJLE	6	-0.2299941159	Flavobacteriales	Muricauda	Muricauda sp002167435	0	0	0.03972777846	0	0.001693334519	0.004899798732	0	0.05183458851	0	8.46E-04	0
TARA_SAMEA4398193_METAG_GAPAJFEN	2	-0.004445745019	Phycisphaerales	GCA-2732755		0	0	0.9704506523	2.97E-05	0.009183788512	0.03799817573	0	0.06701910003	0	8.11E-04	0.3163642209
TARA_SAMEA4398219_METAG_MOHHODOE	1	-0.1330950822	UBA796	UBA796		0	0	0.03254465949	1.33E-04	0.08631675465	1	0.04719817475	0.09428428184	0	1	0.06975111867
TARA_SAMEA4398219_METAG_PMMHAMPC	2	-0.230475202	Flavobacteriales	UBA3442	UBA3442 sp002378565	0	0	0.999999789	9.65E-05	0.01311920798	8.90E-04	0	0.07271824182	0	0	0.154300235
TARA_SAMEA4398238_METAG_AANIECHH	7	-0.2971390696	Enterobacterales_A	Paraglaciecola		0	0	0.9999998054	0.9999998054	0.00341629902	0.9999998054	0	0.9999998054	0	9.31E-04	0.0417063279
TARA_SAMEA4398238_METAG_BBIMKEDM	3	-0.08324447671	Francisellales			0	0	0.04739967972	1.14E-05	0	1	0	0.06301291108	0	4.16E-05	0.148629449
TARA_SAMEA4398238_METAG_CLIBKFHJ	6	-0.3078824893	Enterobacterales_A	Paraglaciecola	Paraglaciecola sp009796745	0	0	0.0293227679	0	0.009523519085	0.03333333675	0	0.0542912711	0	0	0.03367827072
TARA_SAMEA4398238_METAG_DNPPHHEA	4	-0.02968401425	GCA-2731375			0	0	0.1481224486	6.95E-05	1	0	0	0.06659552981	0	1.57E-05	0.03943008036
TARA_SAMEA4398238_METAG_GONOIKHO	1	-0.1711350299	Sphingomonadales	Novosphingobium	Novosphingobium indicum	0	0	0.03755005386	0	3.04E-04	0.001785055499	0	0.2485525721	0	0.9999998264	0
TARA_SAMEA4398238_METAG_IPMCJFCD	3	-0.1463071807	Opitutales	Synoicihabitans		0	0	0.05633751941	1.52E-04	0.09528208855	0.9999998555	0.05130816295	0.06206013179	0.01207201597	0.02033878224	3.94E-04
TARA_SAMEA4398238_METAG_KPHFHLOE	2	-0.2138500543	Pirellulales	Novipirellula		8.99E-07	0	1	3.84E-04	0.1013888762	0.01666666667	0	0.05290314634	0	0.002892644316	0
TARA_SAMEA4398238_METAG_MBGMDCJJ	6	-0.1973913925	Caulobacterales	Maricaulis		0	0	0.02155586246	1.98E-06	0.001702267689	0.003620893145	0	0.2080843894	0	0	0
TARA_SAMEA4398238_METAG_MKMOEGDP	4	-0.2106767138	Pseudomonadales	Halomonas	Halomonas glaciei	0	0	0.04327387225	8.07E-05	1	0	0	0.06116628426	0	0	0.03799642418
TARA_SAMEA4398266_METAG_CIJKCIBB	2	-0.05956540934	JAGOUU01			0	0	1.000000268	0	0.1074229308	0	0	1.000000268	0	0	0
TARA_SAMEA4398266_METAG_FKIOLFBB	4	-0.1579899138	Flavobacteriales	Dokdonia		0	0	0.03909882443	1.33E-06	0.9833331598	0.001254138616	0	0.325028558	0	0	0.02928528578
TARA_SAMEA4398266_METAG_KLOMINHN	3	-0.1018228544	Flavobacteriales	Maribacter	Maribacter stanieri	0	0	0.05944092664	7.65E-05	0.001208974099	0.9833333333	0	0.1473955375	0	0	2.90E-05
TARA_SAMEA4398296_METAG_BLGABLEO	8	-0.1745593605	Chitinophagales	JAFMKE01		0	0	1	1.94E-04	0	1	0	0.2848228494	0	7.86E-04	0
TARA_SAMEA4398296_METAG_PCOLMPAO	2	-0.1121542064	Flavobacteriales	SCGC-AAA160-P02	SCGC-AAA160-P02 sp000383355	0	0	0.9999998514	1.15E-04	0.01985970225	1.35E-07	0	0.06809453674	5.15E-07	0	2.20E-05
TARA_SAMEA4398315_METAG_ANIFHKHO	6	-0.2607692412	Pseudomonadales	Alcanivorax	Alcanivorax mobilis	0	0	0.04568233892	7.51E-05	0.03982386474	0	0	0.07165649548	0	0	0.03697665686
TARA_SAMEA4398315_METAG_BJAKHDDB	7	0.01565357954	UBA6615			0	0	0.9999997691	0.9999997691	0.05154041857	2.08E-05	0	0.06689761033	0	0.001218377549	0.04727861426
TARA_SAMEA4398315_METAG_BPOJMCNG	6	-0.1474845841	Rhodobacterales	Paracoccus	Paracoccus marcusii	4.01E-08	0	0.0365032669	0.03333333333	0.001486771579	0.03333333333	0	0.08956467868	0	2.58E-05	1.63E-07
TARA_SAMEA4398315_METAG_IKMBHIOE	6	-0.3536699474	Cytophagales	Imperialibacter		0	0	0.03557229487	1.71E-05	0.003258410744	0	0	0.04552720988	0	0.01895163842	0
TARA_SAMEA4398315_METAG_JIDPDINC	6	-0.49810583	Enterobacterales_A	Pseudoalteromonas	Pseudoalteromonas rhizosphaerae	0	0	0.07198770896	0.01688407306	0.06738131901	0	8.16E-08	0.02987632412	0	0	0
TARA_SAMEA4398315_METAG_OCCFADGL	1	-0.05110496474	Flavobacteriales	Polaribacter		0	0	0.03914864838	1.57E-04	0.0726599467	0	0	0.03887041008	0	1	0.06414977171
TARA_SAMEA4398315_METAG_PALEGFHE	3	-0.05187959323	UBA8366	MarineAlpha4-Bin1		0	0	0.02563236844	1.13E-04	0.04673150782	1.000000293	0	0.06957424197	0	0.01498893093	0
TARA_SAMEA4398315_METAG_POBJPKPL	8	-0.1794703016	Sphingomonadales	Parasphingorhabdus		1.25E-07	0	1.000000187	1.27E-04	0.001148787688	0.9834450414	0	0.2899086032	2.99E-08	0.007562552439	0.05829847001
TARA_SAMEA4398360_METAG_AEECNLEP	7	-0.2156257813	Cytophagales	Roseivirga		0	0	0.02920069823	1	0.003631230739	0	0	0.05419189851	0	0.001431899757	0
TARA_SAMEA4398360_METAG_BPNDFBAG	4	-0.03983317205	Oceanibaculales	Oceanibaculum	Oceanibaculum nanhaiense	0	0	0.03970788183	1.78E-04	1	0	0	0.007087161633	0	0	0
TARA_SAMEA4398360_METAG_CBLJDGJE	3	-0.242381644	Balneolales	Balneola	Balneola sp913058495	0	0	0.07455550483	6.66E-05	0.00442684403	1.000000231	0	0.03609185343	0	7.67E-04	0
TARA_SAMEA4398360_METAG_FOIOEKLJ	3	-0.224420803	Pseudomonadales	Zhongshania		0	0	0.1458804695	4.47E-06	0.01689786014	1.00000023	0	0.03685720893	0	2.81E-04	3.66E-04
TARA_SAMEA4398360_METAG_GEECGHMB	3	-0.3257490558	Enterobacterales_A	Cognaticolwellia	Cognaticolwellia sp003061515	0	0	0.02897120649	0	0.01207864593	0.9999998014	0	0.2591773593	0	1.75E-05	0
TARA_SAMEA4398370_METAG_CFILGFGC	5	-0.06151080285	Woeseiales	SP4260		0	0	0.9999999938	0.03344274268	0.9668380044	0.9834134558	3.46E-05	0.06482627993	0	0.9999999938	0.0457298807
TARA_SAMEA4398370_METAG_EHKIJLNC	5	-0.01432386478	TMED25	CAJIYR01	CAJIYR01 sp018651345	0	0	1	7.55E-05	0.493697225	1	0	1	0	1	0
TARA_SAMEA4398370_METAG_ILDJJAMF	3	0.003855155567	SAR86	GCA-2707915	GCA-2707915 sp913042105	0	0	0.004101087818	3.18E-07	0	1	0	0.1800736908	0	0.003643591149	0
TARA_SAMEA4398387_METAG_EACEGFLE	6	-0.1638941969	Flavobacteriales			0	0.009550182784	0.06182007564	7.64E-05	0.00682689143	0	0	0.1625543656	0	0.005413291871	0
TARA_SAMEA4398387_METAG_GHIDNKEH	3	-0.3597960695	Enterobacterales_A	Psychromonas		6.74E-08	0	0.08981762435	0.01129775094	8.26E-05	0.9833331844	0	0.04084636517	0	0.002010248041	0
TARA_SAMEA4398387_METAG_ILGDMCFO	6	-0.1291316039	Thalassobaculales	Nisaea		0	0	0.223923579	5.76E-05	0	0.003678327884	0	1	0	0	0
TARA_SAMEA4398387_METAG_KHFOIAHK	4	-0.1548997088	Cytophagales	Cyclobacterium		0	0	0.05030688665	7.86E-07	1	8.64E-05	0	0.07881429655	0	0.0195254834	0
TARA_SAMEA4398387_METAG_MKDFJCJD	3	-0.1109597251	Pseudomonadales	PZPK01		0	0.003596855931	0.04097985211	1.23E-04	0	1	0	0.2255452017	0	0	0
TARA_SAMEA4398387_METAG_NJONMNKJ	1	-0.2904877441	Enterobacterales_A	Colwellia		0	0	0.04099254581	2.02E-06	0.04716184075	8.62E-04	0	0.07959022196	0	0.9499997329	0.06343256161
TARA_SAMEA4398387_METAG_OKMNOAGP	3	-0.04838135424	Flavobacteriales	Polaribacter		0	3.82E-05	0.1354950201	3.51E-06	0.03076111091	0.9833331354	0	0.1112379757	0	0.02230136225	0
TARA_SAMEA4398387_METAG_PBBIBPIA	1	-0.2922183422	Pseudomonadales	Oceanobacter	Oceanobacter sp913061185	0	0	0.03371617129	1.32E-04	0.02603511177	1.00000025	0.01882291495	0.08980892722	0	1.00000025	0
TARA_SAMEA4398413_METAG_BBKHKGHP	1	-0.007213247582	Pelagibacterales	AG-414-E02		3.59E-06	0	0.04086938498	1	0.2569402594	1	0	0.04962026408	0	1	0.0369749802
TARA_SAMEA4398413_METAG_MPJICBCG	5	-0.06931624125	SCGC-AAA003-L08	JABHHG01	JABHHG01 sp018671635	0	0	1.000000193	1.16E-04	0.002593962277	0.002380944585	0	1.000000193	0	1.000000193	0.05557334983
TARA_SAMEA4398413_METAG_PHKIEMHL	6	-0.02147573311	Acidimicrobiales	UBA8592	UBA8592 sp022425805	0	0	0.04350455984	1.02E-04	0.3222224896	0.009723832139	0	0.06141943566	0	7.16E-07	0
TARA_SAMEA4398432_METAG_DPPBFELL	3	-0.3792796113	Enterobacterales_A	Psychromonas		0	0	0.04118427068	8.26E-05	0.1386704673	1.000000004	0.01451962305	0.063428454	0	0.001582181835	0.02617560144
TARA_SAMEA4398432_METAG_GFLEHPMN	4	-0.2396094422	Burkholderiales	Azoarcus_C	Azoarcus_C communis_A	0	0	0.02803204194	8.19E-05	1.000000217	3.47E-06	0	0.0718866816	0	0	0
TARA_SAMEA4398432_METAG_GMCKOCBG	2	-0.1615761525	Flavobacteriales	Maribacter_A	Maribacter_A luteus	0	0	1	7.64E-05	0	0	0	0.2187875264	0	0	0.008983090682
TARA_SAMEA4398432_METAG_HCGEJLHD	8	-0.06891135522	Bacteroidales	Ancylomarina		0	0	1.0000002	6.22E-05	0.128536343	1.0000002	0	0.04980265934	0	8.04E-04	0
TARA_SAMEA4398432_METAG_LPCKCMMB	8	-0.2387007185	Caulobacterales	Hyphomonas	Hyphomonas sp002414505	2.67E-06	0.02391605273	0.9851195135	1.60E-04	0.01356176393	1	0.002220525067	0.984509563	0.001329212127	0.001904048839	0.009403424076
TARA_SAMEA4398432_METAG_MGKICFLD	6	-0.3654616648	Rhodobacterales	Celeribacter	Celeribacter baekdonensis_B	0	0	0.02358869117	2.92E-08	0.00350098285	0.005433757977	0	0.9720401181	0	7.93E-04	0.01666666667
TARA_SAMN05326640_METAG_ANE00014	7	0.04031557402	UBA1144	TMED126		1.55E-04	0	0.07051038135	1.00000019	0.0146003275	1.00000019	0	0.06981760974	0	0.002325909003	0.03823387954
TARA_SAMN05326641_METAG_ANW00005	6	-0.09225365342	Methylococcales	Cycloclasticus	Cycloclasticus sp002700385	0	0	0.02881293996	1.78E-06	6.77E-04	0	0	0.07973374021	0	0.0119929679	0.335372808
TARA_SAMN05326641_METAG_ANW00009	5	-0.1179989282	Pseudomonadales	Halioglobus	Halioglobus sp002699145	0	0	1.000000399	1.35E-04	1.000000399	0.004600477782	0	0.05072987351	0	1.000000399	0.006144621479
TARA_SAMN05326641_METAG_ANW00010	3	-0.2529985918	Flavobacteriales	Aequorivita	Aequorivita aquimaris	0	0	0.09987976573	1.12E-04	0.003333262769	1	0	0.07650752998	0	7.92E-04	0
TARA_SAMN05326641_METAG_ANW00013	6	0.003123692252	SCGC-AAA003-L08			5.73E-06	0	0.03218136206	1.59E-06	0.223840639	0.08303710669	0.002658395254	0.08446727619	0	0.004566986719	8.73E-05
TARA_SAMN05326641_METAG_ANW00019	6	-0.08576083907	Pseudomonadales	Ketobacter	Ketobacter sp002701845	0	0	0.1789649865	4.39E-05	0.07024497153	0.005948357591	0	1	0	7.96E-04	0
TARA_SAMN05326641_METAG_ANW00032	8	-0.0454425055	Rhodobacterales	GCA-002705045		0	0	1.000000287	2.06E-06	0.01315207591	1.000000287	0	0.101210582	0	0.0338831578	0.09174305942
TARA_SAMN05326641_METAG_ANW00035	6	-0.1108107684	Pirellulales	UBA1268		0	0	0.03332522294	1.60E-06	0.01646048456	0	0	0.03882686904	0	4.14E-05	0
TARA_SAMN05326643_METAG_ASW00001	3	-0.01151570613	Pseudomonadales	UBA7434	UBA7434 sp002336035	3.01E-06	0	0.02685249766	8.82E-05	0	1	8.32E-04	0.179404133	0	8.01E-04	0.03157109224
TARA_SAMN05326644_METAG_PON00004	3	-0.05993906674	Coxiellales	UBA9148	UBA9148 sp002323325	0	0	0.03161136928	1.56E-04	0.01273550821	1.000000206	0	0.03604027265	0	0.01489611755	0
TARA_SAMN05326644_METAG_PON00018	5	-0.0227972218	Comchoanobacterales	UBA7916	UBA7916 sp002320385	0.001766417568	0	1.000000199	6.59E-07	1.000000199	0.01666666337	0	0.3200469677	0	1.000000199	0
TARA_SAMN05326644_METAG_PON00029	6	-0.1152982296	Verrucomicrobiales	SW10	SW10 sp002729295	0	0	0.03900563176	0	0	8.38E-05	0	0.06590659336	0	7.75E-07	0
TARA_SAMN05326645_METAG_PSE00001	6	-0.2831545473	Balneolales	UBA7797	UBA7797 sp002480645	0	0	0.02129152991	0	4.50E-05	0.01666666177	0	0.04824030619	0	2.35E-04	0
TARA_SAMN05326645_METAG_PSE00002	4	-0.1767646072	Caulobacterales	Maricaulis	Maricaulis sp002707795	1.16E-06	0	0.02685614675	1.54E-04	0.9999997088	4.47E-04	0	0.0167452754	0	5.82E-07	0
TARA_SAMN05326645_METAG_PSE00009	6	-0.2718977116	Flavobacteriales	Croceimicrobium	Croceimicrobium sp002501205	0	0	0.1328070644	9.83E-05	0.01328195507	0.005386542728	0	0.02786579683	0	7.59E-04	0
TARA_SAMN05326645_METAG_PSE00010	8	-0.1210209867	Rhizobiales	Stappia	Stappia sp002709505	0	0	1.000000286	1.35E-06	0.4332939015	1.000000286	0	0.04088669788	0.001854570536	0.01342275363	0
TARA_SAMN05326645_METAG_PSE00013	6	-0.1211840746	Flavobacteriales	Winogradskyella	Winogradskyella sp002682935	0	0	0.03305517061	0.01671440533	5.31E-05	0.01667315093	0	0.2617953257	0	0.007795171524	0
TARA_SAMN05326645_METAG_PSE00015	6	0.01332794178	Pseudomonadales	UBA7803	UBA7803 sp002480525	0.01740047198	0	0.02260676211	3.92E-05	0.004476518711	6.36E-06	0	0.0619958196	0	3.28E-05	0.001769365312
TARA_SAMN05326645_METAG_PSE00020	8	-0.05056066005	Flavobacteriales	GCA-2862585		0	0	0.9999997784	1.08E-04	0.9999997784	0.9999997784	0	0.05762528109	0	0.001819998312	0
TARA_SAMN05326645_METAG_PSE00023	3	-0.0291985409	Phycisphaerales	UBA1926	UBA1926 sp002480345	0	0	0.03222224211	0.01676563413	0.01898629857	0.983820196	0	0.07525073216	0.001376569642	7.65E-04	0
TARA_SAMN05326645_METAG_PSE00025	6	-0.1090476905	Rhodobacterales	LFER01	LFER01 sp902633655	0	0	0.02127695899	1.38E-05	0.009372056751	0	0	0.2901227969	0	0.01108541636	0
TARA_SAMN05326645_METAG_PSE00044	5	-0.02065694843	Verrucomicrobiales	Roseibacillus_B		0	0	1.000000356	1.07E-05	0.004021251628	1.000000356	0	0.07644222094	0	1.000000356	0
TARA_SAMN05326645_METAG_PSE00073	3	0.01530857114	Pelagibacterales	Pelagibacter		1.37E-07	0	0.0248414697	3.23E-06	0.0032080472	0.9835935844	0	0.06841193655	0	0.01100527944	4.42E-04
TARA_SAMN05326646_METAG_PSW00002	1	-0.06935122494	Rhodospirillales_A	GCA-2717285	GCA-2717285 sp002717285	0	0.00505260541	0.02372384423	4.76E-05	0.1226752489	0	0	0.03643291138	0	1.00000027	0
TARA_SAMN05326646_METAG_PSW00011	2	-0.03721070026	Chromatiales	JAHDBG01		0.004474356389	0	0.9695423046	3.85E-06	0.9859123046	0	0	0.01926162267	0	3.97E-05	0
TARA_SAMN05326646_METAG_PSW00012	3	-0.1369680799	Flavobacteriales	GCA-002722245	GCA-002722245 sp002722245	0	0	0.06833088045	1.91E-04	0.007011225466	1.000000242	0	0.07715785837	0	0	0
TARA_SAMN05326646_METAG_PSW00016	6	-0.1649074937	Bdellovibrionales	UBA6776	UBA6776 sp002453155	0	0	0.02702408835	0.005078581395	0.08825975256	4.32E-06	0	0.0400527875	0	0	0
TARA_SAMN05326646_METAG_PSW00017	7	-0.05795432334	Mycobacteriales	Mycobacterium	Mycobacterium poriferae	0	1.22E-04	0.04023666024	0.9500024276	0	0.9833333364	0	0.09683972896	0	6.90E-04	2.94E-06
TARA_SAMN05326646_METAG_PSW00020	2	0.02723631244	Ferrovibrionales			0.08687371025	0	0.9999997901	5.55E-06	0.002666557424	1.87E-04	0	0.06007722112	0	5.14E-05	0
TARA_SAMN05326646_METAG_PSW00024	8	-0.1631748867	UBA1280			0.09048140503	0	1	0.01666666667	1	0.9841521696	0.02753470546	0.9841439304	0	0.006713107224	0.001208655278
TARA_SAMN05326646_METAG_PSW00037	1	-0.0469980635	Ga0077536_A	TMED69		0	0	5.61E-04	9.10E-07	0.001723688995	7.75E-08	0	0.001104889613	0	0.9999999952	0
TARA_SAMN05326646_METAG_PSW00059	5	-0.008419564189	TMED109_A	GCA-2720125	GCA-2720125 sp002720125	0	1.92E-04	0.9837531368	0.01680200725	0.1276382169	0.01666666667	0	0.9843379886	0	1.000000297	0
TARA_SAMN05326646_METAG_PSW00077	7	-0.03356874371	Puniceispirillales	HIMB100	HIMB100 sp002721775	0	0	1.000000185	0.9833369369	0.983333518	0.9674448872	9.39E-04	0.1789324153	0	7.43E-04	0.05608671793
TARA_SAMN05326646_METAG_PSW00093	3	-0.1102191907	UBA6191			8.09E-08	0	0.02611149381	0	0.1909823201	1.000000004	0	0.04616412118	0	1.23E-04	0
TARA_SAMN05326647_METAG_ION00002	6	-0.2155041696	Caulobacterales	Brevundimonas	Brevundimonas aurantiaca	0	0	0.03354358558	3.43E-05	0.001250055301	0.001514172627	0	0.05821015947	0	0.009140535304	0.1556217911
TARA_SAMN05326647_METAG_ION00006	1	0.02674759468	Flavobacteriales	GCA-2716345		0	0	0.0478101466	2.77E-07	0.9875801187	0.9999999947	0	0.04135675123	0	0.9833333333	0
TARA_SAMN05326647_METAG_ION00007	8	-0.09379890474	Pirellulales	CACORA01	CACORA01 sp902629495	0	0	0.9840192563	1.19E-04	0.9834864965	1	0	0.05793471235	0	5.42E-04	0
TARA_SAMN05326647_METAG_ION00015	8	-0.07158301039	Actinomycetales	Microbacterium	Microbacterium ginsengisoli	0	0	1	0	1	1	0.01616685011	1	0	0.007296326325	0.0217398377
TARA_SAMN05326647_METAG_ION00022	5	-0.03857408555	TMED127			0	0	1.000000201	1.40E-04	0	1.000000201	0	0.0666092929	0	1.000000201	0.04504397995
TARA_SAMN05326648_METAG_IOS00003	3	-0.08838191696	Caulobacterales	Marinicaulis	Marinicaulis sp002704915	0	0	0.0108134851	3.87E-05	0.004314350824	1	0	0.05612523577	0	8.38E-04	0
TARA_SAMN05326648_METAG_IOS00004	2	-0.134871119	UBA8366	GCA-002724395	GCA-002724395 sp002724395	0	0	0.9984885093	9.53E-05	1.000000291	0	0	0.07092880132	0	0.001457166537	0.06229154544
TARA_SAMN05326650_METAG_MED00002	1	-0.01521902211	UBA6522	TMED78	TMED78 sp002171615	7.92E-04	0	0.03208534508	1.31E-04	0.003039990033	8.40E-04	0	0.07212179957	0	1	0.002260749571
TARA_SAMN05326650_METAG_MED00005	6	-0.003276176578	SCGC-AAA003-L08	TMED198	TMED198 sp002170735	0	0	0.06230236185	1.79E-05	0.004116148795	0.001843381292	0	0.0684241824	0	7.71E-06	0
TARA_SAMN05326650_METAG_MED00020	3	-0.01083480315	TMED109_A	MED722	MED722 sp002690625	0	0	0.02170571663	0.01682195237	0.02796746212	0.9999999964	0	0.09459997443	0	0.02708988247	0.01666666306
TARA_SAMN05326650_METAG_MED00027	8	-0.07075111873	SCGC-AAA003-L08			0	0	1	1.82E-04	0.0718412061	1	0	0.08780416407	0	0.01830602188	0
TARA_SAMN05326650_METAG_MED00034	5	-0.1411130718	Puniceispirillales	UBA12202	UBA12202 sp002691725	0	0	0.9999998144	1.65E-04	0.04437102205	0.01587200551	0	0.9999998144	0	0.9999998144	0
TARA_SAMN05326650_METAG_MED00040	8	-0.03168497199	Marinisomatales	NZWG01		0	0	1	1.98E-05	0.5680057077	1	0	0.1123684142	0.03418970755	0	0
TARA_SAMN05326650_METAG_MED00044	8	-0.06547089885	Opitutales	MB11C04	MB11C04 sp002168015	0	0.001705148173	0.9618227621	1.21E-04	0.3389350307	0.9834016977	0	0.08790380136	0	0.02168830657	0
TARA_SAMN05326650_METAG_MED00045	8	-0.104909244	Pseudomonadales	Luminiphilus	Luminiphilus sp002456975	0	0	0.9999997654	1.07E-04	0.1981118906	0.9999997654	0	0.08071492805	0	0.009650993734	0.06084564909
TARA_SAMN05326650_METAG_MED00050	3	0.00460403836	TMED109_A	GCA-2720125		0	0	0.02705321585	0	3.70E-06	0.9999996913	0.0326899456	0.9999996913	0	0.00869587497	0
TARA_SAMN05326650_METAG_MED00066	6	-0.03028527968	TMED127			0	0	0.01666760847	1.01E-04	0.2030279081	0	1.90E-06	0.9999995185	0	0.02551341146	0.07854531265
TARA_SAMN05326650_METAG_MED00083	1	-0.0694014399	Parvibaculales	UBA7378	UBA7378 sp913051715	0.05486326639	0.001821473657	0.04190519735	0.4916683349	0.03171442758	0.002049758666	0.04742288024	0.9842680817	1.79E-04	1.000000206	0
TARA_SAMN05326651_METAG_RED00002	6	-0.03841742327	Marinisomatales	GCA-2722105	GCA-2722105 sp002722105	0	0	0.04650415954	2.10E-04	0.002937104813	6.11E-06	0	0.08703769963	0	6.97E-04	0
TARA_SAMN05326651_METAG_RED00008	1	-0.07523877384	Vicinamibacterales	DTWD01		0	0	0.02117835611	7.20E-05	0.9999996634	0.9999996634	0	0.9999996634	0	0.9999996634	0
TARA_SAMN05326651_METAG_RED00019	2	-0.07042053249	Anaerolineales	UBA11657	UBA11657 sp002296125	0	0	0.9839134451	6.60E-05	0.1470860872	0.003469123259	0	0.05079912063	0	0.01363580317	0.002516130847
TARA_SAMN05326651_METAG_RED00025	8	-0.0490888665	Pseudomonadales	UBA7455		0	0	1	1.07E-04	0	1	0	1	0	0	0.03810255401
TARA_SAMN05326651_METAG_RED00039	8	-0.07514046756	UBA1151	UBA1328	UBA1328 sp009392215	3.07E-06	0	1.000000176	1.14E-04	0.1741057312	1.000000176	0	0.9692527831	0	0.003499748223	0
