# Supplementary material for: Defining metabolic niches for marine microbial heterotrophs
Source: Sci Adv. 2026 Apr 22;12(17):eadz0537. doi: 10.1126/sciadv.adz0537 (PMC13101867; doi:10.1126/sciadv.adz0537)
Supplement: Supplementary file 2 — Tables S1 to S6 [file sciadv.adz0537_tables_s1_to_s6.zip › adz0537_table_s2.csv]

Supplemental Table S2
Metabolite	Classification	CarveMe Reaction
10 Phenyldecanoic acid	Carboxylic Acid	EX_phedca_e
2 4 6 Trinitrotoluene	Other	EX_tnt_e
2-Oxoglutarate	Ketones/Aldehydes	EX_akg_e
4-Aminobenzoate	Amino Acids/Derivatives	EX_4abz_e
4-Aminobutanoate	Amino Acids/Derivatives	EX_4abut_e
Acetaldehyde	Ketones/Aldehydes	EX_acald_e
Adenosine	Nucleobases/Nucleosides/Nucleotides/Derivatives	EX_adn_e
Ala-Gln	Peptides	EX_ala_gln_e
Ala-His	Peptides	EX_ala_his_e
Ala-L-Thr-L	Peptides	EX_ala_L_thr__L_e
Ala-Leu	Peptides	EX_ala_leu_e
Arsenate	Inorganic	EX_aso4_e
D Valine	Amino Acids/Derivatives	EX_val__D_e
Dimethyl sulfoxide	Organic Sulfur	EX_dmso_e
Ethanol	Alcohol	EX_etoh_e
Gly asn L C6H11N3O4	Peptides	EX_gly_asn__L_e
Gly pro L C7H12N2O3	Peptides	EX_gly_pro__L_e
Gly-Cys	Peptides	EX_gly_cys_e
Gly-Gln	Peptides	EX_gly_gln_e
Gly-Leu	Peptides	EX_gly_leu_e
Gly-Met	Peptides	EX_gly_met_e
Gly-Phe	Peptides	EX_gly_phe_e
Gly-Tyr	Peptides	EX_gly_tyr_e
Glycerophosphoglycerol	Other	EX_g3pg_e
Glycine-glycine-glutamine tripeptide	Peptides	EX_glyglygln_e
Glycylphenylalanine	Peptides	EX_glyphe_e
H2O H2O	Inorganic	EX_h2o_e
Hydrogen cyanide	Other	EX_cyan_e
Hydrogen peroxide	Inorganic	EX_h2o2_e
L Glycinylmethionine	Peptides	EX_glymet_e
L alaninyltryptophan	Peptides	EX_alatrp_e
L glycinylglutamine	Peptides	EX_glygln_e
L histidinylhistidine	Peptides	EX_hishis_e
L methionine R oxide C5H11NO3S	Amino Acids/Derivatives	EX_metox__R_e
L-Alanine	Amino Acids/Derivatives	EX_ala__L_e
L-Arginine	Amino Acids/Derivatives	EX_arg__L_e
L-Asparagine	Amino Acids/Derivatives	EX_asn__L_e
L-Glutamate	Amino Acids/Derivatives	EX_glu__L_e
L-Glutamine	Amino Acids/Derivatives	EX_gln__L_e
L-Lysine	Amino Acids/Derivatives	EX_lys__L_e
L-Phenylalanine	Amino Acids/Derivatives	EX_phe__L_e
L-Proline	Amino Acids/Derivatives	EX_pro__L_e
L-Threonine	Amino Acids/Derivatives	EX_thr__L_e
L-Tryptophan	Amino Acids/Derivatives	EX_trp__L_e
L-Tyrosine	Amino Acids/Derivatives	EX_tyr__L_e
L-alanine-D-glutamate-meso-2,6-diaminoheptanedioate	Other	EX_LalaDgluMdap_e
Lysine-glutamine-glycine tripeptide	Peptides	EX_lysglugly_e
Met L ala L C8H16N2O3S	Peptides	EX_met_L_ala__L_e
Nitrate	Inorganic	EX_no3_e
Nitrite	Inorganic	EX_no2_e
O2 O2	Inorganic	EX_o2_e
Phosphoenolpyruvate	Carboxylic Acid	EX_pep_e
Putrescine	Amines/Amides	EX_ptrc_e
Sulfur	Inorganic	EX_s_e
Tetrathionate	Organic Sulfur	EX_tet_e
Thiamin	B Vitamins	EX_thm_e
Trithionate	Organic Sulfur	EX_tton_e
Uracil	Nucleobases/Nucleosides/Nucleotides/Derivatives	EX_ura_e
Xanthine	Nucleobases/Nucleosides/Nucleotides/Derivatives	EX_xan_e
3 Hydroxy 10 phenyldecanoic acid	Carboxylic Acid	EX_R_3hpdeca_e
2-Oxobutanoate	Carboxylic Acid	EX_2obut_e
Alpha-L-Arabinan (3 subunits)	Nucleobases/Nucleosides/Nucleotides/Derivatives	EX_araban__L_e
Chorismate	Carboxylic Acid	EX_chor_e
Cytidine	Nucleobases/Nucleosides/Nucleotides/Derivatives	EX_cytd_e
D-Serine	Amino Acids/Derivatives	EX_ser__D_e
Deoxycytidine	Nucleobases/Nucleosides/Nucleotides/Derivatives	EX_dcyt_e
Diacetylchitobiose	Carbohydrates/Derivatives	EX_dachi_e
Fe(III)hydroxamate	Other	EX_fe3hox_e
Folate	B Vitamins	EX_fol_e
Formamide	Amines/Amides	EX_frmd_e
Glycine betaine	Amino Acids/Derivatives	EX_glyb_e
Guanine	Nucleobases/Nucleosides/Nucleotides/Derivatives	EX_gua_e
Iron(III) chelated carboxymycobactin T (R=8 carbon, final carbon is carboxyl group)	Other	EX_fcmcbtt_e
L Methionine S oxide C5H11NO3S	Amino Acids/Derivatives	EX_metox_e
L alaninylthreonine	Peptides	EX_alathr_e
L-Citrulline	Amino Acids/Derivatives	EX_citr__L_e
L-Leucine	Amino Acids/Derivatives	EX_leu__L_e
Maltotriose C18H32O16	Carbohydrates/Derivatives	EX_malttr_e
N,N'-diacetylchitobiose	Carbohydrates/Derivatives	EX_chtbs_e
NMN C11H14N2O8P	Nucleobases/Nucleosides/Nucleotides/Derivatives	EX_nmn_e
Pyridoxine	B Vitamins	EX_pydxn_e
S-Methyl-L-methionine	Amino Acids/Derivatives	EX_mmet_e
Thymidine C10H14N2O5	Nucleobases/Nucleosides/Nucleotides/Derivatives	EX_thymd_e
UDP-N-acetyl-3-O-(1-carboxyvinyl)-D-glucosamine	Nucleobases/Nucleosides/Nucleotides/Derivatives	EX_uaccg_e
Undecaprenyl phosphate	Phospholipids/Fatty Acids/Triglycerides	EX_udcpp_e
Urea CH4N2O	Amines/Amides	EX_urea_e
1,4-alpha-D-glucan	Carbohydrates/Derivatives	EX_14glucan_e
1-deoxy-D-xylulose	Carbohydrates/Derivatives	EX_dxyl_e
Ammonium	Inorganic	EX_nh4_e
Carbon monoxide	Inorganic	EX_co_e
D-Fructose	Carbohydrates/Derivatives	EX_fru_e
L histidinylglycine	Amino Acids/Derivatives	EX_hisgly_e
N-Acetyl-D-glucosamine 1-phosphate	Carbohydrates/Derivatives	EX_acgam1p_e
Shikimate	Carboxylic Acid	EX_skm_e
Sulfate	Inorganic	EX_so4_e
Thiosulfate	Organic Sulfur	EX_tsul_e
2',3'-Cyclic CMP	Nucleobases/Nucleosides/Nucleotides/Derivatives	EX_23ccmp_e
4-Aminobutanal	Ketones/Aldehydes	EX_4abutn_e
5-Methylcytosine	Nucleobases/Nucleosides/Nucleotides/Derivatives	EX_5mcsn_e
Adenine	Nucleobases/Nucleosides/Nucleotides/Derivatives	EX_ade_e
Alpha,alpha'-Trehalose 6-phosphate	Carbohydrates/Derivatives	EX_tre6p_e
Choline C5H14NO	Amines/Amides	EX_chol_e
Creatinine	Amines/Amides	EX_crtn_e
D Asparagine	Amino Acids/Derivatives	EX_asn__D_e
D-Glucose 1-phosphate	Carbohydrates/Derivatives	EX_g1p_e
D-Glucuronate	Carbohydrates/Derivatives	EX_glcur_e
D-Tagatose	Carbohydrates/Derivatives	EX_tag__D_e
Deoxyuridine	Nucleobases/Nucleosides/Nucleotides/Derivatives	EX_duri_e
Glycine	Amino Acids/Derivatives	EX_gly_e
H+	Inorganic	EX_h_e
Hydrogen sulfide	Inorganic	EX_h2s_e
L alaninylhistidine	Peptides	EX_alahis_e
L glycinylserine	Peptides	EX_glyser_e
L-Homoserine	Amino Acids/Derivatives	EX_hom__L_e
L-Methionine Sulfoxide	Amino Acids/Derivatives	EX_metsox_S__L_e
L-Prolinylglycine	Peptides	EX_progly_e
L-alanine-L-glutamate	Peptides	EX_LalaLglu_e
Leucylleucine	Peptides	EX_leuleu_e
Maltoheptaose	Carbohydrates/Derivatives	EX_malthp_e
Phenylethyl alcohol	Alcohol	EX_pea_e
Proline-histidine-glutamine tripeptide	Peptides	EX_prohisglu_e
Raffinose C18H32O16	Carbohydrates/Derivatives	EX_raffin_e
Reduced glutathione	Organic Sulfur	EX_gthrd_e
Uridine	Nucleobases/Nucleosides/Nucleotides/Derivatives	EX_uri_e
3 Hydroxypentanoic acid	Phospholipids/Fatty Acids/Triglycerides	EX_R_3hpt_e
R R 2 3 Butanediol C4H10O2	Alcohol	EX_btd_RR_e
2',3'-Cyclic GMP	Nucleobases/Nucleosides/Nucleotides/Derivatives	EX_23cgmp_e
2,3-diaminopropionate	Amino Acids/Derivatives	EX_23dappa_e
2,5-diketo-D-gluconate	Carboxylic Acid	EX_25dkglcn_e
2-Dehydro-D-gluconate	Carboxylic Acid	EX_2dhglcn_e
3 CMP C9H12N3O8P	Nucleobases/Nucleosides/Nucleotides/Derivatives	EX_3cmp_e
3-Phospho-D-glycerate	Carboxylic Acid	EX_3pg_e
4 Hydroxyphenylacetic acid C8H8O3	Carboxylic Acid	EX_4hoxpac_e
Arbutin C12H16O7	Carbohydrates/Derivatives	EX_arbt_e
Benzoate	Carboxylic Acid	EX_bz_e
Catechol	Alcohol	EX_catechol_e
Cellobiose	Carbohydrates/Derivatives	EX_cellb_e
Cis-Aconitate	Carboxylic Acid	EX_acon_C_e
Coenzyme A	Other	EX_coa_e
Creatine cytosol	Amino Acids/Derivatives	EX_creat_e
D-Galacturonate	Carbohydrates/Derivatives	EX_galur_e
D-Glucosamine	Carbohydrates/Derivatives	EX_gam_e
D-Glucose	Carbohydrates/Derivatives	EX_glc__D_e
D-Glyceraldehyde	Carbohydrates/Derivatives	EX_glyald_e
D-Methionine	Amino Acids/Derivatives	EX_met__D_e
D-O-Phosphoserine	Amino Acids/Derivatives	EX_pser__D_e
D-Proline	Amino Acids/Derivatives	EX_pro__D_e
D-Xylose	Carbohydrates/Derivatives	EX_xyl__D_e
D-phenylalanine	Amino Acids/Derivatives	EX_phe__D_e
Dextrin C12H20O10	Carbohydrates/Derivatives	EX_dextrin_e
Dihydroxyacetone	Carbohydrates/Derivatives	EX_dha_e
Dihydroxyacetone phosphate	Carbohydrates/Derivatives	EX_dhap_e
Dopamine	Amines/Amides	EX_dopa_e
Fe2+ mitochondria	Inorganic	EX_fe2_e
Fumarate	Carboxylic Acid	EX_fum_e
Galactitol	Carbohydrates/Derivatives	EX_galt_e
Glycerol 3-phosphate	Carbohydrates/Derivatives	EX_glyc3p_e
Isocitrate	Carboxylic Acid	EX_icit_e
L-Arabinose	Carbohydrates/Derivatives	EX_arab__L_e
L-tartrate	Carboxylic Acid	EX_tartr__L_e
Linoleic acid (all cis C18:2) n-6	Phospholipids/Fatty Acids/Triglycerides	EX_lnlc_e
Meso-2,6-Diaminoheptanedioate	Other	EX_26dap__M_e
N-Acetyl-D-glucosamine(anhydrous)N-Acetylmuramic acid	Other	EX_anhgm_e
N-Formimidoyl-L-glutamate	Amino Acids/Derivatives	EX_forglu_e
Nitric oxide	Inorganic	EX_no_e
Octacosanoyl-CoA	Other	EX_octscoa_e
Selenate	Inorganic	EX_sel_e
Succinate	Carboxylic Acid	EX_succ_e
Thymine C5H6N2O2	Nucleobases/Nucleosides/Nucleotides/Derivatives	EX_thym_e
Trans 4 Hydroxy L proline C5H9NO3	Amino Acids/Derivatives	EX_4hpro_LT_e
Trimethylamine N-oxide	Amines/Amides	EX_tmao_e
Undecaprenyl diphosphate	Phospholipids/Fatty Acids/Triglycerides	EX_udcpdp_e
3 hydroxynonanoic acid	Carboxylic Acid	EX_R_3hnonaa_e
2',3'-Cyclic AMP	Nucleobases/Nucleosides/Nucleotides/Derivatives	EX_23camp_e
3 AMP C10H12N5O7P	Nucleobases/Nucleosides/Nucleotides/Derivatives	EX_3amp_e
3-Methylbutanoic acid	Carboxylic Acid	EX_3mb_e
4-Hydroxyphenylacetate	Carboxylic Acid	EX_4hphac_e
8 Phenyloctanoic acid	Carboxylic Acid	EX_pheocta_e
Beta D glucose 6 phosphate C6H11O9P	Carbohydrates/Derivatives	EX_g6p_B_e
Cu+	Inorganic	EX_cu_e
D-Arginine	Amino Acids/Derivatives	EX_arg__D_e
D-Galactarate	Carboxylic Acid	EX_galct__D_e
D-Lysine	Amino Acids/Derivatives	EX_lys__D_e
D-Mannitol	Carbohydrates/Derivatives	EX_mnl_e
D-tartrate	Carboxylic Acid	EX_tartr__D_e
DCMP C9H12N3O7P	Nucleobases/Nucleosides/Nucleotides/Derivatives	EX_dcmp_e
DTMP C10H13N2O8P	Nucleobases/Nucleosides/Nucleotides/Derivatives	EX_dtmp_e
Deoxyadenosine	Nucleobases/Nucleosides/Nucleotides/Derivatives	EX_dad_2_e
Fructoselysine	Other	EX_frulys_e
Glycerol	Alcohol	EX_glyc_e
Glycerophosphoserine	Phospholipids/Fatty Acids/Triglycerides	EX_g3ps_e
Glycolate C2H3O3	Carboxylic Acid	EX_glyclt_e
Heptanoate	Phospholipids/Fatty Acids/Triglycerides	EX_hpta_e
Hydrogen	Inorganic	EX_h2_e
Hydroxylamine	Amines/Amides	EX_ham_e
Indole	Other	EX_indole_e
L-Histidine	Amino Acids/Derivatives	EX_his__L_e
L-Isoleucine	Amino Acids/Derivatives	EX_ile__L_e
L-Serine	Amino Acids/Derivatives	EX_ser__L_e
L-Valine	Amino Acids/Derivatives	EX_val__L_e
L-alanine-D-glutamate-meso-2,6-diaminoheptanedioate-D-alanine	Other	EX_LalaDgluMdapDala_e
L-methionine-R-sulfoxide	Amino Acids/Derivatives	EX_metsox_R__L_e
Methanol	Alcohol	EX_meoh_e
N-Acetylneuraminate	Carbohydrates/Derivatives	EX_acnam_e
Nonanoate C9H17O2	Phospholipids/Fatty Acids/Triglycerides	EX_nona_e
Octadecanoate (n-C18:0)	Phospholipids/Fatty Acids/Triglycerides	EX_ocdca_e
Octadecenoate (n-C18:1)	Phospholipids/Fatty Acids/Triglycerides	EX_ocdcea_e
Ornithine	Amino Acids/Derivatives	EX_orn_e
Petroselaidic acid	Phospholipids/Fatty Acids/Triglycerides	EX_ptsla_e
Pyruvate	Carboxylic Acid	EX_pyr_e
Sulfite	Inorganic	EX_so3_e
Superoxide anion	Inorganic	EX_o2s_e
Triacylglycerol hexadecanoate	Phospholipids/Fatty Acids/Triglycerides	EX_tag160_e
Triacylglycerol nC181d9	Phospholipids/Fatty Acids/Triglycerides	EX_tag181d9_e
UDP-D-glucuronate	Carbohydrates/Derivatives	EX_udpglcur_e
L-fuculose	Carbohydrates/Derivatives	EX_fuc_e
Propanal	Ketones/Aldehydes	EX_ppal_e
L-Malate	Carboxylic Acid	EX_mal__L_e
3 Hydroxy 10 phenyldecanoic acid	Carboxylic Acid	EX_R_3hpdeca_e
UMP C9H11N2O9P	Nucleobases/Nucleosides/Nucleotides/Derivatives	EX_ump_e
3 Hydroxy 4Z decenic acid	Carboxylic Acid	EX_R3hdec4e_e
3 Hydroxypentanoic acid	Carboxylic Acid	EX_R_3hpt_e
R R 2 3 Butanediol C4H10O2	Alcohol	EX_btd_RR_e
4-Hydroxybenzoate	Carboxylic Acid	EX_4hbz_e
Cytosine	Nucleobases/Nucleosides/Nucleotides/Derivatives	EX_csn_e
D-Mannose	Carbohydrates/Derivatives	EX_man_e
D-Mannose 1-phosphate	Carbohydrates/Derivatives	EX_man1p_e
Diacetyl C4H6O2	Ketones/Aldehydes	EX_diact_e
Lactose C12H22O11	Carbohydrates/Derivatives	EX_lcts_e
Orotate C5H3N2O4	Nucleobases/Nucleosides/Nucleotides/Derivatives	EX_orot_e
3 hydroxynonanoic acid	Carboxylic Acid	EX_R_3hnonaa_e
Cys Gly C5H10N2O3S	Peptides	EX_cgly_e
D-Ornithine	Amino Acids/Derivatives	EX_orn__D_e
(R)-Propane-1,2-diol	Alcohol	EX_12ppd__R_e
1-Propanol	Alcohol	EX_ppoh_e
2-3-dihydroxybenzoylserine trimer-Fe-III	Other	EX_fe3dhbzs3_e
2-Aminoethylphosphonate	Other	EX_2ameph_e
3-Oxoadipate	Carboxylic Acid	EX_3oxoadp_e
4-aminobenzoate-glutamate	Peptides	EX_abg4_e
D-Glucose 6-phosphate	Carbohydrates/Derivatives	EX_g6p_e
DAMP C10H12N5O6P	Nucleobases/Nucleosides/Nucleotides/Derivatives	EX_damp_e
DGMP C10H12N5O7P	Nucleobases/Nucleosides/Nucleotides/Derivatives	EX_dgmp_e
DUMP C9H11N2O8P	Nucleobases/Nucleosides/Nucleotides/Derivatives	EX_dump_e
Decanoate (n-C10:0)	Phospholipids/Fatty Acids/Triglycerides	EX_dca_e
Glycolaldehyde	Ketones/Aldehydes	EX_gcald_e
Hexadecanoate (n-C16:0)	Phospholipids/Fatty Acids/Triglycerides	EX_hdca_e
Hexadecenoate (n-C16:1)	Phospholipids/Fatty Acids/Triglycerides	EX_hdcea_e
Inosine	Nucleobases/Nucleosides/Nucleotides/Derivatives	EX_ins_e
Pentanoate	Phospholipids/Fatty Acids/Triglycerides	EX_pta_e
Phenylacetaldehyde	Ketones/Aldehydes	EX_pacald_e
Phosphate	Inorganic	EX_pi_e
Phosphotyrosine	Amino Acids/Derivatives	EX_tyrp_e
Starch C12H20O10	Carbohydrates/Derivatives	EX_starch_e
Sucrose C12H22O11	Carbohydrates/Derivatives	EX_sucr_e
UDP-N-acetyl-D-galactosamine	Nucleobases/Nucleosides/Nucleotides/Derivatives	EX_udpacgal_e
Alpha L Arabinan C15H24O12	Carbohydrates/Derivatives	EX_Larab_e
Calcium	Inorganic	EX_ca2_e
Chloride	Inorganic	EX_cl_e
Co2+	Inorganic	EX_cobalt2_e
Copper	Inorganic	EX_cu2_e
Iron bound extracellular staphyloferrin B	Other	EX_istfrnB_e
Potassium	Inorganic	EX_k_e
Magnesium	Inorganic	EX_mg2_e
Manganese	Inorganic	EX_mn2_e
Pyridoxamine	B Vitamins	EX_pydam_e
Zinc	Inorganic	EX_zn2_e
Iron bound extracellular staphyloferrin A	Other	EX_istfrnA_e
L-Methionine	Amino Acids/Derivatives	EX_met__L_e
Sn-Glycero-3-phosphocholine	Phospholipids/Fatty Acids/Triglycerides	EX_g3pc_e
2 methylbutyraldehyde C5H10O	Ketones/Aldehydes	EX_2mbald_e
Citrate	Carboxylic Acid	EX_cit_e
Deoxyguanosine	Nucleobases/Nucleosides/Nucleotides/Derivatives	EX_dgsn_e
(R)-Pantothenate	B Vitamins	EX_pnto__R_e
Riboflavin C17H20N4O6	B Vitamins	EX_ribflv_e
4-Amino-5-hydroxymethyl-2-methylpyrimidine	Other	EX_4ahmmp_e
D-Alanyl-D-alanine	Peptides	EX_alaala_e
Iron (Fe3+)	Inorganic	EX_fe3_e
Hypoxanthine	Nucleobases/Nucleosides/Nucleotides/Derivatives	EX_hxan_e
Diphosphate	Inorganic	EX_ppi_e
Pseudouridine	Nucleobases/Nucleosides/Nucleotides/Derivatives	EX_psuri_e
Trehalose	Carbohydrates/Derivatives	EX_tre_e
Ferrypyoverdine P putida KT2440 specific	Other	EX_fe3pyovd_kt_e
2-Dehydro-3-deoxy-D-gluconate	Carboxylic Acid	EX_2ddglcn_e
D Arabinose C5H10O5	Ketones/Aldehydes	EX_arab__D_e
Methanethiol CH4S	Organic Sulfur	EX_ch4s_e
L-Cystathionine	Amino Acids/Derivatives	EX_cyst__L_e
Myo-Inositol	Carbohydrates/Derivatives	EX_inost_e
Serine-glutamine-glycine tripeptide	Peptides	EX_serglugly_e
Fe(III)dicitrate	Other	EX_fe3dcit_e
D-Glucosamine 6-phosphate	Carbohydrates/Derivatives	EX_gam6p_e
Guanosine	Nucleobases/Nucleosides/Nucleotides/Derivatives	EX_gsn_e
Nicotinate	B Vitamins	EX_nac_e
D Tyrosine	Amino Acids/Derivatives	EX_tyr__D_e
D-Galactonate	Carboxylic Acid	EX_galctn__D_e
3 UMP C9H11N2O9P	Nucleobases/Nucleosides/Nucleotides/Derivatives	EX_3ump_e
L-Cysteine	Amino Acids/Derivatives	EX_cys__L_e
Maltose C12H22O11	Carbohydrates/Derivatives	EX_malt_e
Maltohexaose	Carbohydrates/Derivatives	EX_malthx_e
GMP C10H12N5O8P	Nucleobases/Nucleosides/Nucleotides/Derivatives	EX_gmp_e
D-Glycerate 2-phosphate	Carbohydrates/Derivatives	EX_2pg_e
D-Mannose 6-phosphate	Carbohydrates/Derivatives	EX_man6p_e
N-Acetyl-D-mannosamine	Carbohydrates/Derivatives	EX_acmana_e
2-Phosphoglycolate	Carboxylic Acid	EX_2pglyc_e
Aminoimidazole-riboside	Nucleobases/Nucleosides/Nucleotides/Derivatives	EX_airs_e
Phenethylamine	Amines/Amides	EX_peamn_e
Pyridoxal	B Vitamins	EX_pydx_e
(S)-Propane-1,2-diol	Alcohol	EX_12ppd__S_e
Guanosine 3 phosphate C10H12N5O8P	Nucleobases/Nucleosides/Nucleotides/Derivatives	EX_3gmp_e
AMP C10H12N5O7P	Nucleobases/Nucleosides/Nucleotides/Derivatives	EX_amp_e
Formate	Carboxylic Acid	EX_for_e
Deoxyribose C5H10O4	Carbohydrates/Derivatives	EX_drib_e
Gly asp L C6H9N2O5	Peptides	EX_gly_asp__L_e
Fe-enterobactin	Other	EX_feenter_e
Sn-Glycero-3-phosphoethanolamine	Phospholipids/Fatty Acids/Triglycerides	EX_g3pe_e
Sn-Glycero-3-phospho-1-inositol	Phospholipids/Fatty Acids/Triglycerides	EX_g3pi_e
D-Fructose 6-phosphate	Carbohydrates/Derivatives	EX_f6p_e
L-Fucose	Carbohydrates/Derivatives	EX_fuc__L_e
4-Hydroxy-benzyl alcohol	Alcohol	EX_4hba_e
L Ornithine C5H13N2O2	Amino Acids/Derivatives	EX_orn__L_e
D-Sorbitol	Carbohydrates/Derivatives	EX_sbt__D_e
N-Acetyl-D-glucosamine	Carbohydrates/Derivatives	EX_acgam_e
L-Aspartate	Amino Acids/Derivatives	EX_asp__L_e
Ethanolamine	Amines/Amides	EX_etha_e
Allantoin	Other	EX_alltn_e
Propionate (n-C3:0)	Carboxylic Acid	EX_ppa_e
4-aminobenzoyl-glutamate	Amino Acids/Derivatives	EX_4abzglu_e
Tagatose	Carbohydrates/Derivatives	EX_tgt_e
Methanesulfonate	Organic Sulfur	EX_mso3_e
D-Glucuronate 1-phosphate	Carbohydrates/Derivatives	EX_glcur1p_e
D-Ribose	Carbohydrates/Derivatives	EX_rib__D_e
Maltotetraose	Carbohydrates/Derivatives	EX_maltttr_e
Agmatine	Amines/Amides	EX_agm_e
L-Carnosine	Peptides	EX_carn_e
Toluene	Other	EX_tol_e
Xanthosine	Nucleobases/Nucleosides/Nucleotides/Derivatives	EX_xtsn_e
Salicin C13H18O7	Carbohydrates/Derivatives	EX_salcn_e
CMP C9H12N3O8P	Nucleobases/Nucleosides/Nucleotides/Derivatives	EX_cmp_e
L-Threonine O-3-phosphate	Amino Acids/Derivatives	EX_thrp_e
Nitrous oxide	Inorganic	EX_n2o_e
Benzaldehyde	Ketones/Aldehydes	EX_bzal_e
Deoxyinosine	Nucleobases/Nucleosides/Nucleotides/Derivatives	EX_din_e
N Ribosylnicotinamide C11H15N2O5	Nucleobases/Nucleosides/Nucleotides/Derivatives	EX_rnam_e
Nicotinamide	B Vitamins	EX_ncam_e
2',3'-Cyclic UMP	Nucleobases/Nucleosides/Nucleotides/Derivatives	EX_23cump_e
D-Alanine	Amino Acids/Derivatives	EX_ala__D_e
DIMP C10H12N4O7P	Nucleobases/Nucleosides/Nucleotides/Derivatives	EX_dimp_e
L alaninylleucine	Peptides	EX_alaleu_e
L-Ascorbate	Other	EX_ascb__L_e
UDP-N-acetyl-D-glucosamine	Nucleobases/Nucleosides/Nucleotides/Derivatives	EX_uacgam_e
Oxidized glutathione	Organic Sulfur	EX_gthox_e
UDPgalactose	Nucleobases/Nucleosides/Nucleotides/Derivatives	EX_udpgal_e
L-Lyxose	Carbohydrates/Derivatives	EX_lyx__L_e
Propanoyl phosphate	Other	EX_ppap_e
Formaldehyde	Ketones/Aldehydes	EX_fald_e
Indole 3 acetaldehyde C10H9NO	Ketones/Aldehydes	EX_id3acald_e
6-Phospho-D-gluconate	Carboxylic Acid	EX_6pgc_e
L-Xylulose	Carbohydrates/Derivatives	EX_xylu__L_e
D-Mannitol 1-phosphate	Carbohydrates/Derivatives	EX_mnl1p_e
D-Glutamate	Amino Acids/Derivatives	EX_glu__D_e
IMP C10H11N4O8P	Nucleobases/Nucleosides/Nucleotides/Derivatives	EX_imp_e
UDPglucose	Nucleobases/Nucleosides/Nucleotides/Derivatives	EX_udpg_e
Phenylacetic acid	Carboxylic Acid	EX_pac_e
3 Hydroxy 8 phenyloctanoic acid	Phospholipids/Fatty Acids/Triglycerides	NA
Acetate	Carboxylic Acid	EX_ac_e
5-Methylthio-D-ribose	Organic Sulfur	EX_5mtr_e
Acetoacetate	Carboxylic Acid	EX_acac_e
Tetradecanoate (n-C14:0)	Phospholipids/Fatty Acids/Triglycerides	EX_ttdca_e
Alpha D-glucose	Carbohydrates/Derivatives	EX_glc__aD_e
Quinate	Carboxylic Acid	EX_quin_e
L Ectoine	Carboxylic Acid	EX_ecto__L_e
Ala L asp L C7H11N2O5	Peptides	EX_ala_L_asp__L_e
6 Phenylhexanoic acid	Carboxylic Acid	EX_phehxa_e
D-Glucarate	Carboxylic Acid	EX_glcr_e
Choline sulfate	Organic Sulfur	EX_chols_e
L-Lactate	Carboxylic Acid	EX_lac__L_e
9 Phenylnonanoic acid	Carboxylic Acid	EX_phenona_e
D Leucine	Amino Acids/Derivatives	EX_leu__D_e
Oxaloacetate	Carboxylic Acid	EX_oaa_e
Psicoselysine	Amino Acids/Derivatives	EX_psclys_e
D-Gluconate	Carboxylic Acid	EX_glcn_e
4-Hydroxy-L-threonine	Amino Acids/Derivatives	EX_4hthr_e
Beta-Alanine	Amino Acids/Derivatives	EX_ala_B_e
L Sorbose C6H12O6	Carbohydrates/Derivatives	EX_srb__L_e
Beta Alaninamide	Amino Acids/Derivatives	EX_balamd_e
Butyrate (n-C4:0)	Phospholipids/Fatty Acids/Triglycerides	EX_but_e
3 hydroxy 5Z 8Z tetradecedienic acid	Phospholipids/Fatty Acids/Triglycerides	NA
Benzyl alcohol	Alcohol	EX_bzalc_e
2(alpha-D-Mannosyl)-D-glycerate	Carbohydrates/Derivatives	EX_manglyc_e
Maltopentaose	Carbohydrates/Derivatives	EX_maltpt_e
Glycylglycine C4H8N2O3	Peptides	EX_glygly_e
Beta D-Galactose	Carbohydrates/Derivatives	EX_gal_bD_e
1 4 Diguanidinobutane	Amines/Amides	EX_dgudbutn_e
L Arginine phosphate C6H14N4O5P	Amino Acids/Derivatives	EX_argp_e
R Acetoin C4H8O2	Ketones/Aldehydes	NA
N-Acetyl-L-glutamate	Amino Acids/Derivatives	EX_acglu_e
L-Rhamnose	Carbohydrates/Derivatives	EX_rmn_e
Beta-1,3/1,4-glucan (Barley, n=6, Glc beta1->3,4 Glc)	Carbohydrates/Derivatives	EX_glucan6_e
Xylotriose	Carbohydrates/Derivatives	EX_xyl3_e
Arbutin 6-phosphate	Carbohydrates/Derivatives	EX_arbt6p_e
Xanthosine 5'-phosphate	Nucleobases/Nucleosides/Nucleotides/Derivatives	EX_xmp_e
Salmochelin-S2-Fe-III	Other	EX_salchs2fe_e
O-Phospho-L-serine	Amino Acids/Derivatives	EX_pser__L_e
Ala L glu L C8H13N2O5	Peptides	EX_ala_L_glu__L_e
N-Acetylmuramate	Carbohydrates/Derivatives	EX_acmum_e
L-alanine-D-glutamate	Peptides	EX_LalaDglu_e
Ferric 2,3-dihydroxybenzoylserine	Other	EX_fe3dhbzs_e
Vaccenic acid	Phospholipids/Fatty Acids/Triglycerides	EX_vacc_e
Urate C5H4N4O3	Nucleobases/Nucleosides/Nucleotides/Derivatives	EX_urate_e
Glycerol 2-phosphate	Other	EX_glyc2p_e
Hexanoate (n-C6:0)	Phospholipids/Fatty Acids/Triglycerides	EX_hxa_e
3 hydroxyheptanoic acid	Carboxylic Acid	NA
Tyramine	Amino Acids/Derivatives	EX_tym_e
Cellulose (n=4 repeating units)	Carbohydrates/Derivatives	EX_cell4_e
(R)-mevalonate	Carboxylic Acid	EX_mevR_e
D-Galactose	Carbohydrates/Derivatives	EX_gal_e
L-Galactonate	Carboxylic Acid	EX_galctn__L_e
L glycinylglutamate	Peptides	EX_glyglu_e
4-Hydroxybenzaldehyde	Ketones/Aldehydes	EX_4hbald_e
Triacylglycerol octadecanoate	Phospholipids/Fatty Acids/Triglycerides	EX_tag180_e
Triacylglycerol nC182d9d12	Phospholipids/Fatty Acids/Triglycerides	EX_tag182d9d12_e
Dimethyl sulfone	Organic Sulfur	EX_dmso2_e
Beta alanylL leucine	Peptides	EX_balaleu_e
Myo-Inositol hexakisphosphate	Other	EX_minohp_e
5-Dehydro-D-gluconate	Carbohydrates/Derivatives	EX_5dglcn_e
L-Idonate	Carboxylic Acid	EX_idon__L_e
L-Carnitine	Amines/Amides	EX_crn_e
L-Homocysteine	Amino Acids/Derivatives	EX_hcys__L_e
D-Lactate	Carboxylic Acid	EX_lac__D_e
Salmochelin-S4-Fe-III	Other	EX_salchs4fe_e
3 Hydroxydodecanoic 6 en acid	Carboxylic Acid	NA
Isethionic acid	Organic Sulfur	EX_isetac_e
Salicylate	Carboxylic Acid	EX_salc_e
Ethanesulfonate	Organic Sulfur	EX_ethso3_e
Glycol	Alcohol	EX_glycol_e
Ribitol	Carbohydrates/Derivatives	EX_rbt_e
Coniferol	Other	EX_confrl_e
Isethionate C2H5O4S	Organic Sulfur	EX_istnt_e
2-Oxoarginine	Carboxylic Acid	EX_5g2oxpt_e
Xylan (4 backbone units, 1 glcur side chain)	Carbohydrates/Derivatives	EX_xylan4_e
Phosphonate	Other	EX_ppat_e
1-O-methyl-Beta-D-glucuronate	Carbohydrates/Derivatives	EX_metglcur_e
D Galactarate C6H8O8	Carboxylic Acid	EX_galctr__D_e
D Galactosamine C6H13NO5	Carbohydrates/Derivatives	EX_galam_e
Galactomannan(n=6 repeat units mannose, alpha-1,4 man)	Carbohydrates/Derivatives	EX_galman6_e
3 Hydroxyphenylacetic acid C8H8O3	Carboxylic Acid	EX_3hoxpac_e
Galactomannan(n=4 repeat units mannose, alpha-1,4 man)	Carbohydrates/Derivatives	EX_galman4_e
D-Xylonate	Carboxylic Acid	EX_dxylnt_e
L-gulonate	Carboxylic Acid	EX_guln__L_e
Xylan (8 backbone units, 2 glcur side chain)	Carbohydrates/Derivatives	EX_xylan8_e
Beta Methylglucoside C7H14O6	Other	EX_mbdg_e
D-Fructuronate	Carboxylic Acid	EX_fruur_e
Gallic acid	Alcohol	EX_ga_e
(R)-Glycerate	Carboxylic Acid	EX_glyc__R_e
Mannotriose (beta-1,4)	Carbohydrates/Derivatives	EX_mantr_e
GTP C10H12N5O14P3	Nucleobases/Nucleosides/Nucleotides/Derivatives	EX_gtp_e
Ethanesulfonate C2H5O3S	Organic Sulfur	EX_eths_e
