# Supplementary material for: Defining metabolic niches for marine microbial heterotrophs
Source: Sci Adv. 2026 Apr 22;12(17):eadz0537. doi: 10.1126/sciadv.adz0537 (PMC13101867; doi:10.1126/sciadv.adz0537)
Supplement: Supplementary file 2 — Tables S1 to S6 [file sciadv.adz0537_tables_s1_to_s6.zip › adz0537_table_s3.csv]

Supplemental Table S3
SRA Accession	% reads covered
ERR2206754	6.97%
ERR2206757	0.80%
ERR2206760	4.81%
ERR2206763	4.35%
ERR2206766	3.94%
ERR315858	16.00%
ERR315862	17.56%
ERR318618	17.04%
ERR3761395	7.33%
ERR3761396	2.55%
ERR3761397	5.00%
ERR3761398	1.94%
ERR3761399	6.26%
ERR3761414	2.52%
ERR3761415	3.12%
ERR3761416	1.56%
ERR3761417	1.39%
ERR3761419	2.40%
ERR3761420	2.05%
ERR3761422	1.35%
ERR3761423	2.79%
ERR3761424	0.98%
ERR3761426	1.39%
ERR3761427	1.88%
ERR3763010	9.73%
ERR3763011	7.53%
ERR3763012	3.21%
ERR3763013	4.87%
ERR3763014	11.76%
ERR3763015	5.21%
ERR3763020	2.60%
ERR3763021	4.75%
ERR3763022	2.68%
ERR3763023	4.99%
ERR3763261	3.94%
ERR3764360	4.09%
ERR3764361	1.89%
ERR3764362	2.61%
ERR3764907	4.02%
ERR3764908	2.42%
ERR3765014	1.79%
ERR3765037	1.70%
ERR3772596	3.39%
ERR3772597	2.71%
ERR3772598	1.51%
ERR3772600	2.28%
ERR3772628	1.41%
ERR3772657	1.82%
ERR3772658	2.14%
ERR3772662	1.12%
ERR3772663	0.88%
ERR3773631	1.60%
ERR3773632	1.11%
ERR3773633	1.47%
ERR3773634	0.96%
ERR3773635	1.91%
ERR3773636	2.60%
ERR3773637	1.26%
ERR3773638	1.23%
ERR3773639	1.04%
ERR3773682	1.51%
ERR3773684	1.27%
ERR3773796	2.28%
ERR598942	7.79%
ERR598943	12.21%
ERR598945	6.40%
ERR598949	10.75%
ERR598954	11.43%
ERR598959	14.73%
ERR598961	9.11%
ERR598963	11.07%
ERR598965	28.06%
ERR598967	17.43%
ERR598968	12.01%
ERR598976	11.43%
ERR598982	12.76%
ERR598983	9.23%
ERR598986	10.32%
ERR598989	13.85%
ERR598990	14.62%
ERR598992	13.88%
ERR598996	14.68%
ERR599003	12.78%
ERR599010	7.17%
ERR599011	13.30%
ERR599012	12.97%
ERR599013	9.37%
ERR599014	12.01%
ERR599016	12.77%
ERR599017	7.39%
ERR599022	10.52%
ERR599023	8.98%
ERR599024	14.52%
ERR599026	13.01%
ERR599027	9.03%
ERR599028	14.10%
ERR599029	14.70%
ERR599030	11.81%
ERR599032	15.01%
ERR599035	8.34%
ERR599038	13.83%
ERR599039	13.41%
ERR599041	10.04%
ERR599043	15.97%
ERR599045	14.12%
ERR599049	15.79%
ERR599050	15.29%
ERR599052	9.23%
ERR599053	8.68%
ERR599057	12.73%
ERR599058	12.77%
ERR599064	20.81%
ERR599065	13.51%
ERR599069	15.46%
ERR599077	12.80%
ERR599078	10.57%
ERR599081	13.96%
ERR599087	6.24%
ERR599090	8.29%
ERR599091	15.79%
ERR599092	11.27%
ERR599093	15.82%
ERR599094	8.83%
ERR599095	11.01%
ERR599098	12.22%
ERR599099	12.84%
ERR599105	8.18%
ERR599106	11.68%
ERR599111	8.28%
ERR599118	14.54%
ERR599123	12.18%
ERR599129	8.38%
ERR599136	14.53%
ERR599137	10.46%
ERR599138	15.38%
ERR599140	12.56%
ERR599141	14.81%
ERR599142	14.34%
ERR599143	13.29%
ERR599144	11.20%
ERR599145	9.35%
ERR599146	14.79%
ERR599150	12.46%
ERR599158	10.57%
ERR599160	10.12%
ERR599162	11.23%
ERR599165	5.70%
ERR599168	10.00%
ERR599169	16.31%
ERR599170	11.44%
ERR599173	12.54%
ERR771003	1.27%
ERR864069	1.53%
ERR864073	8.91%
ERR864075	11.73%
ERR864077	5.14%
SRR11803377	0.32%
SRR11803378	0.32%
SRR11803379	1.83%
SRR11803380	0.29%
SRR11803495	1.97%
SRR11803496	11.67%
SRR11803497	1.80%
SRR11803498	1.74%
SRR11803499	4.83%
SRR11803500	1.95%
SRR11803501	9.54%
SRR11803502	6.06%
SRR11803503	4.21%
SRR11803504	4.24%
SRR11803505	3.40%
SRR12042682	0.23%
SRR12042683	1.71%
SRR12042684	8.27%
SRR12042685	5.86%
SRR12042686	5.95%
SRR15927516	0.11%
SRR15927517	4.79%
SRR15927518	7.46%
SRR15927519	0.74%
SRR15927520	4.04%
SRR15927521	3.48%
SRR15927522	0.03%
SRR15927523	2.96%
SRR15927524	6.76%
SRR15927525	7.31%
SRR15927526	0.02%
SRR15927527	6.42%
SRR15927528	5.14%
SRR15927529	7.29%
SRR15927530	0.12%
SRR3471207	13.02%
SRR3471208	13.17%
SRR3471210	13.48%
SRR3471246	13.40%
SRR3471248	14.20%
SRR3471250	14.90%
SRR3471254	16.23%
SRR3471256	13.42%
SRR3471257	15.87%
SRR3471260	19.16%
SRR3471262	14.76%
SRR3471263	15.76%
SRR3471264	14.36%
SRR3471265	15.90%
SRR3471266	12.69%
SRR3471267	10.27%
SRR3471268	7.88%
SRR3471269	6.81%
SRR3471271	13.56%
SRR3471272	16.97%
SRR3471273	7.22%
SRR3471274	6.91%
SRR3471275	7.01%
SRR3471276	5.14%
SRR3471277	5.40%
SRR3471278	5.05%
SRR3471279	10.90%
SRR3471280	10.35%
SRR3471281	10.39%
SRR3471282	4.50%
SRR3471283	6.14%
SRR3471284	6.17%
SRR3960572	12.95%
SRR3960575	15.04%
SRR3960576	18.72%
SRR3960581	22.05%
SRR3960684	24.97%
SRR3961604	14.14%
SRR3961935	16.91%
SRR3961936	23.49%
SRR3962508	17.78%
SRR3962771	25.17%
SRR3962772	18.94%
SRR3962777	16.35%
SRR3963456	10.67%
SRR3963458	22.94%
SRR3963498	14.80%
SRR3963571	14.23%
SRR3963599	10.10%
SRR3963658	11.90%
SRR3963805	5.08%
SRR3964650	16.94%
SRR3965585	27.33%
SRR3965647	14.37%
SRR3965676	17.19%
SRR3965809	11.76%
SRR3965875	15.62%
SRR3967025	18.54%
SRR3967319	11.41%
SRR3967699	15.79%
SRR3967905	10.44%
SRR3968060	17.08%
SRR3968063	24.79%
SRR3968777	13.75%
SRR5002309	11.10%
SRR5002310	7.25%
SRR5002311	7.96%
SRR5002314	6.44%
SRR5002315	9.19%
SRR5002318	9.30%
SRR5002319	6.58%
SRR5002322	7.17%
SRR5002324	4.77%
SRR5002326	13.39%
SRR5002329	7.29%
SRR5002330	6.88%
SRR5002333	7.90%
SRR5002334	7.65%
SRR5002335	6.86%
SRR5002336	5.47%
SRR5002337	8.28%
SRR5002338	8.32%
SRR5002340	5.41%
SRR5002341	7.94%
SRR5002342	8.19%
SRR5002343	6.81%
SRR5002345	5.13%
SRR5002347	8.98%
SRR5002348	7.47%
SRR5002352	6.27%
SRR5002353	5.69%
SRR5002354	13.43%
SRR5002355	6.45%
SRR5002357	4.43%
SRR5002358	7.59%
SRR5002361	7.19%
SRR5002362	4.77%
SRR5002363	9.32%
SRR5002364	7.52%
SRR5002366	10.30%
SRR5002368	6.53%
SRR5002371	6.77%
SRR5002373	7.09%
SRR5002374	12.88%
SRR5002375	11.81%
SRR5002376	10.23%
SRR5002378	6.41%
SRR5002379	6.64%
SRR5002381	8.06%
SRR5002383	5.91%
SRR5002384	5.82%
SRR5002385	7.24%
SRR5002387	6.81%
SRR5002395	9.54%
SRR5002400	8.31%
SRR5002401	4.32%
SRR5002403	6.14%
SRR5002404	6.73%
SRR5002405	5.77%
SRR5002406	9.36%
SRR5002410	9.67%
SRR5002412	6.76%
SRR5002414	8.70%
SRR5216425	1.48%
SRR5216472	0.70%
SRR5216637	2.25%
SRR5216638	0.35%
SRR5216639	0.27%
SRR5216640	0.86%
SRR5216642	1.28%
SRR5216643	1.58%
SRR5216644	2.76%
SRR5216645	1.05%
SRR5466256	0.34%
SRR5466257	2.76%
SRR5466258	3.73%
SRR5466259	3.64%
SRR5466260	3.14%
SRR5597147	0.28%
SRR5598934	1.12%
SRR5600317	1.34%
SRR5601138	4.90%
SRR5601333	0.38%
SRR5601371	0.94%
SRR5601898	2.44%
SRR5602438	2.24%
SRR5602498	0.44%
SRR5602543	0.47%
SRR5604249	0.39%
SRR5605292	0.61%
SRR5605855	2.41%
SRR5606041	1.77%
SRR5608192	1.93%
SRR5616380	1.70%
SRR5620630	2.83%
SRR5651152	1.59%
SRR5656064	1.34%
SRR5720219	8.63%
SRR5720220	3.63%
SRR5720221	1.96%
SRR5720222	9.41%
SRR5720223	3.93%
SRR5720224	4.69%
SRR5720225	4.40%
SRR5720226	5.78%
SRR5720227	8.81%
SRR5720228	3.50%
SRR5720229	4.78%
SRR5720230	5.45%
SRR5720231	6.42%
SRR5720232	8.22%
SRR5720233	5.65%
SRR5720234	3.94%
SRR5720235	21.58%
SRR5720236	4.68%
SRR5720237	5.48%
SRR5720238	5.62%
SRR5720239	4.98%
SRR5720240	4.73%
SRR5720241	8.04%
SRR5720242	4.66%
SRR5720243	3.44%
SRR5720244	4.13%
SRR5720245	3.81%
SRR5720246	7.49%
SRR5720247	8.48%
SRR5720248	3.73%
SRR5720249	5.93%
SRR5720250	4.55%
SRR5720251	9.89%
SRR5720252	4.95%
SRR5720253	7.71%
SRR5720254	5.35%
SRR5720255	2.80%
SRR5720256	7.44%
SRR5720257	18.44%
SRR5720258	6.01%
SRR5720259	6.33%
SRR5720260	21.16%
SRR5720261	4.22%
SRR5720262	10.51%
SRR5720263	5.31%
SRR5720264	3.65%
SRR5720265	3.24%
SRR5720266	8.44%
SRR5720267	3.93%
SRR5720268	8.13%
SRR5720269	8.24%
SRR5720270	5.17%
SRR5720271	7.88%
SRR5720272	5.05%
SRR5720273	7.88%
SRR5720274	4.68%
SRR5720275	2.89%
SRR5720276	8.87%
SRR5720277	5.93%
SRR5720278	8.70%
SRR5720279	3.59%
SRR5720280	4.75%
SRR5720281	4.63%
SRR5720282	3.81%
SRR5720283	13.58%
SRR5720284	4.43%
SRR5720285	4.35%
SRR5720286	23.49%
SRR5720287	4.40%
SRR5720288	7.93%
SRR5720289	4.98%
SRR5720290	3.57%
SRR5720291	7.59%
SRR5720292	5.52%
SRR5720293	4.33%
SRR5720294	4.19%
SRR5720295	4.10%
SRR5720296	4.47%
SRR5720297	4.14%
SRR5720298	8.29%
SRR5720299	10.98%
SRR5720300	9.54%
SRR5720301	5.24%
SRR5720302	12.93%
SRR5720303	9.27%
SRR5720304	7.03%
SRR5720305	13.14%
SRR5720306	4.84%
SRR5720307	9.60%
SRR5720308	4.23%
SRR5720309	5.04%
SRR5720310	4.37%
SRR5720311	4.75%
SRR5720312	4.40%
SRR5720313	3.73%
SRR5720314	9.46%
SRR5720315	4.65%
SRR5720316	3.39%
SRR5720317	6.84%
SRR5720318	5.69%
SRR5720319	11.02%
SRR5720320	8.31%
SRR5720321	15.31%
SRR5720322	11.05%
SRR5720323	5.14%
SRR5720324	3.48%
SRR5720325	5.87%
SRR5720326	3.99%
SRR5720327	17.85%
SRR5720328	7.32%
SRR5720329	6.71%
SRR5720330	7.32%
SRR5720331	4.40%
SRR5720332	8.42%
SRR5720333	5.37%
SRR5720334	7.96%
SRR5720335	7.80%
SRR5720336	3.54%
SRR5720337	7.52%
SRR5720338	6.38%
SRR5720339	6.11%
SRR5720340	5.13%
SRR5720341	3.86%
SRR5720342	9.44%
SRR5720343	6.80%
SRR5720344	5.80%
SRR5787989	4.93%
SRR5787990	4.40%
SRR5787991	5.69%
SRR5787992	3.37%
SRR5787993	2.82%
SRR5787994	4.18%
SRR5787995	8.23%
SRR5787996	8.84%
SRR5787997	7.83%
SRR5787998	7.83%
SRR5787999	7.66%
SRR5788000	9.04%
SRR5788001	8.97%
SRR5788002	5.97%
SRR5788003	8.12%
SRR5788004	8.16%
SRR5788005	10.42%
SRR5788006	9.57%
SRR5788007	5.08%
SRR5788008	4.30%
SRR5788009	5.09%
SRR5788010	6.29%
SRR5788011	5.25%
SRR5788012	6.33%
SRR5788013	4.76%
SRR5788014	4.13%
SRR5788015	9.19%
SRR5788016	8.74%
SRR5788017	4.47%
SRR5788018	5.31%
SRR5788019	6.77%
SRR5788020	5.27%
SRR5788021	5.05%
SRR5788022	8.94%
SRR5788023	3.39%
SRR5788024	5.35%
SRR5788025	5.26%
SRR5788026	6.55%
SRR5788027	10.04%
SRR5788028	4.75%
SRR5788029	6.49%
SRR5788030	4.74%
SRR5788031	7.10%
SRR5788032	5.60%
SRR5788033	5.03%
SRR5788034	4.50%
SRR5788035	4.83%
SRR5788036	4.67%
SRR5788037	7.16%
SRR5788038	7.42%
SRR5788039	6.75%
SRR5788040	6.31%
SRR5788041	7.41%
SRR5788042	6.93%
SRR5788043	6.64%
SRR5788044	6.73%
SRR5788045	6.84%
SRR5788046	6.43%
SRR5788047	4.41%
SRR5788048	3.42%
SRR5788049	6.15%
SRR5788050	5.56%
SRR5788051	7.20%
SRR5788052	5.77%
SRR5788053	5.87%
SRR5788054	6.31%
SRR5788055	5.95%
SRR5788056	6.60%
SRR5788057	6.89%
SRR5788058	5.77%
SRR5788059	2.34%
SRR5788060	3.79%
SRR5788061	4.98%
SRR5788062	4.11%
SRR5788063	5.17%
SRR5788064	3.90%
SRR5788065	5.76%
SRR5788066	3.21%
SRR5788067	2.99%
SRR5788068	9.16%
SRR5788069	3.48%
SRR5788070	3.65%
SRR5788071	9.35%
SRR5788072	9.54%
SRR5788073	5.43%
SRR5788074	5.96%
SRR5788075	5.53%
SRR5788076	6.27%
SRR5788077	10.20%
SRR5788078	8.00%
SRR5788079	11.19%
SRR5788080	10.85%
SRR5788081	4.55%
SRR5788082	4.84%
SRR5788083	5.67%
SRR5788084	5.22%
SRR5788085	6.94%
SRR5788086	5.31%
SRR5788087	9.68%
SRR5788088	5.54%
SRR5788089	7.17%
SRR5788090	6.02%
SRR5788091	5.91%
SRR5788093	5.64%
SRR5788094	5.77%
SRR5788095	3.16%
SRR5788096	6.05%
SRR5788097	6.37%
SRR5788098	5.51%
SRR5788099	2.67%
SRR5788100	4.32%
SRR5788101	5.29%
SRR5788102	5.80%
SRR5788103	3.30%
SRR5788104	5.34%
SRR5788105	3.95%
SRR5788106	4.96%
SRR5788107	5.17%
SRR5788108	3.41%
SRR5788109	5.05%
SRR5788110	5.62%
SRR5788111	3.85%
SRR5788112	14.54%
SRR5788113	5.45%
SRR5788114	6.05%
SRR5788115	2.80%
SRR5788116	18.25%
SRR5788117	8.51%
SRR5788118	4.84%
SRR5788119	3.56%
SRR5788120	6.16%
SRR5788121	6.22%
SRR5788122	3.93%
SRR5788123	7.13%
SRR5788124	5.43%
SRR5788125	6.73%
SRR5788126	5.80%
SRR5788127	6.58%
SRR5788128	6.41%
SRR5788129	6.10%
SRR5788130	4.91%
SRR5788131	6.62%
SRR5788132	5.69%
SRR5788133	6.07%
SRR5788134	6.50%
SRR5788135	6.88%
SRR5788136	4.74%
SRR5788137	4.80%
SRR5788138	4.97%
SRR5788139	4.74%
SRR5788140	4.33%
SRR5788141	9.26%
SRR5788142	8.80%
SRR5788143	5.82%
SRR5788144	7.95%
SRR5788145	3.48%
SRR5788146	4.22%
SRR5788147	5.72%
SRR5788148	6.95%
SRR5788149	6.21%
SRR5788150	4.65%
SRR5788151	4.33%
SRR5788152	6.12%
SRR5788153	5.26%
SRR5788154	6.38%
SRR5788155	6.61%
SRR5788156	7.50%
SRR5788157	7.33%
SRR5788158	7.01%
SRR5788159	7.51%
SRR5788160	6.12%
SRR5788161	5.53%
SRR5788162	4.94%
SRR5788163	6.46%
SRR5788164	6.30%
SRR5788165	6.56%
SRR5788166	7.09%
SRR5788167	6.27%
SRR5788168	4.32%
SRR5788169	8.39%
SRR5788170	3.53%
SRR5788171	6.19%
SRR5788172	5.10%
SRR5788173	5.64%
SRR5788174	8.11%
SRR5788175	4.33%
SRR5788176	6.30%
SRR5788177	7.51%
SRR5788178	5.86%
SRR5788179	3.46%
SRR5788180	1.76%
SRR5788181	5.04%
SRR5788182	9.02%
SRR5788183	6.86%
SRR5788184	8.43%
SRR5788185	3.02%
SRR5788186	3.54%
SRR5788187	10.10%
SRR5788188	8.18%
SRR5788189	3.75%
SRR5788190	4.38%
SRR5788191	5.74%
SRR5788192	4.77%
SRR5788193	8.82%
SRR5788194	5.74%
SRR5788195	3.66%
SRR5788196	3.65%
SRR5788197	4.16%
SRR5788198	6.83%
SRR5788199	3.23%
SRR5788200	7.01%
SRR5788201	6.09%
SRR5788202	4.85%
SRR5788203	5.33%
SRR5788204	4.40%
SRR5788205	4.89%
SRR5788206	5.18%
SRR5788207	6.74%
SRR5788208	6.80%
SRR5788209	7.34%
SRR5788210	8.21%
SRR5788211	8.76%
SRR5788212	7.43%
SRR5788213	4.50%
SRR5788214	4.88%
SRR5788215	4.74%
SRR5788216	9.15%
SRR5788217	4.41%
SRR5788218	9.43%
SRR5788219	10.46%
SRR5788220	5.28%
SRR5788221	4.46%
SRR5788222	5.40%
SRR5788223	4.86%
SRR5788224	7.72%
SRR5788225	4.62%
SRR5788226	6.39%
SRR5788227	10.71%
SRR5788229	11.10%
SRR5788230	8.79%
SRR5788231	5.77%
SRR5788232	7.04%
SRR5788233	7.74%
SRR5788234	7.09%
SRR5788235	6.97%
SRR5788236	4.92%
SRR5788237	7.30%
SRR5788238	7.43%
SRR5788239	6.13%
SRR5788240	6.60%
SRR5788241	6.45%
SRR5788242	3.56%
SRR5788243	4.97%
SRR5788244	8.09%
SRR5788245	7.54%
SRR5788246	4.71%
SRR5788247	6.31%
SRR5788248	6.82%
SRR5788249	3.51%
SRR5788250	3.32%
SRR5788251	3.71%
SRR5788252	9.45%
SRR5788253	10.12%
SRR5788254	5.63%
SRR5788255	6.53%
SRR5788256	8.12%
SRR5788257	6.44%
SRR5788258	5.77%
SRR5788259	6.34%
SRR5788260	4.91%
SRR5788261	6.37%
SRR5788262	5.66%
SRR5788263	7.36%
SRR5788264	7.18%
SRR5788265	3.13%
SRR5788266	8.14%
SRR5788267	7.07%
SRR5788268	8.78%
SRR5788269	7.88%
SRR5788270	7.07%
SRR5788271	3.75%
SRR5788272	7.27%
SRR5788273	5.93%
SRR5788274	7.47%
SRR5788275	7.75%
SRR5788276	6.92%
SRR5788277	8.26%
SRR5788278	7.33%
SRR5788279	6.29%
SRR5788280	6.06%
SRR5788281	6.21%
SRR5788282	6.40%
SRR5788283	9.57%
SRR5788284	6.26%
SRR5788285	7.63%
SRR5788286	9.90%
SRR5788287	21.59%
SRR5788288	7.40%
SRR5788289	4.85%
SRR5788290	5.60%
SRR5788291	8.01%
SRR5788292	3.65%
SRR5788293	6.14%
SRR5788294	7.60%
SRR5788295	7.51%
SRR5788296	5.63%
SRR5788297	8.63%
SRR5788298	8.68%
SRR5788299	5.57%
SRR5788300	8.21%
SRR5788301	6.11%
SRR5788302	4.16%
SRR5788303	3.82%
SRR5788304	3.97%
SRR5788305	3.94%
SRR5788306	4.69%
SRR5788307	5.20%
SRR5788308	3.80%
SRR5788309	3.14%
SRR5788310	2.66%
SRR5788311	3.20%
SRR5788312	7.10%
SRR5788313	9.11%
SRR5788314	6.75%
SRR5788315	6.23%
SRR5788316	8.94%
SRR5788317	8.74%
SRR5788318	10.45%
SRR5788319	6.77%
SRR5788320	5.90%
SRR5788321	5.66%
SRR5788322	5.19%
SRR5788323	9.80%
SRR5788324	6.57%
SRR5788325	6.36%
SRR5788326	6.26%
SRR5788327	4.75%
SRR5788328	3.87%
SRR5788329	5.43%
SRR5788330	5.28%
SRR5788331	5.72%
SRR5788332	3.09%
SRR5788333	6.18%
SRR5788334	6.01%
SRR5788335	7.40%
SRR5788336	4.57%
SRR5788337	4.98%
SRR5788338	3.77%
SRR5788339	15.79%
SRR5788340	9.62%
SRR5788341	25.77%
SRR5788342	4.19%
SRR5788343	5.41%
SRR5788344	11.51%
SRR5788345	3.36%
SRR5788346	2.78%
SRR5788347	2.77%
SRR5788348	3.36%
SRR5788349	3.59%
SRR5788350	2.60%
SRR5788351	4.59%
SRR5788352	2.70%
SRR5788353	5.72%
SRR5788354	10.29%
SRR5788355	7.16%
SRR5788356	7.11%
SRR5788357	6.50%
SRR5788358	5.95%
SRR5788359	7.66%
SRR5788360	5.22%
SRR5788361	7.56%
SRR5788362	6.43%
SRR5788363	7.22%
SRR5788364	3.98%
SRR5788365	10.35%
SRR5788366	9.26%
SRR5788367	7.87%
SRR5788368	6.55%
SRR5788369	5.01%
SRR5788370	5.64%
SRR5788371	8.81%
SRR5788372	6.98%
SRR5788373	10.53%
SRR5788374	10.26%
SRR5788375	9.83%
SRR5788376	7.36%
SRR5788377	8.63%
SRR5788378	3.80%
SRR5788379	4.50%
SRR5788380	5.18%
SRR5788381	5.12%
SRR5788382	9.57%
SRR5788383	4.23%
SRR5788384	8.43%
SRR5788385	6.22%
SRR5788386	5.19%
SRR5788387	8.84%
SRR5788388	4.25%
SRR5788389	7.95%
SRR5788390	7.23%
SRR5788391	7.86%
SRR5788392	5.54%
SRR5788393	4.60%
SRR5788394	6.31%
SRR5788395	5.18%
SRR5788396	6.74%
SRR5788397	6.86%
SRR5788398	6.30%
SRR5788399	6.45%
SRR5788400	7.23%
SRR5788401	6.51%
SRR5788402	5.76%
SRR5788403	2.66%
SRR5788404	4.80%
SRR5788405	5.98%
SRR5788406	5.70%
SRR5788407	5.74%
SRR5788408	5.57%
SRR5788409	3.68%
SRR5788410	4.82%
SRR5788411	5.59%
SRR5788412	3.36%
SRR5788413	3.20%
SRR5788414	3.85%
SRR5788415	5.81%
SRR5788416	6.87%
SRR5788417	7.00%
SRR5788418	3.78%
SRR5788419	6.05%
SRR5788420	6.81%
SRR5788421	5.33%
SRR5788422	4.38%
SRR5788423	7.56%
SRR5788424	9.74%
SRR5788425	6.45%
SRR5788426	5.97%
SRR5788427	7.75%
SRR5788428	7.92%
SRR5788429	9.25%
SRR5788430	9.10%
SRR5788431	7.95%
SRR5788432	7.45%
SRR5788433	13.43%
SRR5788434	16.05%
SRR5788435	8.33%
SRR5788436	9.33%
SRR5788437	6.10%
SRR5788438	4.38%
SRR5788439	3.90%
SRR5788440	3.59%
SRR5788441	3.91%
SRR5788442	3.84%
SRR5788443	6.73%
SRR5788444	5.40%
SRR5788445	4.70%
SRR5788446	4.78%
SRR5788447	17.90%
SRR5788448	5.56%
SRR5788449	4.91%
SRR5788450	6.76%
SRR5788451	6.61%
SRR5788452	5.26%
SRR5788453	4.21%
SRR5788454	4.37%
SRR5788455	4.17%
SRR5788456	7.24%
SRR5788457	6.35%
SRR5788458	5.59%
SRR5788459	6.90%
SRR5788460	6.69%
SRR5788461	6.05%
SRR5788462	6.45%
SRR5788463	5.59%
SRR5788464	5.97%
SRR5788465	8.30%
SRR5788466	5.49%
SRR5788467	4.66%
SRR5788468	6.99%
SRR5881770	4.78%
SRR6507277	7.02%
SRR6507278	5.98%
SRR6507279	19.41%
SRR6507280	4.87%
SRR7130817	0.56%
SRR7130819	1.33%
SRR7130820	0.80%
SRR7130903	3.42%
SRR7131305	7.93%
SRR7131306	5.40%
SRR7132116	4.12%
SRR7132117	3.44%
SRR7265439	3.88%
SRR7265440	1.63%
SRR7265441	3.01%
SRR7265442	1.80%
SRR8239691	1.26%
SRR9178069	1.23%
SRR9178070	1.04%
SRR9178071	0.64%
SRR9178072	0.42%
SRR9178073	0.32%
SRR9178074	1.04%
SRR9178075	16.43%
SRR9178076	0.80%
SRR9178077	0.33%
SRR9178078	1.33%
SRR9178099	2.17%
SRR9178116	3.74%
SRR9178120	1.23%
SRR9178121	0.71%
SRR9178122	0.40%
SRR9178123	1.87%
SRR9178124	34.43%
SRR9178125	0.91%
SRR9178126	0.52%
SRR9178127	2.96%
SRR9178128	0.55%
SRR9178129	0.43%
SRR9178130	2.32%
SRR9178131	3.69%
SRR9178132	0.45%
SRR9178133	0.94%
SRR9178134	1.09%
SRR9178135	0.79%
SRR9178136	1.10%
SRR9178137	1.13%
SRR9178138	1.78%
SRR9178139	1.80%
SRR9178140	0.46%
SRR9178162	0.72%
SRR9178163	0.34%
SRR9178164	16.90%
SRR9178165	2.68%
SRR9178166	0.78%
SRR9178167	1.13%
SRR9178168	0.83%
SRR9178169	1.10%
SRR9178170	1.30%
SRR9178171	1.55%
SRR9178172	1.17%
SRR9178173	1.50%
SRR9178174	0.87%
SRR9178176	1.40%
SRR9178177	0.75%
SRR9178178	0.95%
SRR9178179	0.80%
SRR9178180	0.70%
SRR9178181	0.16%
SRR9178182	1.22%
SRR9178183	6.35%
SRR9178184	16.39%
SRR9178185	0.45%
SRR9178186	0.58%
SRR9178187	13.96%
SRR9178198	0.82%
SRR9178199	1.71%
SRR9178200	2.05%
SRR9178201	0.79%
SRR9178202	2.06%
SRR9178203	2.31%
SRR9178204	0.85%
SRR9178205	2.88%
SRR9178206	8.48%
SRR9178207	1.52%
SRR9178238	1.36%
SRR9178239	23.94%
SRR9178240	0.63%
SRR9178241	1.56%
SRR9178242	0.18%
SRR9178243	1.31%
SRR9178244	0.89%
SRR9178245	0.58%
SRR9178246	1.64%
SRR9178247	0.71%
SRR9178248	0.77%
SRR9178249	0.59%
SRR9178250	0.94%
SRR9178251	0.32%
SRR9178252	1.70%
SRR9178253	11.69%
SRR9178254	0.42%
SRR9178255	10.16%
SRR9178256	0.98%
SRR9178257	0.35%
SRR9178258	0.69%
SRR9178259	0.94%
SRR9178260	1.74%
SRR9178261	24.18%
SRR9178262	0.66%
SRR9178263	0.81%
SRR9178264	0.68%
SRR9178265	0.44%
SRR9178266	0.30%
SRR9178267	1.11%
SRR9178268	1.82%
SRR9178269	1.04%
SRR9178270	1.02%
SRR9178271	0.37%
SRR9178272	1.77%
SRR9178283	0.78%
SRR9178294	1.31%
SRR9178295	1.09%
SRR9178296	0.70%
SRR9178297	1.28%
SRR9178298	0.86%
SRR9178300	4.75%
SRR9178301	0.88%
SRR9178302	1.51%
SRR9178303	0.49%
SRR9178304	2.17%
SRR9178305	1.06%
SRR9178306	0.55%
SRR9178307	0.78%
SRR9178308	0.52%
SRR9178309	2.14%
SRR9178310	3.19%
SRR9178312	17.59%
SRR9178313	0.43%
SRR9178320	3.19%
SRR9178321	0.95%
SRR9178322	1.83%
SRR9178323	2.25%
SRR9178324	16.21%
SRR9178325	18.27%
SRR9178326	1.10%
SRR9178327	0.41%
SRR9178328	0.51%
SRR9178329	0.61%
SRR9178340	1.11%
SRR9178341	0.41%
SRR9178342	1.04%
SRR9178343	1.90%
SRR9178344	0.38%
SRR9178345	0.46%
SRR9178346	0.43%
SRR9178347	1.36%
SRR9178348	2.26%
SRR9178349	15.09%
SRR9178350	0.63%
SRR9178351	0.42%
SRR9178352	0.74%
SRR9178363	0.99%
SRR9178364	0.59%
SRR9178365	0.43%
SRR9178376	0.47%
SRR9178377	0.99%
SRR9178378	2.45%
SRR9178379	0.31%
SRR9178380	0.63%
SRR9178381	2.54%
SRR9178382	0.84%
SRR9178383	0.58%
SRR9178384	0.18%
SRR9178385	0.40%
SRR9178386	0.44%
SRR9178387	1.41%
SRR9178388	0.56%
SRR9178389	0.41%
SRR9178390	0.74%
SRR9178391	1.19%
SRR9178392	0.99%
SRR9178393	1.29%
SRR9178394	1.22%
SRR9178395	0.30%
SRR9178396	1.52%
SRR9178397	0.82%
SRR9178398	14.85%
SRR9178399	68.57%
SRR9178400	1.22%
SRR9178401	0.63%
SRR9178412	0.98%
SRR9178413	1.64%
SRR9178414	1.08%
SRR9178415	0.45%
SRR9178416	1.23%
SRR9178417	0.74%
SRR9178418	0.98%
SRR9178419	1.56%
SRR9178420	0.75%
SRR9178421	0.45%
SRR9178422	29.08%
SRR9178423	0.63%
SRR9178424	9.63%
SRR9178425	0.50%
SRR9178426	0.94%
SRR9178427	0.51%
SRR9178428	0.89%
SRR9178429	23.72%
SRR9178430	0.52%
SRR9178431	0.61%
SRR9178432	3.46%
SRR9178433	23.79%
SRR9178435	0.22%
SRR9178446	0.76%
SRR9178447	10.88%
SRR9178448	0.52%
SRR9178449	11.35%
SRR9178450	0.89%
SRR9178451	0.41%
SRR9178452	0.41%
SRR9178453	2.47%
SRR9178454	2.53%
SRR9178455	0.72%
SRR9178466	57.62%
SRR9178467	1.76%
SRR9178468	1.06%
SRR9178469	0.52%
SRR9178470	0.20%
SRR9178471	8.95%
SRR9178472	2.82%
SRR9178473	0.80%
SRR9178474	0.57%
SRR9178475	1.32%
SRR9178496	0.48%
SRR9178497	1.11%
SRR9178508	1.70%
SRR9178509	0.89%
SRR9178510	1.54%
SRR9178511	0.97%
SRR9178512	0.50%
SRR9178513	1.04%
SRR9178514	1.44%
SRR9178515	0.96%
SRR9178516	0.52%
SRR9178517	0.59%
SRR9178518	0.77%
SRR9178519	0.92%
SRR9178520	0.52%
SRR9178521	0.38%
SRR9178522	0.35%
SRR9178523	3.24%
SRR9178524	0.30%
SRR9178525	3.10%
SRR9178526	1.80%
SRR9178527	0.36%
