# Supplementary material for: Defining metabolic niches for marine microbial heterotrophs
Source: Sci Adv. 2026 Apr 22;12(17):eadz0537. doi: 10.1126/sciadv.adz0537 (PMC13101867; doi:10.1126/sciadv.adz0537)
Supplement: Supplementary file 2 — Tables S1 to S6 [file sciadv.adz0537_tables_s1_to_s6.zip › adz0537_table_s4.csv]

Supplemental Table S4
Full Region Name	Region Identifier	Number of Stations	Oceanographic Category	1	2	3	4	5	6	7	8
Atlantic Ocean North	AON	270	Oligotrophic Open Ocean	0.074	0.095	0.022	0.016	0.256	0.023	0.191	0.324
Atlantic Ocean South	AOS	125	Oligotrophic Open Ocean	0.100	0.100	0.036	0.015	0.258	0.030	0.165	0.296
Baltic Sea	Baltic Sea	55	Coastal	0.031	0.257	0.061	0.046	0.147	0.030	0.096	0.331
Pelagic Baltic Sea	Baltic_Pelagic	4	Coastal	0.029	0.271	0.141	0.052	0.129	0.029	0.108	0.241
Black Sea	Black Sea	5	Coastal	0.180	0.153	0.061	0.007	0.180	0.083	0.101	0.235
Chesapeake/Delaware Bay	CB	36	Estuarine	0.070	0.142	0.078	0.016	0.215	0.063	0.196	0.219
Chesapeake Bay	Chesapeake Bay	15	Estuarine	0.016	0.053	0.052	0.172	0.036	0.329	0.165	0.177
Columbia River	Columbia River	4	Estuarine	0.125	0.248	0.094	0.040	0.067	0.160	0.068	0.198
Gulf of Mexico	GOM	1	Coastal	0.018	0.106	0.356	0.009	0.160	0.049	0.071	0.231
Station ALOHA	HOT	298	Oligotrophic Open Ocean	0.077	0.130	0.068	0.023	0.234	0.023	0.133	0.312
Indian Ocean North	ION	9	Oligotrophic Open Ocean	0.021	0.057	0.010	0.006	0.432	0.013	0.160	0.301
Indian Ocean South	IOS	20	Oligotrophic Open Ocean	0.050	0.098	0.017	0.025	0.326	0.022	0.179	0.283
Mediterranean Sea	MED	7	Oligotrophic Seas	0.072	0.080	0.024	0.005	0.172	0.018	0.267	0.362
Pacific Ocean North	PON	84	Oligotrophic Open Ocean	0.074	0.084	0.023	0.032	0.264	0.030	0.164	0.330
Pacific Ocean South	POS	209	Oligotrophic Open Ocean	0.053	0.065	0.015	0.034	0.239	0.020	0.199	0.374
Pearl River	Pearl_river	15	Estuarine	0.088	0.137	0.090	0.021	0.268	0.108	0.083	0.205
Red Sea	RED	5	Oligotrophic Seas	0.033	0.057	0.010	0.011	0.467	0.014	0.146	0.262
San Francisco Bay	SFBay	8	Estuarine	0.087	0.116	0.106	0.005	0.174	0.057	0.143	0.311
Saanich Inlet	SI	4	Coastal	0.095	0.196	0.064	0.261	0.063	0.018	0.143	0.161
Southern Ocean	SOC	2	Southern Ocean	0.025	0.068	0.075	0.017	0.491	0.016	0.113	0.194
Sapelo Island	Sapelo	1	Coastal	0.087	0.105	0.249	0.351	0.035	0.008	0.031	0.135
Yaquina Bay	Yaquina Bay	32	Estuarine	0.092	0.152	0.176	0.005	0.102	0.104	0.099	0.270
