# Supplementary material for: Defining metabolic niches for marine microbial heterotrophs
Source: Sci Adv. 2026 Apr 22;12(17):eadz0537. doi: 10.1126/sciadv.adz0537 (PMC13101867; doi:10.1126/sciadv.adz0537)
Supplement: Supplementary file 2 — Tables S1 to S6 [file sciadv.adz0537_tables_s1_to_s6.zip › adz0537_table_s5.csv]

Supplemental Table S5
Oceanographic Category	Number of Stations	Cluster 1	Cluster 2	Cluster 3	Cluster 4	Cluster 5	Cluster 6	Cluster 7	Cluster 8
Coastal	70	0.053	0.237	0.073	0.062	0.142	0.035	0.099	0.299
Estuarine	110	0.087	0.147	0.144	0.015	0.133	0.103	0.116	0.255
Oligotrophic Open Ocean	1015	0.070	0.089	0.027	0.023	0.257	0.023	0.179	0.332
Oligotrophic Seas	12	0.057	0.071	0.018	0.007	0.288	0.016	0.220	0.323
Southern Ocean	2	0.025	0.068	0.075	0.017	0.491	0.016	0.113	0.194
