# Supplementary material for: Defining metabolic niches for marine microbial heterotrophs
Source: Sci Adv. 2026 Apr 22;12(17):eadz0537. doi: 10.1126/sciadv.adz0537 (PMC13101867; doi:10.1126/sciadv.adz0537)
Supplement: Supplementary file 2 — Tables S1 to S6 [file sciadv.adz0537_tables_s1_to_s6.zip › adz0537_table_s6.csv]

Supplemental Table S6
Cluster Comparison	p value
2-1	1
3-1	2.88E-05
4-1	0.2354741659
5-1	1
6-1	5.94E-10
7-1	0.6137228176
8-1	1
3-2	0.06770330819
4-2	1
5-2	0.02822615425
6-2	2.83E-07
7-2	1
8-2	1
4-3	1
5-3	1.18E-07
6-3	0.0118464021
7-3	0.991896099
8-3	1.78E-05
5-4	0.00301782903
6-4	4.29E-04
7-4	1
8-4	0.2307573543
6-5	7.32E-12
7-5	0.01833312137
8-5	1
7-6	1.37E-04
8-6	1.88E-11
8-7	0.6908819443
