# Supplementary material for: Defining metabolic niches for marine microbial heterotrophs
Source: Sci Adv. 2026 Apr 22;12(17):eadz0537. doi: 10.1126/sciadv.adz0537 (PMC13101867; doi:10.1126/sciadv.adz0537)
Supplement: Supplementary file 3 — Data S1 [file sciadv.adz0537_data_s1.zip]

Archive with 1 entries (1 files):
- adz0537_data_s1.csv
