# Supplementary material for: Defining metabolic niches for marine microbial heterotrophs
Source: Sci Adv. 2026 Apr 22;12(17):eadz0537. doi: 10.1126/sciadv.adz0537 (PMC13101867; doi:10.1126/sciadv.adz0537)
Supplement: Supplementary file 3 — Data S1 [file sciadv.adz0537_data_s1.zip › adz0537_data_s1.csv]

Sample	MetaID_1	MetaID_2	MetaID_3	cluster	sum_rpkm	rel_rpkm	total_rpkm	lat	long	Region	depth	SuperRegion	db	station_label	environmental_feature	Event label	Depth, nominal	Depth, top/min	Depth, bottom/max	Size fraction, lower threshold	Size fraction, upper threshold	Sample material	Sample method	Sample code/label	Analysis ID...26	Analysis method...27	Analysis method...28	Analysis method...29	Analysis label...30	Analysis ID...31	Analysis label...32	Uniform resource locator/link to metadata file...33	Uniform resource locator/link to metadata file...34
MED_18_05M	TARA_A100000595	SAMEA2619675	ERS488338	1	6.179408241414426	0.06326445338705775	99.02194737949505	35.76	14.26	MED	5.4	Oligotrophic Seas	TARA	TARA_18	[SRF] surface water layer (ENVO:00010504)	TARA_20091102T0813Z_018_EVENT_PUMP	5	3	7	0.8	5	TARA_018_SRF_0.8-5	SEQ-(100L-or-15min)_W0.8-5	TARA_20091102T0813Z_018_EVENT_PUMP_SRF_(5m)_SEQ-(100L-or-15min)_W0.8-5_A100000595	PRJEB4352	Euk_DNA_RNA_ext	NA	MetaG	AHX_ADFIOSF_r1	ERR868393	run_AHX_ADFIOSF_6_C0GE2ACXX.IND11	ftp.sra.ebi.ac.uk/vol1/fastq/ERR868/ERR868393/ERR868393_1.fastq.gz;ftp.sra.ebi.ac.uk/vol1/fastq/ERR868/ERR868393/ERR868393_2.fastq.gz;	ftp.sra.ebi.ac.uk/vol1/err/ERR868/ERR868393
MED_18_05M	TARA_A100000598	SAMEA2619676	ERS488339	1	6.179408241414426	0.06326445338705775	99.02194737949505	35.76	14.26	MED	5.4	Oligotrophic Seas	TARA	TARA_18	[SRF] surface water layer (ENVO:00010504)	TARA_20091102T0813Z_018_EVENT_PUMP	5	3	7	5	20	TARA_018_SRF_5-20	SEQ-(500mL-or-15min)_W5-20	TARA_20091102T0813Z_018_EVENT_PUMP_SRF_(5m)_SEQ-(500mL-or-15min)_W5-20_A100000598	PRJEB4352	Euk_DNA_RNA_ext	NA	MetaG	AHX_ADHIOSF_r1	ERR1726555	run_AHX_ADHIOSF_7_C0GE2ACXX.IND12	ftp.sra.ebi.ac.uk/vol1/fastq/ERR172/005/ERR1726555/ERR1726555_1.fastq.gz;ftp.sra.ebi.ac.uk/vol1/fastq/ERR172/005/ERR1726555/ERR1726555_2.fastq.gz;	ftp.sra.ebi.ac.uk/vol1/err/ERR172/005/ERR1726555
MED_18_05M	TARA_A100000596	SAMEA2656983	ERS488342	1	6.179408241414426	0.06326445338705775	99.02194737949505	35.76	14.26	MED	5.4	Oligotrophic Seas	TARA	TARA_18	[SRF] surface water layer (ENVO:00010504)	TARA_20091102T1031Z_018_EVENT_NET	5	3	7	20	180	TARA_018_SRF_20-180	SEQ-(500mL-or-15min)_N20-180	TARA_20091102T1031Z_018_EVENT_NET_SRF_(5m)_SEQ-(500mL-or-15min)_N20-180_A100000596	PRJEB4352	Euk_DNA_RNA_ext	NA	MetaG	AHX_ADKIOSF_r1	ERR1726956	run_AHX_ADKIOSF_8_C0GE2ACXX.IND1	ftp.sra.ebi.ac.uk/vol1/fastq/ERR172/006/ERR1726956/ERR1726956_1.fastq.gz;ftp.sra.ebi.ac.uk/vol1/fastq/ERR172/006/ERR1726956/ERR1726956_2.fastq.gz;	ftp.sra.ebi.ac.uk/vol1/err/ERR172/006/ERR1726956
MED_18_05M	TARA_A100000594	SAMEA2657084	ERS488345	1	6.179408241414426	0.06326445338705775	99.02194737949505	35.76	14.26	MED	5.4	Oligotrophic Seas	TARA	TARA_18	[SRF] surface water layer (ENVO:00010504)	TARA_20091102T1125Z_018_EVENT_NET	5	3	7	180	2000	TARA_018_SRF_180-2000	SEQ-(500mL-or-15min)_N180-2000	TARA_20091102T1125Z_018_EVENT_NET_SRF_(5m)_SEQ-(500mL-or-15min)_N180-2000_A100000594	PRJEB4352	Euk_DNA_RNA_ext	NA	MetaG	AHX_ADMIOSF_r1	ERR1726748	run_AHX_ADMIOSF_8_D11YVACXX.IND1	ftp.sra.ebi.ac.uk/vol1/fastq/ERR172/008/ERR1726748/ERR1726748_1.fastq.gz;ftp.sra.ebi.ac.uk/vol1/fastq/ERR172/008/ERR1726748/ERR1726748_2.fastq.gz;	ftp.sra.ebi.ac.uk/vol1/err/ERR172/008/ERR1726748
MED_18_05M	TARA_A100000171	SAMEA2619677	ERS488340	1	6.179408241414426	0.06326445338705775	99.02194737949505	35.76	14.26	MED	5.4	Oligotrophic Seas	TARA	TARA_18	[SRF] surface water layer (ENVO:00010504)	TARA_20091102T0813Z_018_EVENT_PUMP	5	3	7	<0.22	0.22	TARA_018_SRF_<-0.22	SEQ-(FeCl3)_W<0.22	TARA_20091102T0813Z_018_EVENT_PUMP_SRF_(5m)_SEQ-(FeCl3)_W<0.22_A100000171	PRJEB4419	Virus_DNA_ext	NA	MetaG_virus	APX_AASOSW_r1	ERR594358	run_APX_AASOSW_1_C0UVLACXX.IND1	ftp.sra.ebi.ac.uk/vol1/fastq/ERR594/ERR594358/ERR594358_1.fastq.gz;ftp.sra.ebi.ac.uk/vol1/fastq/ERR594/ERR594358/ERR594358_2.fastq.gz;	ftp.sra.ebi.ac.uk/vol1/err/ERR594/ERR594358
MED_18_05M	TARA_A100000164	SAMEA2619667	ERS488330	1	6.179408241414426	0.06326445338705775	99.02194737949505	35.76	14.26	MED	5.4	Oligotrophic Seas	TARA	TARA_18	[SRF] surface water layer (ENVO:00010504)	TARA_20091102T0813Z_018_EVENT_PUMP	5	3	7	0.22	1.6	TARA_018_SRF_0.22-1.6	SEQ-(100L)_W0.22-1.6	TARA_20091102T0813Z_018_EVENT_PUMP_SRF_(5m)_SEQ-(100L)_W0.22-1.6_A100000164	PRJEB1787	Acinas_Prok_DNA_ext	NA	MetaG	APY_ABDIOSF_r1	ERR598993	run_APY_ABDIOSF_4_C120RACXX.IND5	ftp.sra.ebi.ac.uk/vol1/fastq/ERR598/ERR598993/ERR598993_1.fastq.gz;ftp.sra.ebi.ac.uk/vol1/fastq/ERR598/ERR598993/ERR598993_2.fastq.gz;	ftp.sra.ebi.ac.uk/vol1/err/ERR598/ERR598993
MED_18_05M	TARA_A100000164	SAMEA2619667	ERS488330	1	6.179408241414426	0.06326445338705775	99.02194737949505	35.76	14.26	MED	5.4	Oligotrophic Seas	TARA	TARA_18	[SRF] surface water layer (ENVO:00010504)	TARA_20091102T0813Z_018_EVENT_PUMP	5	3	7	0.22	1.6	TARA_018_SRF_0.22-1.6	SEQ-(100L)_W0.22-1.6	TARA_20091102T0813Z_018_EVENT_PUMP_SRF_(5m)_SEQ-(100L)_W0.22-1.6_A100000164	PRJEB1787	Acinas_Prok_DNA_ext	NA	MetaG	APY_ABDIOSF_r1	ERR599140	run_APY_ABDIOSF_6_D0745ACXX.IND5	ftp.sra.ebi.ac.uk/vol1/fastq/ERR599/ERR599140/ERR599140_1.fastq.gz;ftp.sra.ebi.ac.uk/vol1/fastq/ERR599/ERR599140/ERR599140_2.fastq.gz;	ftp.sra.ebi.ac.uk/vol1/err/ERR599/ERR599140
MED_18_05M	TARA_A100000595	SAMEA2619675	ERS488338	1	6.179408241414426	0.06326445338705775	99.02194737949505	35.76	14.26	MED	5.4	Oligotrophic Seas	TARA	TARA_18	[SRF] surface water layer (ENVO:00010504)	TARA_20091102T0813Z_018_EVENT_PUMP	5	3	7	0.8	5	TARA_018_SRF_0.8-5	SEQ-(100L-or-15min)_W0.8-5	TARA_20091102T0813Z_018_EVENT_PUMP_SRF_(5m)_SEQ-(100L-or-15min)_W0.8-5_A100000595	PRJEB6609	Euk_DNA_RNA_ext	NA	SMART_dT	ARC_AVAAOSW_r1	ERR1712185	run_ARC_AVAAOSW_5_C1K22ACXX.IND3	ftp.sra.ebi.ac.uk/vol1/fastq/ERR171/005/ERR1712185/ERR1712185_1.fastq.gz;ftp.sra.ebi.ac.uk/vol1/fastq/ERR171/005/ERR1712185/ERR1712185_2.fastq.gz;	ftp.sra.ebi.ac.uk/vol1/err/ERR171/005/ERR1712185
MED_18_05M	TARA_A100000598	SAMEA2619676	ERS488339	1	6.179408241414426	0.06326445338705775	99.02194737949505	35.76	14.26	MED	5.4	Oligotrophic Seas	TARA	TARA_18	[SRF] surface water layer (ENVO:00010504)	TARA_20091102T0813Z_018_EVENT_PUMP	5	3	7	5	20	TARA_018_SRF_5-20	SEQ-(500mL-or-15min)_W5-20	TARA_20091102T0813Z_018_EVENT_PUMP_SRF_(5m)_SEQ-(500mL-or-15min)_W5-20_A100000598	PRJEB6609	Euk_DNA_RNA_ext	NA	SMART_dT	ARC_AVBAOSW_r1	ERR1711953	run_ARC_AVBAOSW_2_D1HFNACXX.IND2	ftp.sra.ebi.ac.uk/vol1/fastq/ERR171/003/ERR1711953/ERR1711953_1.fastq.gz;ftp.sra.ebi.ac.uk/vol1/fastq/ERR171/003/ERR1711953/ERR1711953_2.fastq.gz;	ftp.sra.ebi.ac.uk/vol1/err/ERR171/003/ERR1711953
MED_18_05M	TARA_A100000596	SAMEA2656983	ERS488342	1	6.179408241414426	0.06326445338705775	99.02194737949505	35.76	14.26	MED	5.4	Oligotrophic Seas	TARA	TARA_18	[SRF] surface water layer (ENVO:00010504)	TARA_20091102T1031Z_018_EVENT_NET	5	3	7	20	180	TARA_018_SRF_20-180	SEQ-(500mL-or-15min)_N20-180	TARA_20091102T1031Z_018_EVENT_NET_SRF_(5m)_SEQ-(500mL-or-15min)_N20-180_A100000596	PRJEB6609	Euk_DNA_RNA_ext	NA	SMART_dT	ARC_AVCAOSW_r1	ERR1712062	run_ARC_AVCAOSW_5_D1HFNACXX.IND2	ftp.sra.ebi.ac.uk/vol1/fastq/ERR171/002/ERR1712062/ERR1712062_1.fastq.gz;ftp.sra.ebi.ac.uk/vol1/fastq/ERR171/002/ERR1712062/ERR1712062_2.fastq.gz;	ftp.sra.ebi.ac.uk/vol1/err/ERR171/002/ERR1712062
MED_18_05M	TARA_A100000595	SAMEA2619675	ERS488338	1	6.179408241414426	0.06326445338705775	99.02194737949505	35.76	14.26	MED	5.4	Oligotrophic Seas	TARA	TARA_18	[SRF] surface water layer (ENVO:00010504)	TARA_20091102T0813Z_018_EVENT_PUMP	5	3	7	0.8	5	TARA_018_SRF_0.8-5	SEQ-(100L-or-15min)_W0.8-5	TARA_20091102T0813Z_018_EVENT_PUMP_SRF_(5m)_SEQ-(100L-or-15min)_W0.8-5_A100000595	PRJEB6610	NA	18S_PCR	MetaBar_18S	ARG_ADLOSW_r1	ERR562643	run_ARG_ADLOSW_1_70H17AAXX.IND1	ftp.sra.ebi.ac.uk/vol1/fastq/ERR562/ERR562643/ERR562643_1.fastq.gz;ftp.sra.ebi.ac.uk/vol1/fastq/ERR562/ERR562643/ERR562643_2.fastq.gz;	ftp.sra.ebi.ac.uk/vol1/err/ERR562/ERR562643
MED_18_05M	TARA_A100000598	SAMEA2619676	ERS488339	1	6.179408241414426	0.06326445338705775	99.02194737949505	35.76	14.26	MED	5.4	Oligotrophic Seas	TARA	TARA_18	[SRF] surface water layer (ENVO:00010504)	TARA_20091102T0813Z_018_EVENT_PUMP	5	3	7	5	20	TARA_018_SRF_5-20	SEQ-(500mL-or-15min)_W5-20	TARA_20091102T0813Z_018_EVENT_PUMP_SRF_(5m)_SEQ-(500mL-or-15min)_W5-20_A100000598	PRJEB6610	NA	18S_PCR	MetaBar_18S	ARG_ADMOSW_r1	ERR562427	run_ARG_ADMOSW_1_70H17AAXX.IND2	ftp.sra.ebi.ac.uk/vol1/fastq/ERR562/ERR562427/ERR562427_1.fastq.gz;ftp.sra.ebi.ac.uk/vol1/fastq/ERR562/ERR562427/ERR562427_2.fastq.gz;	ftp.sra.ebi.ac.uk/vol1/err/ERR562/ERR562427
MED_18_05M	TARA_A100000596	SAMEA2656983	ERS488342	1	6.179408241414426	0.06326445338705775	99.02194737949505	35.76	14.26	MED	5.4	Oligotrophic Seas	TARA	TARA_18	[SRF] surface water layer (ENVO:00010504)	TARA_20091102T1031Z_018_EVENT_NET	5	3	7	20	180	TARA_018_SRF_20-180	SEQ-(500mL-or-15min)_N20-180	TARA_20091102T1031Z_018_EVENT_NET_SRF_(5m)_SEQ-(500mL-or-15min)_N20-180_A100000596	PRJEB6610	NA	18S_PCR	MetaBar_18S	ARG_ADNOSW_r1	ERR562448	run_ARG_ADNOSW_1_70H17AAXX.IND3	ftp.sra.ebi.ac.uk/vol1/fastq/ERR562/ERR562448/ERR562448_1.fastq.gz;ftp.sra.ebi.ac.uk/vol1/fastq/ERR562/ERR562448/ERR562448_2.fastq.gz;	ftp.sra.ebi.ac.uk/vol1/err/ERR562/ERR562448
MED_18_05M	TARA_A100000594	SAMEA2657084	ERS488345	1	6.179408241414426	0.06326445338705775	99.02194737949505	35.76	14.26	MED	5.4	Oligotrophic Seas	TARA	TARA_18	[SRF] surface water layer (ENVO:00010504)	TARA_20091102T1125Z_018_EVENT_NET	5	3	7	180	2000	TARA_018_SRF_180-2000	SEQ-(500mL-or-15min)_N180-2000	TARA_20091102T1125Z_018_EVENT_NET_SRF_(5m)_SEQ-(500mL-or-15min)_N180-2000_A100000594	PRJEB6610	NA	18S_PCR	MetaBar_18S	ARG_ADPOSW_r1	ERR562510	run_ARG_ADPOSW_2_70H17AAXX.IND4	ftp.sra.ebi.ac.uk/vol1/fastq/ERR562/ERR562510/ERR562510_1.fastq.gz;ftp.sra.ebi.ac.uk/vol1/fastq/ERR562/ERR562510/ERR562510_2.fastq.gz;	ftp.sra.ebi.ac.uk/vol1/err/ERR562/ERR562510
MED_18_60M	TARA_A100000604	SAMEA2619684	ERS488352	1	6.025837449158284	0.07026276179503287	87.09961982901419	35.76	14.25	MED	61.6	Oligotrophic Seas	TARA	TARA_18	[DCM] deep chlorophyll maximum layer (ENVO:01000326)	TARA_20091102T1407Z_018_EVENT_PUMP	60	58	62	0.8	5	TARA_018_DCM_0.8-5	SEQ-(100L-or-15min)_W0.8-5	TARA_20091102T1407Z_018_EVENT_PUMP_DCM_(60m)_SEQ-(100L-or-15min)_W0.8-5_A100000604	PRJEB4352	Euk_DNA_RNA_ext	NA	MetaG	AHX_ADGIOSF_r1	ERR868488	run_AHX_ADGIOSF_8_C0UVEACXX.IND1	ftp.sra.ebi.ac.uk/vol1/fastq/ERR868/ERR868488/ERR868488_1.fastq.gz;ftp.sra.ebi.ac.uk/vol1/fastq/ERR868/ERR868488/ERR868488_2.fastq.gz;	ftp.sra.ebi.ac.uk/vol1/err/ERR868/ERR868488
MED_18_60M	TARA_A100000602	SAMEA2619685	ERS488353	1	6.025837449158284	0.07026276179503287	87.09961982901419	35.76	14.25	MED	61.6	Oligotrophic Seas	TARA	TARA_18	[DCM] deep chlorophyll maximum layer (ENVO:01000326)	TARA_20091102T1407Z_018_EVENT_PUMP	60	58	62	5	20	TARA_018_DCM_5-20	SEQ-(500mL-or-15min)_W5-20	TARA_20091102T1407Z_018_EVENT_PUMP_DCM_(60m)_SEQ-(500mL-or-15min)_W5-20_A100000602	PRJEB4352	Euk_DNA_RNA_ext	NA	MetaG	AHX_ADIIOSF_r2	ERR1726585	run_AHX_ADIIOSF_4_D14RHACXX.IND4	ftp.sra.ebi.ac.uk/vol1/fastq/ERR172/005/ERR1726585/ERR1726585_1.fastq.gz;ftp.sra.ebi.ac.uk/vol1/fastq/ERR172/005/ERR1726585/ERR1726585_2.fastq.gz;	ftp.sra.ebi.ac.uk/vol1/err/ERR172/005/ERR1726585
MED_18_60M	TARA_A100000589	SAMEA2657107	ERS488356	1	6.025837449158284	0.07026276179503287	87.09961982901419	35.76	14.25	MED	61.6	Oligotrophic Seas	TARA	TARA_18	[DCM] deep chlorophyll maximum layer (ENVO:01000326)	TARA_20091102T1415Z_018_EVENT_NET	80	78	82	20	180	TARA_018_DCM_20-180	SEQ-(500mL-or-15min)_N20-180	TARA_20091102T1415Z_018_EVENT_NET_DCM_(80m)_SEQ-(500mL-or-15min)_N20-180_A100000589	PRJEB4352	Euk_DNA_RNA_ext	NA	MetaG	AHX_ADLIOSF_r2	ERR1726811	run_AHX_ADLIOSF_1_C0KEEACXX.IND4	ftp.sra.ebi.ac.uk/vol1/fastq/ERR172/001/ERR1726811/ERR1726811_1.fastq.gz;ftp.sra.ebi.ac.uk/vol1/fastq/ERR172/001/ERR1726811/ERR1726811_2.fastq.gz;	ftp.sra.ebi.ac.uk/vol1/err/ERR172/001/ERR1726811
MED_18_60M	TARA_A100000589	SAMEA2657107	ERS488356	1	6.025837449158284	0.07026276179503287	87.09961982901419	35.76	14.25	MED	61.6	Oligotrophic Seas	TARA	TARA_18	[DCM] deep chlorophyll maximum layer (ENVO:01000326)	TARA_20091102T1415Z_018_EVENT_NET	80	78	82	20	180	TARA_018_DCM_20-180	SEQ-(500mL-or-15min)_N20-180	TARA_20091102T1415Z_018_EVENT_NET_DCM_(80m)_SEQ-(500mL-or-15min)_N20-180_A100000589	PRJEB4352	Euk_DNA_RNA_ext	NA	MetaG	AHX_ADLIOSF_r2	ERR1726965	run_AHX_ADLIOSF_5_C2FGHACXX.IND4	ftp.sra.ebi.ac.uk/vol1/fastq/ERR172/005/ERR1726965/ERR1726965_1.fastq.gz;ftp.sra.ebi.ac.uk/vol1/fastq/ERR172/005/ERR1726965/ERR1726965_2.fastq.gz;	ftp.sra.ebi.ac.uk/vol1/err/ERR172/005/ERR1726965
MED_18_60M	TARA_A100000600	SAMEA2657093	ERS488358	1	6.025837449158284	0.07026276179503287	87.09961982901419	35.76	14.25	MED	61.6	Oligotrophic Seas	TARA	TARA_18	[DCM] deep chlorophyll maximum layer (ENVO:01000326)	TARA_20091102T1430Z_018_EVENT_NET	80	78	82	180	2000	TARA_018_DCM_180-2000	SEQ-(500mL-or-15min)_N180-2000	TARA_20091102T1430Z_018_EVENT_NET_DCM_(80m)_SEQ-(500mL-or-15min)_N180-2000_A100000600	PRJEB4352	Euk_DNA_RNA_ext	NA	MetaG	AHX_ADNIOSF_r2	ERR1726753	run_AHX_ADNIOSF_4_C0V08ACXX.IND3	ftp.sra.ebi.ac.uk/vol1/fastq/ERR172/003/ERR1726753/ERR1726753_1.fastq.gz;ftp.sra.ebi.ac.uk/vol1/fastq/ERR172/003/ERR1726753/ERR1726753_2.fastq.gz;	ftp.sra.ebi.ac.uk/vol1/err/ERR172/003/ERR1726753
MED_18_60M	TARA_A100000172	SAMEA2619686	ERS488354	1	6.025837449158284	0.07026276179503287	87.09961982901419	35.76	14.25	MED	61.6	Oligotrophic Seas	TARA	TARA_18	[DCM] deep chlorophyll maximum layer (ENVO:01000326)	TARA_20091102T1407Z_018_EVENT_PUMP	60	58	62	<0.22	0.22	TARA_018_DCM_<-0.22	SEQ-(FeCl3)_W<0.22	TARA_20091102T1407Z_018_EVENT_PUMP_DCM_(60m)_SEQ-(FeCl3)_W<0.22_A100000172	PRJEB4419	Virus_DNA_ext	NA	MetaG_virus	APX_AACOSW_r1	ERR594352	run_APX_AACOSW_5_C0C2AACXX.IND11	ftp.sra.ebi.ac.uk/vol1/fastq/ERR594/ERR594352/ERR594352_1.fastq.gz;ftp.sra.ebi.ac.uk/vol1/fastq/ERR594/ERR594352/ERR594352_2.fastq.gz;	ftp.sra.ebi.ac.uk/vol1/err/ERR594/ERR594352
MED_18_60M	TARA_S200000501	SAMEA2619678	ERS488346	1	6.025837449158284	0.07026276179503287	87.09961982901419	35.76	14.25	MED	61.6	Oligotrophic Seas	TARA	TARA_18	[DCM] deep chlorophyll maximum layer (ENVO:01000326)	TARA_20091102T1407Z_018_EVENT_PUMP	60	58	62	0.22	1.6	TARA_018_DCM_0.22-1.6	SEQ-(100L)_W0.22-1.6	TARA_20091102T1407Z_018_EVENT_PUMP_DCM_(60m)_SEQ-(100L)_W0.22-1.6_S200000501	PRJEB1787	Acinas_Prok_DNA_ext	NA	MetaG	APY_ABEIOSF_r1	ERR599073	run_APY_ABEIOSF_1_D074HACXX.IND6	ftp.sra.ebi.ac.uk/vol1/fastq/ERR599/ERR599073/ERR599073_1.fastq.gz;ftp.sra.ebi.ac.uk/vol1/fastq/ERR599/ERR599073/ERR599073_2.fastq.gz;	ftp.sra.ebi.ac.uk/vol1/err/ERR599/ERR599073
MED_18_60M	TARA_S200000501	SAMEA2619678	ERS488346	1	6.025837449158284	0.07026276179503287	87.09961982901419	35.76	14.25	MED	61.6	Oligotrophic Seas	TARA	TARA_18	[DCM] deep chlorophyll maximum layer (ENVO:01000326)	TARA_20091102T1407Z_018_EVENT_PUMP	60	58	62	0.22	1.6	TARA_018_DCM_0.22-1.6	SEQ-(100L)_W0.22-1.6	TARA_20091102T1407Z_018_EVENT_PUMP_DCM_(60m)_SEQ-(100L)_W0.22-1.6_S200000501	PRJEB1787	Acinas_Prok_DNA_ext	NA	MetaG	APY_ABEIOSF_r1	ERR599092	run_APY_ABEIOSF_2_D1BR1ACXX.IND6	ftp.sra.ebi.ac.uk/vol1/fastq/ERR599/ERR599092/ERR599092_1.fastq.gz;ftp.sra.ebi.ac.uk/vol1/fastq/ERR599/ERR599092/ERR599092_2.fastq.gz;	ftp.sra.ebi.ac.uk/vol1/err/ERR599/ERR599092
MED_18_60M	TARA_A100000604	SAMEA2619684	ERS488352	1	6.025837449158284	0.07026276179503287	87.09961982901419	35.76	14.25	MED	61.6	Oligotrophic Seas	TARA	TARA_18	[DCM] deep chlorophyll maximum layer (ENVO:01000326)	TARA_20091102T1407Z_018_EVENT_PUMP	60	58	62	0.8	5	TARA_018_DCM_0.8-5	SEQ-(100L-or-15min)_W0.8-5	TARA_20091102T1407Z_018_EVENT_PUMP_DCM_(60m)_SEQ-(100L-or-15min)_W0.8-5_A100000604	PRJEB6609	Euk_DNA_RNA_ext	NA	SMART_dT	ARC_ATSAOSW_r1	ERR1711896	run_ARC_ATSAOSW_4_C179JACXX.IND10	ftp.sra.ebi.ac.uk/vol1/fastq/ERR171/006/ERR1711896/ERR1711896_1.fastq.gz;ftp.sra.ebi.ac.uk/vol1/fastq/ERR171/006/ERR1711896/ERR1711896_2.fastq.gz;	ftp.sra.ebi.ac.uk/vol1/err/ERR171/006/ERR1711896
MED_18_60M	TARA_A100000602	SAMEA2619685	ERS488353	1	6.025837449158284	0.07026276179503287	87.09961982901419	35.76	14.25	MED	61.6	Oligotrophic Seas	TARA	TARA_18	[DCM] deep chlorophyll maximum layer (ENVO:01000326)	TARA_20091102T1407Z_018_EVENT_PUMP	60	58	62	5	20	TARA_018_DCM_5-20	SEQ-(500mL-or-15min)_W5-20	TARA_20091102T1407Z_018_EVENT_PUMP_DCM_(60m)_SEQ-(500mL-or-15min)_W5-20_A100000602	PRJEB6609	Euk_DNA_RNA_ext	NA	SMART_dT	ARC_ATTAOSW_r1	ERR1712015	run_ARC_ATTAOSW_1_D1HFNACXX.IND1	ftp.sra.ebi.ac.uk/vol1/fastq/ERR171/005/ERR1712015/ERR1712015_1.fastq.gz;ftp.sra.ebi.ac.uk/vol1/fastq/ERR171/005/ERR1712015/ERR1712015_2.fastq.gz;	ftp.sra.ebi.ac.uk/vol1/err/ERR171/005/ERR1712015
MED_18_60M	TARA_A100000589	SAMEA2657107	ERS488356	1	6.025837449158284	0.07026276179503287	87.09961982901419	35.76	14.25	MED	61.6	Oligotrophic Seas	TARA	TARA_18	[DCM] deep chlorophyll maximum layer (ENVO:01000326)	TARA_20091102T1415Z_018_EVENT_NET	80	78	82	20	180	TARA_018_DCM_20-180	SEQ-(500mL-or-15min)_N20-180	TARA_20091102T1415Z_018_EVENT_NET_DCM_(80m)_SEQ-(500mL-or-15min)_N20-180_A100000589	PRJEB6609	Euk_DNA_RNA_ext	NA	SMART_dT	ARC_ATVAOSW_r1	ERR1711993	run_ARC_ATVAOSW_4_C179JACXX.IND12	ftp.sra.ebi.ac.uk/vol1/fastq/ERR171/003/ERR1711993/ERR1711993_1.fastq.gz;ftp.sra.ebi.ac.uk/vol1/fastq/ERR171/003/ERR1711993/ERR1711993_2.fastq.gz;	ftp.sra.ebi.ac.uk/vol1/err/ERR171/003/ERR1711993
MED_18_60M	TARA_A100000604	SAMEA2619684	ERS488352	1	6.025837449158284	0.07026276179503287	87.09961982901419	35.76	14.25	MED	61.6	Oligotrophic Seas	TARA	TARA_18	[DCM] deep chlorophyll maximum layer (ENVO:01000326)	TARA_20091102T1407Z_018_EVENT_PUMP	60	58	62	0.8	5	TARA_018_DCM_0.8-5	SEQ-(100L-or-15min)_W0.8-5	TARA_20091102T1407Z_018_EVENT_PUMP_DCM_(60m)_SEQ-(100L-or-15min)_W0.8-5_A100000604	PRJEB6609	Euk_DNA_RNA_ext	NA	SMART_dT	ARCATSAOSW	ERR1712139	run_ARC_ATSAOSW_8_D2GCPACXX.IND10	ftp.sra.ebi.ac.uk/vol1/fastq/ERR171/009/ERR1712139/ERR1712139_1.fastq.gz;ftp.sra.ebi.ac.uk/vol1/fastq/ERR171/009/ERR1712139/ERR1712139_2.fastq.gz;	ftp.sra.ebi.ac.uk/vol1/err/ERR171/009/ERR1712139
MED_18_60M	TARA_A100000589	SAMEA2657107	ERS488356	1	6.025837449158284	0.07026276179503287	87.09961982901419	35.76	14.25	MED	61.6	Oligotrophic Seas	TARA	TARA_18	[DCM] deep chlorophyll maximum layer (ENVO:01000326)	TARA_20091102T1415Z_018_EVENT_NET	80	78	82	20	180	TARA_018_DCM_20-180	SEQ-(500mL-or-15min)_N20-180	TARA_20091102T1415Z_018_EVENT_NET_DCM_(80m)_SEQ-(500mL-or-15min)_N20-180_A100000589	PRJEB6609	Euk_DNA_RNA_ext	NA	SMART_dT	ARCATVAOSW	ERR1712141	run_ARC_ATVAOSW_7_D2GCPACXX.IND12	ftp.sra.ebi.ac.uk/vol1/fastq/ERR171/001/ERR1712141/ERR1712141_1.fastq.gz;ftp.sra.ebi.ac.uk/vol1/fastq/ERR171/001/ERR1712141/ERR1712141_2.fastq.gz;	ftp.sra.ebi.ac.uk/vol1/err/ERR171/001/ERR1712141
MED_18_60M	TARA_A100000604	SAMEA2619684	ERS488352	1	6.025837449158284	0.07026276179503287	87.09961982901419	35.76	14.25	MED	61.6	Oligotrophic Seas	TARA	TARA_18	[DCM] deep chlorophyll maximum layer (ENVO:01000326)	TARA_20091102T1407Z_018_EVENT_PUMP	60	58	62	0.8	5	TARA_018_DCM_0.8-5	SEQ-(100L-or-15min)_W0.8-5	TARA_20091102T1407Z_018_EVENT_PUMP_DCM_(60m)_SEQ-(100L-or-15min)_W0.8-5_A100000604	PRJEB6610	NA	18S_PCR	MetaBar_18S	ARG_ADQOSW_r1	ERR562543	run_ARG_ADQOSW_2_70H17AAXX.IND5	ftp.sra.ebi.ac.uk/vol1/fastq/ERR562/ERR562543/ERR562543_1.fastq.gz;ftp.sra.ebi.ac.uk/vol1/fastq/ERR562/ERR562543/ERR562543_2.fastq.gz;	ftp.sra.ebi.ac.uk/vol1/err/ERR562/ERR562543
MED_18_60M	TARA_A100000602	SAMEA2619685	ERS488353	1	6.025837449158284	0.07026276179503287	87.09961982901419	35.76	14.25	MED	61.6	Oligotrophic Seas	TARA	TARA_18	[DCM] deep chlorophyll maximum layer (ENVO:01000326)	TARA_20091102T1407Z_018_EVENT_PUMP	60	58	62	5	20	TARA_018_DCM_5-20	SEQ-(500mL-or-15min)_W5-20	TARA_20091102T1407Z_018_EVENT_PUMP_DCM_(60m)_SEQ-(500mL-or-15min)_W5-20_A100000602	PRJEB6610	NA	18S_PCR	MetaBar_18S	ARG_ADROSW_r1	ERR562570	run_ARG_ADROSW_2_70H17AAXX.IND6	ftp.sra.ebi.ac.uk/vol1/fastq/ERR562/ERR562570/ERR562570_1.fastq.gz;ftp.sra.ebi.ac.uk/vol1/fastq/ERR562/ERR562570/ERR562570_2.fastq.gz;	ftp.sra.ebi.ac.uk/vol1/err/ERR562/ERR562570
MED_18_60M	TARA_A100000589	SAMEA2657107	ERS488356	1	6.025837449158284	0.07026276179503287	87.09961982901419	35.76	14.25	MED	61.6	Oligotrophic Seas	TARA	TARA_18	[DCM] deep chlorophyll maximum layer (ENVO:01000326)	TARA_20091102T1415Z_018_EVENT_NET	80	78	82	20	180	TARA_018_DCM_20-180	SEQ-(500mL-or-15min)_N20-180	TARA_20091102T1415Z_018_EVENT_NET_DCM_(80m)_SEQ-(500mL-or-15min)_N20-180_A100000589	PRJEB6610	NA	18S_PCR	MetaBar_18S	ARG_ADSOSW_r1	ERR562417	run_ARG_ADSOSW_2_70H17AAXX.IND7	ftp.sra.ebi.ac.uk/vol1/fastq/ERR562/ERR562417/ERR562417_1.fastq.gz;ftp.sra.ebi.ac.uk/vol1/fastq/ERR562/ERR562417/ERR562417_2.fastq.gz;	ftp.sra.ebi.ac.uk/vol1/err/ERR562/ERR562417
MED_18_60M	TARA_A100000600	SAMEA2657093	ERS488358	1	6.025837449158284	0.07026276179503287	87.09961982901419	35.76	14.25	MED	61.6	Oligotrophic Seas	TARA	TARA_18	[DCM] deep chlorophyll maximum layer (ENVO:01000326)	TARA_20091102T1430Z_018_EVENT_NET	80	78	82	180	2000	TARA_018_DCM_180-2000	SEQ-(500mL-or-15min)_N180-2000	TARA_20091102T1430Z_018_EVENT_NET_DCM_(80m)_SEQ-(500mL-or-15min)_N180-2000_A100000600	PRJEB6610	NA	18S_PCR	MetaBar_18S	ARG_ADTOSW_r1	ERR562411	run_ARG_ADTOSW_2_70H17AAXX.IND8	ftp.sra.ebi.ac.uk/vol1/fastq/ERR562/ERR562411/ERR562411_1.fastq.gz;ftp.sra.ebi.ac.uk/vol1/fastq/ERR562/ERR562411/ERR562411_2.fastq.gz;	ftp.sra.ebi.ac.uk/vol1/err/ERR562/ERR562411
MED_23_05M	TARA_A100000551	SAMEA2591093	ERS477988	1	5.962323770656846	0.052715951414955296	114.96192592805384	42.21	17.71	MED	5.5	Oligotrophic Seas	TARA	TARA_23	[SRF] surface water layer (ENVO:00010504)	TARA_20091118T0841Z_023_EVENT_PUMP	5	3	7	0.8	5	TARA_023_SRF_0.8-5	SEQ-(100L-or-15min)_W0.8-5	TARA_20091118T0841Z_023_EVENT_PUMP_SRF_(5m)_SEQ-(100L-or-15min)_W0.8-5_A100000551	PRJEB4352	Euk_DNA_RNA_ext	NA	MetaG	AHX_AAQOSU_r1	ERR538173	run_AHX_AAQOSU_1_C2EV3ACXX	ftp.sra.ebi.ac.uk/vol1/fastq/ERR538/ERR538173/ERR538173_1.fastq.gz;ftp.sra.ebi.ac.uk/vol1/fastq/ERR538/ERR538173/ERR538173_2.fastq.gz;	ftp.sra.ebi.ac.uk/vol1/err/ERR538/ERR538173
MED_23_05M	TARA_A100000553	SAMEA2591094	ERS477989	1	5.962323770656846	0.052715951414955296	114.96192592805384	42.21	17.71	MED	5.5	Oligotrophic Seas	TARA	TARA_23	[SRF] surface water layer (ENVO:00010504)	TARA_20091118T0841Z_023_EVENT_PUMP	5	3	7	5	20	TARA_023_SRF_5-20	SEQ-(500mL-or-15min)_W5-20	TARA_20091118T0841Z_023_EVENT_PUMP_SRF_(5m)_SEQ-(500mL-or-15min)_W5-20_A100000553	PRJEB4352	Euk_DNA_RNA_ext	NA	MetaG	AHX_AAROSU_r1	ERR538184	run_AHX_AAROSU_2_C2EV3ACXX	ftp.sra.ebi.ac.uk/vol1/fastq/ERR538/ERR538184/ERR538184_1.fastq.gz;ftp.sra.ebi.ac.uk/vol1/fastq/ERR538/ERR538184/ERR538184_2.fastq.gz;	ftp.sra.ebi.ac.uk/vol1/err/ERR538/ERR538184
MED_23_05M	TARA_A100000548	SAMEA2611385	ERS478008	1	5.962323770656846	0.052715951414955296	114.96192592805384	42.21	17.71	MED	5.5	Oligotrophic Seas	TARA	TARA_23	[SRF] surface water layer (ENVO:00010504)	TARA_20091118T1256Z_023_EVENT_NET	5	3	7	20	180	TARA_023_SRF_20-180	SEQ-(500mL-or-15min)_N20-180	TARA_20091118T1256Z_023_EVENT_NET_SRF_(5m)_SEQ-(500mL-or-15min)_N20-180_A100000548	PRJEB4352	Euk_DNA_RNA_ext	NA	MetaG	AHX_AASOSU_r1	ERR538171	run_AHX_AASOSU_3_C2EV3ACXX	ftp.sra.ebi.ac.uk/vol1/fastq/ERR538/ERR538171/ERR538171_1.fastq.gz;ftp.sra.ebi.ac.uk/vol1/fastq/ERR538/ERR538171/ERR538171_2.fastq.gz;	ftp.sra.ebi.ac.uk/vol1/err/ERR538/ERR538171
MED_23_05M	TARA_A100000546	SAMEA2611383	ERS477996	1	5.962323770656846	0.052715951414955296	114.96192592805384	42.21	17.71	MED	5.5	Oligotrophic Seas	TARA	TARA_23	[SRF] surface water layer (ENVO:00010504)	TARA_20091118T1017Z_023_EVENT_NET	5	3	7	180	2000	TARA_023_SRF_180-2000	SEQ-(500mL-or-15min)_N180-2000	TARA_20091118T1017Z_023_EVENT_NET_SRF_(5m)_SEQ-(500mL-or-15min)_N180-2000_A100000546	PRJEB4352	Euk_DNA_RNA_ext	NA	MetaG	AHX_AATOSU_r1	ERR538185	run_AHX_AATOSU_4_C2EV3ACXX	ftp.sra.ebi.ac.uk/vol1/fastq/ERR538/ERR538185/ERR538185_1.fastq.gz;ftp.sra.ebi.ac.uk/vol1/fastq/ERR538/ERR538185/ERR538185_2.fastq.gz;	ftp.sra.ebi.ac.uk/vol1/err/ERR538/ERR538185
MED_23_05M	TARA_A100000551	SAMEA2189659	ERS329506	1	5.962323770656846	0.052715951414955296	114.96192592805384	42.21	17.71	MED	5.5	Oligotrophic Seas	TARA	TARA_23	[SRF] surface water layer (ENVO:00010504)	TARA_20091118T0841Z_023_EVENT_PUMP	5	3	7	0.8	5	TARA_023_SRF_0.8-5	SEQ-(100L-or-15min)_W0.8-5	TARA_20091118T0841Z_023_EVENT_PUMP_SRF_(5m)_SEQ-(100L-or-15min)_W0.8-5_A100000551	PRJEB4352	Euk_DNA_RNA_ext	NA	MetaG	AHXAAQOSU	ERR318582	run_AHX_AAQOSU_6_81DHRABXX	ftp.sra.ebi.ac.uk/vol1/fastq/ERR318/ERR318582/ERR318582_1.fastq.gz;ftp.sra.ebi.ac.uk/vol1/fastq/ERR318/ERR318582/ERR318582_2.fastq.gz;	ftp.sra.ebi.ac.uk/vol1/err/ERR318/ERR318582
MED_23_05M	TARA_A100000553	SAMEA2189651	ERS329498	1	5.962323770656846	0.052715951414955296	114.96192592805384	42.21	17.71	MED	5.5	Oligotrophic Seas	TARA	TARA_23	[SRF] surface water layer (ENVO:00010504)	TARA_20091118T0841Z_023_EVENT_PUMP	5	3	7	5	20	TARA_023_SRF_5-20	SEQ-(500mL-or-15min)_W5-20	TARA_20091118T0841Z_023_EVENT_PUMP_SRF_(5m)_SEQ-(500mL-or-15min)_W5-20_A100000553	PRJEB4352	Euk_DNA_RNA_ext	NA	MetaG	AHXAAROSU	ERR318601	run_AHX_AAROSU_4_81DHUABXX	ftp.sra.ebi.ac.uk/vol1/fastq/ERR318/ERR318601/ERR318601_1.fastq.gz;ftp.sra.ebi.ac.uk/vol1/fastq/ERR318/ERR318601/ERR318601_2.fastq.gz;	ftp.sra.ebi.ac.uk/vol1/err/ERR318/ERR318601
MED_23_05M	TARA_A100000548	SAMEA2189660	ERS329507	1	5.962323770656846	0.052715951414955296	114.96192592805384	42.21	17.71	MED	5.5	Oligotrophic Seas	TARA	TARA_23	[SRF] surface water layer (ENVO:00010504)	TARA_20091118T1256Z_023_EVENT_NET	5	3	7	20	180	TARA_023_SRF_20-180	SEQ-(500mL-or-15min)_N20-180	TARA_20091118T1256Z_023_EVENT_NET_SRF_(5m)_SEQ-(500mL-or-15min)_N20-180_A100000548	PRJEB4352	Euk_DNA_RNA_ext	NA	MetaG	AHXAASOSU	ERR318594	run_AHX_AASOSU_1_62FGDAAXX	ftp.sra.ebi.ac.uk/vol1/fastq/ERR318/ERR318594/ERR318594_1.fastq.gz;ftp.sra.ebi.ac.uk/vol1/fastq/ERR318/ERR318594/ERR318594_2.fastq.gz;	ftp.sra.ebi.ac.uk/vol1/err/ERR318/ERR318594
MED_23_05M	TARA_A100000548	SAMEA2189660	ERS329507	1	5.962323770656846	0.052715951414955296	114.96192592805384	42.21	17.71	MED	5.5	Oligotrophic Seas	TARA	TARA_23	[SRF] surface water layer (ENVO:00010504)	TARA_20091118T1256Z_023_EVENT_NET	5	3	7	20	180	TARA_023_SRF_20-180	SEQ-(500mL-or-15min)_N20-180	TARA_20091118T1256Z_023_EVENT_NET_SRF_(5m)_SEQ-(500mL-or-15min)_N20-180_A100000548	PRJEB4352	Euk_DNA_RNA_ext	NA	MetaG	AHXAASOSU	ERR318583	run_AHX_AASOSU_2_62FGDAAXX	ftp.sra.ebi.ac.uk/vol1/fastq/ERR318/ERR318583/ERR318583_1.fastq.gz;ftp.sra.ebi.ac.uk/vol1/fastq/ERR318/ERR318583/ERR318583_2.fastq.gz;	ftp.sra.ebi.ac.uk/vol1/err/ERR318/ERR318583
MED_23_05M	TARA_A100000546	SAMEA2189653	ERS329500	1	5.962323770656846	0.052715951414955296	114.96192592805384	42.21	17.71	MED	5.5	Oligotrophic Seas	TARA	TARA_23	[SRF] surface water layer (ENVO:00010504)	TARA_20091118T1017Z_023_EVENT_NET	5	3	7	180	2000	TARA_023_SRF_180-2000	SEQ-(500mL-or-15min)_N180-2000	TARA_20091118T1017Z_023_EVENT_NET_SRF_(5m)_SEQ-(500mL-or-15min)_N180-2000_A100000546	PRJEB4352	Euk_DNA_RNA_ext	NA	MetaG	AHXAATOSU	ERR318600	run_AHX_AATOSU_5_81DHUABXX	ftp.sra.ebi.ac.uk/vol1/fastq/ERR318/ERR318600/ERR318600_1.fastq.gz;ftp.sra.ebi.ac.uk/vol1/fastq/ERR318/ERR318600/ERR318600_2.fastq.gz;	ftp.sra.ebi.ac.uk/vol1/err/ERR318/ERR318600
MED_23_05M	TARA_E500000075	SAMEA2591084	ERS477979	1	5.962323770656846	0.052715951414955296	114.96192592805384	42.21	17.71	MED	5.5	Oligotrophic Seas	TARA	TARA_23	[SRF] surface water layer (ENVO:00010504)	TARA_20091118T0841Z_023_EVENT_PUMP	5	3	7	0.22	1.6	TARA_023_SRF_0.22-1.6	SEQ-(100L)_W0.22-1.6	TARA_20091118T0841Z_023_EVENT_PUMP_SRF_(5m)_SEQ-(100L)_W0.22-1.6_E500000075	PRJEB1787	Acinas_Prok_DNA_ext	NA	MetaG	APYAOSE	ERR315861	run_APY_AOSE_1_62JUVAAXX	ftp.sra.ebi.ac.uk/vol1/fastq/ERR315/ERR315861/ERR315861_1.fastq.gz;ftp.sra.ebi.ac.uk/vol1/fastq/ERR315/ERR315861/ERR315861_2.fastq.gz;	ftp.sra.ebi.ac.uk/vol1/err/ERR315/ERR315861
MED_23_05M	TARA_E500000075	SAMEA2591084	ERS477979	1	5.962323770656846	0.052715951414955296	114.96192592805384	42.21	17.71	MED	5.5	Oligotrophic Seas	TARA	TARA_23	[SRF] surface water layer (ENVO:00010504)	TARA_20091118T0841Z_023_EVENT_PUMP	5	3	7	0.22	1.6	TARA_023_SRF_0.22-1.6	SEQ-(100L)_W0.22-1.6	TARA_20091118T0841Z_023_EVENT_PUMP_SRF_(5m)_SEQ-(100L)_W0.22-1.6_E500000075	PRJEB1787	Acinas_Prok_DNA_ext	NA	MetaG	APYAOSE	ERR315858	run_APY_AOSE_2_62JUVAAXX	ftp.sra.ebi.ac.uk/vol1/fastq/ERR315/ERR315858/ERR315858_1.fastq.gz;ftp.sra.ebi.ac.uk/vol1/fastq/ERR315/ERR315858/ERR315858_2.fastq.gz;	ftp.sra.ebi.ac.uk/vol1/err/ERR315/ERR315858
MED_23_05M	TARA_A100000546	SAMEA2611383	ERS477996	1	5.962323770656846	0.052715951414955296	114.96192592805384	42.21	17.71	MED	5.5	Oligotrophic Seas	TARA	TARA_23	[SRF] surface water layer (ENVO:00010504)	TARA_20091118T1017Z_023_EVENT_NET	5	3	7	180	2000	TARA_023_SRF_180-2000	SEQ-(500mL-or-15min)_N180-2000	TARA_20091118T1017Z_023_EVENT_NET_SRF_(5m)_SEQ-(500mL-or-15min)_N180-2000_A100000546	PRJEB6609	Euk_DNA_RNA_ext	NA	SMART_dT	ARC_AAROSE_r1	ERR550399	run_ARC_AAROSE_7_B06BTABXX	ftp.sra.ebi.ac.uk/vol1/fastq/ERR550/ERR550399/ERR550399_1.fastq.gz;ftp.sra.ebi.ac.uk/vol1/fastq/ERR550/ERR550399/ERR550399_2.fastq.gz;	ftp.sra.ebi.ac.uk/vol1/err/ERR550/ERR550399
MED_23_05M	TARA_A100000552	SAMEA2591095	ERS477990	1	5.962323770656846	0.052715951414955296	114.96192592805384	42.21	17.71	MED	5.5	Oligotrophic Seas	TARA	TARA_23	[SRF] surface water layer (ENVO:00010504)	TARA_20091118T0841Z_023_EVENT_PUMP	5	3	7	0.8	5	TARA_023_SRF_0.8-5	SEQ-(100L-or-15min)_W0.8-5	TARA_20091118T0841Z_023_EVENT_PUMP_SRF_(5m)_SEQ-(100L-or-15min)_W0.8-5_A100000552	PRJEB6609	Euk_DNA_RNA_ext	NA	SMART_dT	ARCAAAOSE	ERR550386	run_ARC_AAAOSE_1_B038CABXX	ftp.sra.ebi.ac.uk/vol1/fastq/ERR550/ERR550386/ERR550386_1.fastq.gz;ftp.sra.ebi.ac.uk/vol1/fastq/ERR550/ERR550386/ERR550386_2.fastq.gz;	ftp.sra.ebi.ac.uk/vol1/err/ERR550/ERR550386
MED_23_05M	TARA_A100000547	SAMEA2591096	ERS477991	1	5.962323770656846	0.052715951414955296	114.96192592805384	42.21	17.71	MED	5.5	Oligotrophic Seas	TARA	TARA_23	[SRF] surface water layer (ENVO:00010504)	TARA_20091118T0841Z_023_EVENT_PUMP	5	3	7	5	20	TARA_023_SRF_5-20	SEQ-(500mL-or-15min)_W5-20	TARA_20091118T0841Z_023_EVENT_PUMP_SRF_(5m)_SEQ-(500mL-or-15min)_W5-20_A100000547	PRJEB6609	Euk_DNA_RNA_ext	NA	SMART_dT	ARCAABOSE	ERR550384	run_ARC_AABOSE_2_B038CABXX	ftp.sra.ebi.ac.uk/vol1/fastq/ERR550/ERR550384/ERR550384_1.fastq.gz;ftp.sra.ebi.ac.uk/vol1/fastq/ERR550/ERR550384/ERR550384_2.fastq.gz;	ftp.sra.ebi.ac.uk/vol1/err/ERR550/ERR550384
MED_23_05M	TARA_A100000549	SAMEA2624982	ERS477997	1	5.962323770656846	0.052715951414955296	114.96192592805384	42.21	17.71	MED	5.5	Oligotrophic Seas	TARA	TARA_23	[SRF] surface water layer (ENVO:00010504)	TARA_20091118T1017Z_023_EVENT_NET	5	3	7	180	2000	TARA_023_SRF_180-2000	SEQ-(500mL-or-15min)_N180-2000	TARA_20091118T1017Z_023_EVENT_NET_SRF_(5m)_SEQ-(500mL-or-15min)_N180-2000_A100000549	PRJEB6609	Euk_DNA_RNA_ext	NA	SMART_dT	ARCAADOSE	ERR550382	run_ARC_AADOSE_4_B038CABXX	ftp.sra.ebi.ac.uk/vol1/fastq/ERR550/ERR550382/ERR550382_1.fastq.gz;ftp.sra.ebi.ac.uk/vol1/fastq/ERR550/ERR550382/ERR550382_2.fastq.gz;	ftp.sra.ebi.ac.uk/vol1/err/ERR550/ERR550382
MED_23_05M	TARA_A100000551	SAMEA2591093	ERS477988	1	5.962323770656846	0.052715951414955296	114.96192592805384	42.21	17.71	MED	5.5	Oligotrophic Seas	TARA	TARA_23	[SRF] surface water layer (ENVO:00010504)	TARA_20091118T0841Z_023_EVENT_PUMP	5	3	7	0.8	5	TARA_023_SRF_0.8-5	SEQ-(100L-or-15min)_W0.8-5	TARA_20091118T0841Z_023_EVENT_PUMP_SRF_(5m)_SEQ-(100L-or-15min)_W0.8-5_A100000551	PRJEB6609	Euk_DNA_RNA_ext	NA	TS_RNA	ARD_BDBAOSW_r1	ERR550521	run_ARD_BDBAOSW_6_D1N9YACXX.IND17	ftp.sra.ebi.ac.uk/vol1/fastq/ERR550/ERR550521/ERR550521_1.fastq.gz;ftp.sra.ebi.ac.uk/vol1/fastq/ERR550/ERR550521/ERR550521_2.fastq.gz;	ftp.sra.ebi.ac.uk/vol1/err/ERR550/ERR550521
MED_23_05M	TARA_A100000548	SAMEA2611385	ERS478008	1	5.962323770656846	0.052715951414955296	114.96192592805384	42.21	17.71	MED	5.5	Oligotrophic Seas	TARA	TARA_23	[SRF] surface water layer (ENVO:00010504)	TARA_20091118T1256Z_023_EVENT_NET	5	3	7	20	180	TARA_023_SRF_20-180	SEQ-(500mL-or-15min)_N20-180	TARA_20091118T1256Z_023_EVENT_NET_SRF_(5m)_SEQ-(500mL-or-15min)_N20-180_A100000548	PRJEB6609	Euk_DNA_RNA_ext	NA	TS_RNA	ARD_BDDAOSW_r1	ERR550532	run_ARD_BDDAOSW_7_D1N9YACXX.IND5	ftp.sra.ebi.ac.uk/vol1/fastq/ERR550/ERR550532/ERR550532_1.fastq.gz;ftp.sra.ebi.ac.uk/vol1/fastq/ERR550/ERR550532/ERR550532_2.fastq.gz;	ftp.sra.ebi.ac.uk/vol1/err/ERR550/ERR550532
MED_23_05M	TARA_A100000546	SAMEA2611383	ERS477996	1	5.962323770656846	0.052715951414955296	114.96192592805384	42.21	17.71	MED	5.5	Oligotrophic Seas	TARA	TARA_23	[SRF] surface water layer (ENVO:00010504)	TARA_20091118T1017Z_023_EVENT_NET	5	3	7	180	2000	TARA_023_SRF_180-2000	SEQ-(500mL-or-15min)_N180-2000	TARA_20091118T1017Z_023_EVENT_NET_SRF_(5m)_SEQ-(500mL-or-15min)_N180-2000_A100000546	PRJEB6609	Euk_DNA_RNA_ext	NA	TS_RNA	ARD_BDEAOSW_r1	ERR550534	run_ARD_BDEAOSW_8_D1N9YACXX.IND8	ftp.sra.ebi.ac.uk/vol1/fastq/ERR550/ERR550534/ERR550534_1.fastq.gz;ftp.sra.ebi.ac.uk/vol1/fastq/ERR550/ERR550534/ERR550534_2.fastq.gz;	ftp.sra.ebi.ac.uk/vol1/err/ERR550/ERR550534
MED_23_05M	TARA_A100000551	SAMEA2591093	ERS477988	1	5.962323770656846	0.052715951414955296	114.96192592805384	42.21	17.71	MED	5.5	Oligotrophic Seas	TARA	TARA_23	[SRF] surface water layer (ENVO:00010504)	TARA_20091118T0841Z_023_EVENT_PUMP	5	3	7	0.8	5	TARA_023_SRF_0.8-5	SEQ-(100L-or-15min)_W0.8-5	TARA_20091118T0841Z_023_EVENT_PUMP_SRF_(5m)_SEQ-(100L-or-15min)_W0.8-5_A100000551	PRJEB6610	NA	18S_PCR	MetaBar_18S	ARG_ADVOSW_r1	ERR562431	run_ARG_ADVOSW_6_70H17AAXX.IND1	ftp.sra.ebi.ac.uk/vol1/fastq/ERR562/ERR562431/ERR562431_1.fastq.gz;ftp.sra.ebi.ac.uk/vol1/fastq/ERR562/ERR562431/ERR562431_2.fastq.gz;	ftp.sra.ebi.ac.uk/vol1/err/ERR562/ERR562431
MED_23_05M	TARA_A100000553	SAMEA2591094	ERS477989	1	5.962323770656846	0.052715951414955296	114.96192592805384	42.21	17.71	MED	5.5	Oligotrophic Seas	TARA	TARA_23	[SRF] surface water layer (ENVO:00010504)	TARA_20091118T0841Z_023_EVENT_PUMP	5	3	7	5	20	TARA_023_SRF_5-20	SEQ-(500mL-or-15min)_W5-20	TARA_20091118T0841Z_023_EVENT_PUMP_SRF_(5m)_SEQ-(500mL-or-15min)_W5-20_A100000553	PRJEB6610	NA	18S_PCR	MetaBar_18S	ARG_AEAOSW_r1	ERR562705	run_ARG_AEAOSW_6_70H17AAXX.IND2	ftp.sra.ebi.ac.uk/vol1/fastq/ERR562/ERR562705/ERR562705_1.fastq.gz;ftp.sra.ebi.ac.uk/vol1/fastq/ERR562/ERR562705/ERR562705_2.fastq.gz;	ftp.sra.ebi.ac.uk/vol1/err/ERR562/ERR562705
MED_23_05M	TARA_A100000548	SAMEA2611385	ERS478008	1	5.962323770656846	0.052715951414955296	114.96192592805384	42.21	17.71	MED	5.5	Oligotrophic Seas	TARA	TARA_23	[SRF] surface water layer (ENVO:00010504)	TARA_20091118T1256Z_023_EVENT_NET	5	3	7	20	180	TARA_023_SRF_20-180	SEQ-(500mL-or-15min)_N20-180	TARA_20091118T1256Z_023_EVENT_NET_SRF_(5m)_SEQ-(500mL-or-15min)_N20-180_A100000548	PRJEB6610	NA	18S_PCR	MetaBar_18S	ARG_AEBOSW_r1	ERR562472	run_ARG_AEBOSW_6_70H17AAXX.IND3	ftp.sra.ebi.ac.uk/vol1/fastq/ERR562/ERR562472/ERR562472_1.fastq.gz;ftp.sra.ebi.ac.uk/vol1/fastq/ERR562/ERR562472/ERR562472_2.fastq.gz;	ftp.sra.ebi.ac.uk/vol1/err/ERR562/ERR562472
MED_23_05M	TARA_A100000546	SAMEA2611383	ERS477996	1	5.962323770656846	0.052715951414955296	114.96192592805384	42.21	17.71	MED	5.5	Oligotrophic Seas	TARA	TARA_23	[SRF] surface water layer (ENVO:00010504)	TARA_20091118T1017Z_023_EVENT_NET	5	3	7	180	2000	TARA_023_SRF_180-2000	SEQ-(500mL-or-15min)_N180-2000	TARA_20091118T1017Z_023_EVENT_NET_SRF_(5m)_SEQ-(500mL-or-15min)_N180-2000_A100000546	PRJEB6610	NA	18S_PCR	MetaBar_18S	ARG_AECOSW_r1	ERR562571	run_ARG_AECOSW_1_70DGUAAXX.IND6	ftp.sra.ebi.ac.uk/vol1/fastq/ERR562/ERR562571/ERR562571_1.fastq.gz;ftp.sra.ebi.ac.uk/vol1/fastq/ERR562/ERR562571/ERR562571_2.fastq.gz;	ftp.sra.ebi.ac.uk/vol1/err/ERR562/ERR562571
MED_25_05M	TARA_A100000393	SAMEA2619777	ERS488497	1	7.601686056325688	0.0698248878403293	112.21641022942859	39.39	19.39	MED	5.5	Oligotrophic Seas	TARA	TARA_25	[SRF] surface water layer (ENVO:00010504)	TARA_20091123T0912Z_025_EVENT_PUMP	5	3	7	0.8	5	TARA_025_SRF_0.8-5	SEQ-(100L-or-15min)_W0.8-5	TARA_20091123T0912Z_025_EVENT_PUMP_SRF_(5m)_SEQ-(100L-or-15min)_W0.8-5_A100000393	PRJEB4352	Euk_DNA_RNA_ext	NA	MetaG	AHX_AENIOSF_r1	ERR868356	run_AHX_AENIOSF_2_C0KEEACXX.IND10	ftp.sra.ebi.ac.uk/vol1/fastq/ERR868/ERR868356/ERR868356_1.fastq.gz;ftp.sra.ebi.ac.uk/vol1/fastq/ERR868/ERR868356/ERR868356_2.fastq.gz;	ftp.sra.ebi.ac.uk/vol1/err/ERR868/ERR868356
MED_25_05M	TARA_A100000394	SAMEA2619778	ERS488498	1	7.601686056325688	0.0698248878403293	112.21641022942859	39.39	19.39	MED	5.5	Oligotrophic Seas	TARA	TARA_25	[SRF] surface water layer (ENVO:00010504)	TARA_20091123T0912Z_025_EVENT_PUMP	5	3	7	5	20	TARA_025_SRF_5-20	SEQ-(500mL-or-15min)_W5-20	TARA_20091123T0912Z_025_EVENT_PUMP_SRF_(5m)_SEQ-(500mL-or-15min)_W5-20_A100000394	PRJEB4352	Euk_DNA_RNA_ext	NA	MetaG	AHX_AEQIOSF_r1	ERR1726722	run_AHX_AEQIOSF_4_C0KEEACXX.IND11	ftp.sra.ebi.ac.uk/vol1/fastq/ERR172/002/ERR1726722/ERR1726722_1.fastq.gz;ftp.sra.ebi.ac.uk/vol1/fastq/ERR172/002/ERR1726722/ERR1726722_2.fastq.gz;	ftp.sra.ebi.ac.uk/vol1/err/ERR172/002/ERR1726722
MED_25_05M	TARA_A100000400	SAMEA2656999	ERS488503	1	7.601686056325688	0.0698248878403293	112.21641022942859	39.39	19.39	MED	5.5	Oligotrophic Seas	TARA	TARA_25	[SRF] surface water layer (ENVO:00010504)	TARA_20091123T0914Z_025_EVENT_NET	5	3	7	20	180	TARA_025_SRF_20-180	SEQ-(500mL-or-15min)_N20-180	TARA_20091123T0914Z_025_EVENT_NET_SRF_(5m)_SEQ-(500mL-or-15min)_N20-180_A100000400	PRJEB4352	Euk_DNA_RNA_ext	NA	MetaG	AHX_AESIOSF_r1	ERR1726976	run_AHX_AESIOSF_6_C0KEEACXX.IND12	ftp.sra.ebi.ac.uk/vol1/fastq/ERR172/006/ERR1726976/ERR1726976_1.fastq.gz;ftp.sra.ebi.ac.uk/vol1/fastq/ERR172/006/ERR1726976/ERR1726976_2.fastq.gz;	ftp.sra.ebi.ac.uk/vol1/err/ERR172/006/ERR1726976
MED_25_05M	TARA_A100000402	SAMEA2657015	ERS488506	1	7.601686056325688	0.0698248878403293	112.21641022942859	39.39	19.39	MED	5.5	Oligotrophic Seas	TARA	TARA_25	[SRF] surface water layer (ENVO:00010504)	TARA_20091123T1102Z_025_EVENT_NET	5	3	7	180	2000	TARA_025_SRF_180-2000	SEQ-(500mL-or-15min)_N180-2000	TARA_20091123T1102Z_025_EVENT_NET_SRF_(5m)_SEQ-(500mL-or-15min)_N180-2000_A100000402	PRJEB4352	Euk_DNA_RNA_ext	NA	MetaG	AHX_AEVIOSF_r1	ERR1726787	run_AHX_AEVIOSF_8_C0KEEACXX.IND1	ftp.sra.ebi.ac.uk/vol1/fastq/ERR172/007/ERR1726787/ERR1726787_1.fastq.gz;ftp.sra.ebi.ac.uk/vol1/fastq/ERR172/007/ERR1726787/ERR1726787_2.fastq.gz;	ftp.sra.ebi.ac.uk/vol1/err/ERR172/007/ERR1726787
MED_25_05M	TARA_E500000318	SAMEA2619779	ERS488499	1	7.601686056325688	0.0698248878403293	112.21641022942859	39.39	19.39	MED	5.5	Oligotrophic Seas	TARA	TARA_25	[SRF] surface water layer (ENVO:00010504)	TARA_20091123T0912Z_025_EVENT_PUMP	5	3	7	<0.22	0.22	TARA_025_SRF_<-0.22	SEQ-(FeCl3)_W<0.22	TARA_20091123T0912Z_025_EVENT_PUMP_SRF_(5m)_SEQ-(FeCl3)_W<0.22_E500000318	PRJEB4419	Virus_DNA_ext	NA	MetaG_virus	APX_AATOSW_r2	ERR594396	run_APX_AATOSW_2_C0URDACXX.IND10	ftp.sra.ebi.ac.uk/vol1/fastq/ERR594/ERR594396/ERR594396_1.fastq.gz;ftp.sra.ebi.ac.uk/vol1/fastq/ERR594/ERR594396/ERR594396_2.fastq.gz;	ftp.sra.ebi.ac.uk/vol1/err/ERR594/ERR594396
MED_25_05M	TARA_E500000178	SAMEA2619766	ERS488486	1	7.601686056325688	0.0698248878403293	112.21641022942859	39.39	19.39	MED	5.5	Oligotrophic Seas	TARA	TARA_25	[SRF] surface water layer (ENVO:00010504)	TARA_20091123T0912Z_025_EVENT_PUMP	5	3	7	0.22	1.6	TARA_025_SRF_0.22-1.6	SEQ-(100L)_W0.22-1.6	TARA_20091123T0912Z_025_EVENT_PUMP_SRF_(5m)_SEQ-(100L)_W0.22-1.6_E500000178	PRJEB1787	Acinas_Prok_DNA_ext	NA	MetaG	APY_ABFIOSF_r1	ERR599043	run_APY_ABFIOSF_6_C120YACXX.IND7	ftp.sra.ebi.ac.uk/vol1/fastq/ERR599/ERR599043/ERR599043_1.fastq.gz;ftp.sra.ebi.ac.uk/vol1/fastq/ERR599/ERR599043/ERR599043_2.fastq.gz;	ftp.sra.ebi.ac.uk/vol1/err/ERR599/ERR599043
MED_25_05M	TARA_E500000178	SAMEA2619766	ERS488486	1	7.601686056325688	0.0698248878403293	112.21641022942859	39.39	19.39	MED	5.5	Oligotrophic Seas	TARA	TARA_25	[SRF] surface water layer (ENVO:00010504)	TARA_20091123T0912Z_025_EVENT_PUMP	5	3	7	0.22	1.6	TARA_025_SRF_0.22-1.6	SEQ-(100L)_W0.22-1.6	TARA_20091123T0912Z_025_EVENT_PUMP_SRF_(5m)_SEQ-(100L)_W0.22-1.6_E500000178	PRJEB1787	Acinas_Prok_DNA_ext	NA	MetaG	APY_ABFIOSF_r1	ERR598951	run_APY_ABFIOSF_8_D0745ACXX.IND7	ftp.sra.ebi.ac.uk/vol1/fastq/ERR598/ERR598951/ERR598951_1.fastq.gz;ftp.sra.ebi.ac.uk/vol1/fastq/ERR598/ERR598951/ERR598951_2.fastq.gz;	ftp.sra.ebi.ac.uk/vol1/err/ERR598/ERR598951
MED_25_05M	TARA_A100000393	SAMEA2619777	ERS488497	1	7.601686056325688	0.0698248878403293	112.21641022942859	39.39	19.39	MED	5.5	Oligotrophic Seas	TARA	TARA_25	[SRF] surface water layer (ENVO:00010504)	TARA_20091123T0912Z_025_EVENT_PUMP	5	3	7	0.8	5	TARA_025_SRF_0.8-5	SEQ-(100L-or-15min)_W0.8-5	TARA_20091123T0912Z_025_EVENT_PUMP_SRF_(5m)_SEQ-(100L-or-15min)_W0.8-5_A100000393	PRJEB6609	Euk_DNA_RNA_ext	NA	SMART_dT	ARC_AVSAOSW_r1	ERR1712022	run_ARC_AVSAOSW_5_C179JACXX.IND6	ftp.sra.ebi.ac.uk/vol1/fastq/ERR171/002/ERR1712022/ERR1712022_1.fastq.gz;ftp.sra.ebi.ac.uk/vol1/fastq/ERR171/002/ERR1712022/ERR1712022_2.fastq.gz;	ftp.sra.ebi.ac.uk/vol1/err/ERR171/002/ERR1712022
MED_25_05M	TARA_A100000393	SAMEA2619777	ERS488497	1	7.601686056325688	0.0698248878403293	112.21641022942859	39.39	19.39	MED	5.5	Oligotrophic Seas	TARA	TARA_25	[SRF] surface water layer (ENVO:00010504)	TARA_20091123T0912Z_025_EVENT_PUMP	5	3	7	0.8	5	TARA_025_SRF_0.8-5	SEQ-(100L-or-15min)_W0.8-5	TARA_20091123T0912Z_025_EVENT_PUMP_SRF_(5m)_SEQ-(100L-or-15min)_W0.8-5_A100000393	PRJEB6609	Euk_DNA_RNA_ext	NA	SMART_dT	ARC_AVSAOSW_r1	ERR1711998	run_ARC_AVSAOSW_7_C2FR6ACXX.IND6	ftp.sra.ebi.ac.uk/vol1/fastq/ERR171/008/ERR1711998/ERR1711998_1.fastq.gz;ftp.sra.ebi.ac.uk/vol1/fastq/ERR171/008/ERR1711998/ERR1711998_2.fastq.gz;	ftp.sra.ebi.ac.uk/vol1/err/ERR171/008/ERR1711998
MED_25_05M	TARA_A100000394	SAMEA2619778	ERS488498	1	7.601686056325688	0.0698248878403293	112.21641022942859	39.39	19.39	MED	5.5	Oligotrophic Seas	TARA	TARA_25	[SRF] surface water layer (ENVO:00010504)	TARA_20091123T0912Z_025_EVENT_PUMP	5	3	7	5	20	TARA_025_SRF_5-20	SEQ-(500mL-or-15min)_W5-20	TARA_20091123T0912Z_025_EVENT_PUMP_SRF_(5m)_SEQ-(500mL-or-15min)_W5-20_A100000394	PRJEB6609	Euk_DNA_RNA_ext	NA	SMART_dT	ARC_AVTAOSW_r1	ERR1711910	run_ARC_AVTAOSW_5_C179JACXX.IND11	ftp.sra.ebi.ac.uk/vol1/fastq/ERR171/000/ERR1711910/ERR1711910_1.fastq.gz;ftp.sra.ebi.ac.uk/vol1/fastq/ERR171/000/ERR1711910/ERR1711910_2.fastq.gz;	ftp.sra.ebi.ac.uk/vol1/err/ERR171/000/ERR1711910
MED_25_05M	TARA_A100000394	SAMEA2619778	ERS488498	1	7.601686056325688	0.0698248878403293	112.21641022942859	39.39	19.39	MED	5.5	Oligotrophic Seas	TARA	TARA_25	[SRF] surface water layer (ENVO:00010504)	TARA_20091123T0912Z_025_EVENT_PUMP	5	3	7	5	20	TARA_025_SRF_5-20	SEQ-(500mL-or-15min)_W5-20	TARA_20091123T0912Z_025_EVENT_PUMP_SRF_(5m)_SEQ-(500mL-or-15min)_W5-20_A100000394	PRJEB6609	Euk_DNA_RNA_ext	NA	SMART_dT	ARC_AVTAOSW_r1	ERR1711936	run_ARC_AVTAOSW_8_C2FR6ACXX.IND11	ftp.sra.ebi.ac.uk/vol1/fastq/ERR171/006/ERR1711936/ERR1711936_1.fastq.gz;ftp.sra.ebi.ac.uk/vol1/fastq/ERR171/006/ERR1711936/ERR1711936_2.fastq.gz;	ftp.sra.ebi.ac.uk/vol1/err/ERR171/006/ERR1711936
MED_25_05M	TARA_A100000402	SAMEA2657015	ERS488506	1	7.601686056325688	0.0698248878403293	112.21641022942859	39.39	19.39	MED	5.5	Oligotrophic Seas	TARA	TARA_25	[SRF] surface water layer (ENVO:00010504)	TARA_20091123T1102Z_025_EVENT_NET	5	3	7	180	2000	TARA_025_SRF_180-2000	SEQ-(500mL-or-15min)_N180-2000	TARA_20091123T1102Z_025_EVENT_NET_SRF_(5m)_SEQ-(500mL-or-15min)_N180-2000_A100000402	PRJEB6609	Euk_DNA_RNA_ext	NA	SMART_dT	ARC_AVXAOSW_r1	ERR1711947	run_ARC_AVXAOSW_3_C1L3DACXX.IND13	ftp.sra.ebi.ac.uk/vol1/fastq/ERR171/007/ERR1711947/ERR1711947_1.fastq.gz;ftp.sra.ebi.ac.uk/vol1/fastq/ERR171/007/ERR1711947/ERR1711947_2.fastq.gz;	ftp.sra.ebi.ac.uk/vol1/err/ERR171/007/ERR1711947
MED_25_05M	TARA_A100000402	SAMEA2657015	ERS488506	1	7.601686056325688	0.0698248878403293	112.21641022942859	39.39	19.39	MED	5.5	Oligotrophic Seas	TARA	TARA_25	[SRF] surface water layer (ENVO:00010504)	TARA_20091123T1102Z_025_EVENT_NET	5	3	7	180	2000	TARA_025_SRF_180-2000	SEQ-(500mL-or-15min)_N180-2000	TARA_20091123T1102Z_025_EVENT_NET_SRF_(5m)_SEQ-(500mL-or-15min)_N180-2000_A100000402	PRJEB6609	Euk_DNA_RNA_ext	NA	SMART_dT	ARC_AVXAOSW_r1	ERR1712208	run_ARC_AVXAOSW_6_C2NHPACXX.IND13	ftp.sra.ebi.ac.uk/vol1/fastq/ERR171/008/ERR1712208/ERR1712208_1.fastq.gz;ftp.sra.ebi.ac.uk/vol1/fastq/ERR171/008/ERR1712208/ERR1712208_2.fastq.gz;	ftp.sra.ebi.ac.uk/vol1/err/ERR171/008/ERR1712208
MED_25_05M	TARA_A100000400	SAMEA2656999	ERS488503	1	7.601686056325688	0.0698248878403293	112.21641022942859	39.39	19.39	MED	5.5	Oligotrophic Seas	TARA	TARA_25	[SRF] surface water layer (ENVO:00010504)	TARA_20091123T0914Z_025_EVENT_NET	5	3	7	20	180	TARA_025_SRF_20-180	SEQ-(500mL-or-15min)_N20-180	TARA_20091123T0914Z_025_EVENT_NET_SRF_(5m)_SEQ-(500mL-or-15min)_N20-180_A100000400	PRJEB6609	Euk_DNA_RNA_ext	NA	TS_RNA	ARD_AVVAOSW_r1	ERR1719242	run_ARD_AVVAOSW_8_D1LLAACXX.IND4	ftp.sra.ebi.ac.uk/vol1/fastq/ERR171/002/ERR1719242/ERR1719242_1.fastq.gz;ftp.sra.ebi.ac.uk/vol1/fastq/ERR171/002/ERR1719242/ERR1719242_2.fastq.gz;	ftp.sra.ebi.ac.uk/vol1/err/ERR171/002/ERR1719242
MED_25_05M	TARA_A100000393	SAMEA2619777	ERS488497	1	7.601686056325688	0.0698248878403293	112.21641022942859	39.39	19.39	MED	5.5	Oligotrophic Seas	TARA	TARA_25	[SRF] surface water layer (ENVO:00010504)	TARA_20091123T0912Z_025_EVENT_PUMP	5	3	7	0.8	5	TARA_025_SRF_0.8-5	SEQ-(100L-or-15min)_W0.8-5	TARA_20091123T0912Z_025_EVENT_PUMP_SRF_(5m)_SEQ-(100L-or-15min)_W0.8-5_A100000393	PRJEB6610	NA	18S_PCR	MetaBar_18S	ARG_AEHOSW_r1	ERR562619	run_ARG_AEHOSW_1_70H17AAXX.IND10	ftp.sra.ebi.ac.uk/vol1/fastq/ERR562/ERR562619/ERR562619_1.fastq.gz;ftp.sra.ebi.ac.uk/vol1/fastq/ERR562/ERR562619/ERR562619_2.fastq.gz;	ftp.sra.ebi.ac.uk/vol1/err/ERR562/ERR562619
MED_25_05M	TARA_A100000394	SAMEA2619778	ERS488498	1	7.601686056325688	0.0698248878403293	112.21641022942859	39.39	19.39	MED	5.5	Oligotrophic Seas	TARA	TARA_25	[SRF] surface water layer (ENVO:00010504)	TARA_20091123T0912Z_025_EVENT_PUMP	5	3	7	5	20	TARA_025_SRF_5-20	SEQ-(500mL-or-15min)_W5-20	TARA_20091123T0912Z_025_EVENT_PUMP_SRF_(5m)_SEQ-(500mL-or-15min)_W5-20_A100000394	PRJEB6610	NA	18S_PCR	MetaBar_18S	ARG_AEIOSW_r1	ERR562410	run_ARG_AEIOSW_2_70H17AAXX.IND9	ftp.sra.ebi.ac.uk/vol1/fastq/ERR562/ERR562410/ERR562410_1.fastq.gz;ftp.sra.ebi.ac.uk/vol1/fastq/ERR562/ERR562410/ERR562410_2.fastq.gz;	ftp.sra.ebi.ac.uk/vol1/err/ERR562/ERR562410
MED_25_05M	TARA_A100000400	SAMEA2656999	ERS488503	1	7.601686056325688	0.0698248878403293	112.21641022942859	39.39	19.39	MED	5.5	Oligotrophic Seas	TARA	TARA_25	[SRF] surface water layer (ENVO:00010504)	TARA_20091123T0914Z_025_EVENT_NET	5	3	7	20	180	TARA_025_SRF_20-180	SEQ-(500mL-or-15min)_N20-180	TARA_20091123T0914Z_025_EVENT_NET_SRF_(5m)_SEQ-(500mL-or-15min)_N20-180_A100000400	PRJEB6610	NA	18S_PCR	MetaBar_18S	ARG_AEKOSW_r1	ERR562608	run_ARG_AEKOSW_1_70H17AAXX.IND11	ftp.sra.ebi.ac.uk/vol1/fastq/ERR562/ERR562608/ERR562608_1.fastq.gz;ftp.sra.ebi.ac.uk/vol1/fastq/ERR562/ERR562608/ERR562608_2.fastq.gz;	ftp.sra.ebi.ac.uk/vol1/err/ERR562/ERR562608
MED_25_05M	TARA_A100000402	SAMEA2657015	ERS488506	1	7.601686056325688	0.0698248878403293	112.21641022942859	39.39	19.39	MED	5.5	Oligotrophic Seas	TARA	TARA_25	[SRF] surface water layer (ENVO:00010504)	TARA_20091123T1102Z_025_EVENT_NET	5	3	7	180	2000	TARA_025_SRF_180-2000	SEQ-(500mL-or-15min)_N180-2000	TARA_20091123T1102Z_025_EVENT_NET_SRF_(5m)_SEQ-(500mL-or-15min)_N180-2000_A100000402	PRJEB6610	NA	18S_PCR	MetaBar_18S	ARG_AELOSW_r1	ERR562577	run_ARG_AELOSW_2_70H17AAXX.IND10	ftp.sra.ebi.ac.uk/vol1/fastq/ERR562/ERR562577/ERR562577_1.fastq.gz;ftp.sra.ebi.ac.uk/vol1/fastq/ERR562/ERR562577/ERR562577_2.fastq.gz;	ftp.sra.ebi.ac.uk/vol1/err/ERR562/ERR562577
MED_25_50M	TARA_A100000396	SAMEA2619788	ERS488515	1	4.6440621922482634	0.08204566132898833	59.01135968900451	39.41	19.38	MED	51.7	Oligotrophic Seas	TARA	TARA_25	[DCM] deep chlorophyll maximum layer (ENVO:01000326)	TARA_20091123T1352Z_025_EVENT_PUMP	50	48	52	0.8	5	TARA_025_DCM_0.8-5	SEQ-(100L-or-15min)_W0.8-5	TARA_20091123T1352Z_025_EVENT_PUMP_DCM_(50m)_SEQ-(100L-or-15min)_W0.8-5_A100000396	PRJEB4352	Euk_DNA_RNA_ext	NA	MetaG	AHX_AEPIOSF_r1	ERR868418	run_AHX_AEPIOSF_3_C0KEEACXX.IND2	ftp.sra.ebi.ac.uk/vol1/fastq/ERR868/ERR868418/ERR868418_1.fastq.gz;ftp.sra.ebi.ac.uk/vol1/fastq/ERR868/ERR868418/ERR868418_2.fastq.gz;	ftp.sra.ebi.ac.uk/vol1/err/ERR868/ERR868418
MED_25_50M	TARA_A100000398	SAMEA2619789	ERS488516	1	4.6440621922482634	0.08204566132898833	59.01135968900451	39.41	19.38	MED	51.7	Oligotrophic Seas	TARA	TARA_25	[DCM] deep chlorophyll maximum layer (ENVO:01000326)	TARA_20091123T1352Z_025_EVENT_PUMP	50	48	52	5	20	TARA_025_DCM_5-20	SEQ-(500mL-or-15min)_W5-20	TARA_20091123T1352Z_025_EVENT_PUMP_DCM_(50m)_SEQ-(500mL-or-15min)_W5-20_A100000398	PRJEB4352	Euk_DNA_RNA_ext	NA	MetaG	AHX_AERAOSF_r1	ERR1700913	run_AHX_AERAOSF_5_C0KEEACXX.IND2	ftp.sra.ebi.ac.uk/vol1/fastq/ERR170/003/ERR1700913/ERR1700913_1.fastq.gz;ftp.sra.ebi.ac.uk/vol1/fastq/ERR170/003/ERR1700913/ERR1700913_2.fastq.gz;	ftp.sra.ebi.ac.uk/vol1/err/ERR170/003/ERR1700913
MED_25_50M	TARA_E500000196	SAMEA2657037	ERS488508	1	4.6440621922482634	0.08204566132898833	59.01135968900451	39.41	19.38	MED	51.7	Oligotrophic Seas	TARA	TARA_25	[DCM] deep chlorophyll maximum layer (ENVO:01000326)	TARA_20091123T1308Z_025_EVENT_NET	50	48	52	20	180	TARA_025_DCM_20-180	SEQ-(500mL-or-15min)_N20-180	TARA_20091123T1308Z_025_EVENT_NET_DCM_(50m)_SEQ-(500mL-or-15min)_N20-180_E500000196	PRJEB4352	Euk_DNA_RNA_ext	NA	MetaG	AHX_AETIOSF_r1	ERR1726855	run_AHX_AETIOSF_7_C0KEEACXX.IND3	ftp.sra.ebi.ac.uk/vol1/fastq/ERR172/005/ERR1726855/ERR1726855_1.fastq.gz;ftp.sra.ebi.ac.uk/vol1/fastq/ERR172/005/ERR1726855/ERR1726855_2.fastq.gz;	ftp.sra.ebi.ac.uk/vol1/err/ERR172/005/ERR1726855
MED_25_50M	TARA_E500000200	SAMEA2657045	ERS488521	1	4.6440621922482634	0.08204566132898833	59.01135968900451	39.41	19.38	MED	51.7	Oligotrophic Seas	TARA	TARA_25	[DCM] deep chlorophyll maximum layer (ENVO:01000326)	TARA_20091123T1620Z_025_EVENT_NET	50	48	52	180	2000	TARA_025_DCM_180-2000	SEQ-(500mL-or-15min)_N180-2000	TARA_20091123T1620Z_025_EVENT_NET_DCM_(50m)_SEQ-(500mL-or-15min)_N180-2000_E500000200	PRJEB4352	Euk_DNA_RNA_ext	NA	MetaG	AHX_AEXIOSF_r1	ERR1726672	run_AHX_AEXIOSF_6_D2CBEACXX.IND4	ftp.sra.ebi.ac.uk/vol1/fastq/ERR172/002/ERR1726672/ERR1726672_1.fastq.gz;ftp.sra.ebi.ac.uk/vol1/fastq/ERR172/002/ERR1726672/ERR1726672_2.fastq.gz;	ftp.sra.ebi.ac.uk/vol1/err/ERR172/002/ERR1726672
MED_25_50M	TARA_E500000200	SAMEA2657045	ERS488521	1	4.6440621922482634	0.08204566132898833	59.01135968900451	39.41	19.38	MED	51.7	Oligotrophic Seas	TARA	TARA_25	[DCM] deep chlorophyll maximum layer (ENVO:01000326)	TARA_20091123T1620Z_025_EVENT_NET	50	48	52	180	2000	TARA_025_DCM_180-2000	SEQ-(500mL-or-15min)_N180-2000	TARA_20091123T1620Z_025_EVENT_NET_DCM_(50m)_SEQ-(500mL-or-15min)_N180-2000_E500000200	PRJEB4352	Euk_DNA_RNA_ext	NA	MetaG	AHX_AEXIOSF_r1	ERR1726618	run_AHX_AEXIOSF_1_C0KFBACXX.IND4	ftp.sra.ebi.ac.uk/vol1/fastq/ERR172/008/ERR1726618/ERR1726618_1.fastq.gz;ftp.sra.ebi.ac.uk/vol1/fastq/ERR172/008/ERR1726618/ERR1726618_2.fastq.gz;	ftp.sra.ebi.ac.uk/vol1/err/ERR172/008/ERR1726618
MED_25_50M	TARA_E500000306	SAMEA2619791	ERS488518	1	4.6440621922482634	0.08204566132898833	59.01135968900451	39.41	19.38	MED	51.7	Oligotrophic Seas	TARA	TARA_25	[DCM] deep chlorophyll maximum layer (ENVO:01000326)	TARA_20091123T1352Z_025_EVENT_PUMP	50	48	52	<0.22	0.22	TARA_025_DCM_<-0.22	SEQ-(FeCl3)_W<0.22	TARA_20091123T1352Z_025_EVENT_PUMP_DCM_(50m)_SEQ-(FeCl3)_W<0.22_E500000306	PRJEB4419	Virus_DNA_ext	NA	MetaG_virus	APX_AAVOSW_r3	ERR594375	run_APX_AAVOSW_8_D11VRACXX.IND11	ftp.sra.ebi.ac.uk/vol1/fastq/ERR594/ERR594375/ERR594375_1.fastq.gz;ftp.sra.ebi.ac.uk/vol1/fastq/ERR594/ERR594375/ERR594375_2.fastq.gz;	ftp.sra.ebi.ac.uk/vol1/err/ERR594/ERR594375
MED_25_50M	TARA_E500000331	SAMEA2619782	ERS488509	1	4.6440621922482634	0.08204566132898833	59.01135968900451	39.41	19.38	MED	51.7	Oligotrophic Seas	TARA	TARA_25	[DCM] deep chlorophyll maximum layer (ENVO:01000326)	TARA_20091123T1352Z_025_EVENT_PUMP	50	48	52	0.22	1.6	TARA_025_DCM_0.22-1.6	SEQ-(100L)_W0.22-1.6	TARA_20091123T1352Z_025_EVENT_PUMP_DCM_(50m)_SEQ-(100L)_W0.22-1.6_E500000331	PRJEB1787	Acinas_Prok_DNA_ext	NA	MetaG	APY_ABGIOSF_r1	ERR599153	run_APY_ABGIOSF_1_D074HACXX.IND12	ftp.sra.ebi.ac.uk/vol1/fastq/ERR599/ERR599153/ERR599153_1.fastq.gz;ftp.sra.ebi.ac.uk/vol1/fastq/ERR599/ERR599153/ERR599153_2.fastq.gz;	ftp.sra.ebi.ac.uk/vol1/err/ERR599/ERR599153
MED_25_50M	TARA_E500000331	SAMEA2619782	ERS488509	1	4.6440621922482634	0.08204566132898833	59.01135968900451	39.41	19.38	MED	51.7	Oligotrophic Seas	TARA	TARA_25	[DCM] deep chlorophyll maximum layer (ENVO:01000326)	TARA_20091123T1352Z_025_EVENT_PUMP	50	48	52	0.22	1.6	TARA_025_DCM_0.22-1.6	SEQ-(100L)_W0.22-1.6	TARA_20091123T1352Z_025_EVENT_PUMP_DCM_(50m)_SEQ-(100L)_W0.22-1.6_E500000331	PRJEB1787	Acinas_Prok_DNA_ext	NA	MetaG	APY_ABGIOSF_r1	ERR599094	run_APY_ABGIOSF_5_C120RACXX.IND12	ftp.sra.ebi.ac.uk/vol1/fastq/ERR599/ERR599094/ERR599094_1.fastq.gz;ftp.sra.ebi.ac.uk/vol1/fastq/ERR599/ERR599094/ERR599094_2.fastq.gz;	ftp.sra.ebi.ac.uk/vol1/err/ERR599/ERR599094
MED_25_50M	TARA_A100000396	SAMEA2619788	ERS488515	1	4.6440621922482634	0.08204566132898833	59.01135968900451	39.41	19.38	MED	51.7	Oligotrophic Seas	TARA	TARA_25	[DCM] deep chlorophyll maximum layer (ENVO:01000326)	TARA_20091123T1352Z_025_EVENT_PUMP	50	48	52	0.8	5	TARA_025_DCM_0.8-5	SEQ-(100L-or-15min)_W0.8-5	TARA_20091123T1352Z_025_EVENT_PUMP_DCM_(50m)_SEQ-(100L-or-15min)_W0.8-5_A100000396	PRJEB6609	Euk_DNA_RNA_ext	NA	SMART_dT	ARC_AVNAOSW_r1	ERR1711898	run_ARC_AVNAOSW_4_C179JACXX.IND4	ftp.sra.ebi.ac.uk/vol1/fastq/ERR171/008/ERR1711898/ERR1711898_1.fastq.gz;ftp.sra.ebi.ac.uk/vol1/fastq/ERR171/008/ERR1711898/ERR1711898_2.fastq.gz;	ftp.sra.ebi.ac.uk/vol1/err/ERR171/008/ERR1711898
MED_25_50M	TARA_A100000396	SAMEA2619788	ERS488515	1	4.6440621922482634	0.08204566132898833	59.01135968900451	39.41	19.38	MED	51.7	Oligotrophic Seas	TARA	TARA_25	[DCM] deep chlorophyll maximum layer (ENVO:01000326)	TARA_20091123T1352Z_025_EVENT_PUMP	50	48	52	0.8	5	TARA_025_DCM_0.8-5	SEQ-(100L-or-15min)_W0.8-5	TARA_20091123T1352Z_025_EVENT_PUMP_DCM_(50m)_SEQ-(100L-or-15min)_W0.8-5_A100000396	PRJEB6609	Euk_DNA_RNA_ext	NA	SMART_dT	ARC_AVNAOSW_r1	ERR1712167	run_ARC_AVNAOSW_6_C2MJFACXX.IND4	ftp.sra.ebi.ac.uk/vol1/fastq/ERR171/007/ERR1712167/ERR1712167_1.fastq.gz;ftp.sra.ebi.ac.uk/vol1/fastq/ERR171/007/ERR1712167/ERR1712167_2.fastq.gz;	ftp.sra.ebi.ac.uk/vol1/err/ERR171/007/ERR1712167
MED_25_50M	TARA_A100000398	SAMEA2619789	ERS488516	1	4.6440621922482634	0.08204566132898833	59.01135968900451	39.41	19.38	MED	51.7	Oligotrophic Seas	TARA	TARA_25	[DCM] deep chlorophyll maximum layer (ENVO:01000326)	TARA_20091123T1352Z_025_EVENT_PUMP	50	48	52	5	20	TARA_025_DCM_5-20	SEQ-(500mL-or-15min)_W5-20	TARA_20091123T1352Z_025_EVENT_PUMP_DCM_(50m)_SEQ-(500mL-or-15min)_W5-20_A100000398	PRJEB6609	Euk_DNA_RNA_ext	NA	SMART_dT	ARC_AVPAOSW_r1	ERR1712184	run_ARC_AVPAOSW_4_C179JACXX.IND1	ftp.sra.ebi.ac.uk/vol1/fastq/ERR171/004/ERR1712184/ERR1712184_1.fastq.gz;ftp.sra.ebi.ac.uk/vol1/fastq/ERR171/004/ERR1712184/ERR1712184_2.fastq.gz;	ftp.sra.ebi.ac.uk/vol1/err/ERR171/004/ERR1712184
MED_25_50M	TARA_A100000398	SAMEA2619789	ERS488516	1	4.6440621922482634	0.08204566132898833	59.01135968900451	39.41	19.38	MED	51.7	Oligotrophic Seas	TARA	TARA_25	[DCM] deep chlorophyll maximum layer (ENVO:01000326)	TARA_20091123T1352Z_025_EVENT_PUMP	50	48	52	5	20	TARA_025_DCM_5-20	SEQ-(500mL-or-15min)_W5-20	TARA_20091123T1352Z_025_EVENT_PUMP_DCM_(50m)_SEQ-(500mL-or-15min)_W5-20_A100000398	PRJEB6609	Euk_DNA_RNA_ext	NA	SMART_dT	ARC_AVPAOSW_r1	ERR1712110	run_ARC_AVPAOSW_5_C2FR6ACXX.IND1	ftp.sra.ebi.ac.uk/vol1/fastq/ERR171/000/ERR1712110/ERR1712110_1.fastq.gz;ftp.sra.ebi.ac.uk/vol1/fastq/ERR171/000/ERR1712110/ERR1712110_2.fastq.gz;	ftp.sra.ebi.ac.uk/vol1/err/ERR171/000/ERR1712110
MED_25_50M	TARA_E500000200	SAMEA2657045	ERS488521	1	4.6440621922482634	0.08204566132898833	59.01135968900451	39.41	19.38	MED	51.7	Oligotrophic Seas	TARA	TARA_25	[DCM] deep chlorophyll maximum layer (ENVO:01000326)	TARA_20091123T1620Z_025_EVENT_NET	50	48	52	180	2000	TARA_025_DCM_180-2000	SEQ-(500mL-or-15min)_N180-2000	TARA_20091123T1620Z_025_EVENT_NET_DCM_(50m)_SEQ-(500mL-or-15min)_N180-2000_E500000200	PRJEB6609	Euk_DNA_RNA_ext	NA	SMART_dT	ARC_AVRAOSW_r1	ERR1711984	run_ARC_AVRAOSW_5_C179JACXX.IND7	ftp.sra.ebi.ac.uk/vol1/fastq/ERR171/004/ERR1711984/ERR1711984_1.fastq.gz;ftp.sra.ebi.ac.uk/vol1/fastq/ERR171/004/ERR1711984/ERR1711984_2.fastq.gz;	ftp.sra.ebi.ac.uk/vol1/err/ERR171/004/ERR1711984
MED_25_50M	TARA_E500000200	SAMEA2657045	ERS488521	1	4.6440621922482634	0.08204566132898833	59.01135968900451	39.41	19.38	MED	51.7	Oligotrophic Seas	TARA	TARA_25	[DCM] deep chlorophyll maximum layer (ENVO:01000326)	TARA_20091123T1620Z_025_EVENT_NET	50	48	52	180	2000	TARA_025_DCM_180-2000	SEQ-(500mL-or-15min)_N180-2000	TARA_20091123T1620Z_025_EVENT_NET_DCM_(50m)_SEQ-(500mL-or-15min)_N180-2000_E500000200	PRJEB6609	Euk_DNA_RNA_ext	NA	SMART_dT	ARC_AVRAOSW_r1	ERR1712030	run_ARC_AVRAOSW_6_C2FR6ACXX.IND7	ftp.sra.ebi.ac.uk/vol1/fastq/ERR171/000/ERR1712030/ERR1712030_1.fastq.gz;ftp.sra.ebi.ac.uk/vol1/fastq/ERR171/000/ERR1712030/ERR1712030_2.fastq.gz;	ftp.sra.ebi.ac.uk/vol1/err/ERR171/000/ERR1712030
MED_25_50M	TARA_E500000196	SAMEA2657037	ERS488508	1	4.6440621922482634	0.08204566132898833	59.01135968900451	39.41	19.38	MED	51.7	Oligotrophic Seas	TARA	TARA_25	[DCM] deep chlorophyll maximum layer (ENVO:01000326)	TARA_20091123T1308Z_025_EVENT_NET	50	48	52	20	180	TARA_025_DCM_20-180	SEQ-(500mL-or-15min)_N20-180	TARA_20091123T1308Z_025_EVENT_NET_DCM_(50m)_SEQ-(500mL-or-15min)_N20-180_E500000196	PRJEB6609	Euk_DNA_RNA_ext	NA	TS_RNA	ARD_AVQAOSW_r1	ERR1719216	run_ARD_AVQAOSW_5_C1K33ACXX.IND2	ftp.sra.ebi.ac.uk/vol1/fastq/ERR171/006/ERR1719216/ERR1719216_1.fastq.gz;ftp.sra.ebi.ac.uk/vol1/fastq/ERR171/006/ERR1719216/ERR1719216_2.fastq.gz;	ftp.sra.ebi.ac.uk/vol1/err/ERR171/006/ERR1719216
MED_25_50M	TARA_E500000196	SAMEA2657037	ERS488508	1	4.6440621922482634	0.08204566132898833	59.01135968900451	39.41	19.38	MED	51.7	Oligotrophic Seas	TARA	TARA_25	[DCM] deep chlorophyll maximum layer (ENVO:01000326)	TARA_20091123T1308Z_025_EVENT_NET	50	48	52	20	180	TARA_025_DCM_20-180	SEQ-(500mL-or-15min)_N20-180	TARA_20091123T1308Z_025_EVENT_NET_DCM_(50m)_SEQ-(500mL-or-15min)_N20-180_E500000196	PRJEB6609	Euk_DNA_RNA_ext	NA	TS_RNA	ARD_AVQAOSW_r1	ERR1719361	run_ARD_AVQAOSW_6_D274CACXX.IND2	ftp.sra.ebi.ac.uk/vol1/fastq/ERR171/001/ERR1719361/ERR1719361_1.fastq.gz;ftp.sra.ebi.ac.uk/vol1/fastq/ERR171/001/ERR1719361/ERR1719361_2.fastq.gz;	ftp.sra.ebi.ac.uk/vol1/err/ERR171/001/ERR1719361
MED_25_50M	TARA_A100000396	SAMEA2619788	ERS488515	1	4.6440621922482634	0.08204566132898833	59.01135968900451	39.41	19.38	MED	51.7	Oligotrophic Seas	TARA	TARA_25	[DCM] deep chlorophyll maximum layer (ENVO:01000326)	TARA_20091123T1352Z_025_EVENT_PUMP	50	48	52	0.8	5	TARA_025_DCM_0.8-5	SEQ-(100L-or-15min)_W0.8-5	TARA_20091123T1352Z_025_EVENT_PUMP_DCM_(50m)_SEQ-(100L-or-15min)_W0.8-5_A100000396	PRJEB6610	NA	18S_PCR	MetaBar_18S	ARG_AEMOSW_r1	ERR562373	run_ARG_AEMOSW_1_70H17AAXX.IND12	ftp.sra.ebi.ac.uk/vol1/fastq/ERR562/ERR562373/ERR562373_1.fastq.gz;ftp.sra.ebi.ac.uk/vol1/fastq/ERR562/ERR562373/ERR562373_2.fastq.gz;	ftp.sra.ebi.ac.uk/vol1/err/ERR562/ERR562373
MED_25_50M	TARA_A100000398	SAMEA2619789	ERS488516	1	4.6440621922482634	0.08204566132898833	59.01135968900451	39.41	19.38	MED	51.7	Oligotrophic Seas	TARA	TARA_25	[DCM] deep chlorophyll maximum layer (ENVO:01000326)	TARA_20091123T1352Z_025_EVENT_PUMP	50	48	52	5	20	TARA_025_DCM_5-20	SEQ-(500mL-or-15min)_W5-20	TARA_20091123T1352Z_025_EVENT_PUMP_DCM_(50m)_SEQ-(500mL-or-15min)_W5-20_A100000398	PRJEB6610	NA	18S_PCR	MetaBar_18S	ARG_AENOSW_r1	ERR562679	run_ARG_AENOSW_1_64MD3AAXX.IND12	ftp.sra.ebi.ac.uk/vol1/fastq/ERR562/ERR562679/ERR562679_1.fastq.gz;ftp.sra.ebi.ac.uk/vol1/fastq/ERR562/ERR562679/ERR562679_2.fastq.gz;	ftp.sra.ebi.ac.uk/vol1/err/ERR562/ERR562679
MED_25_50M	TARA_E500000196	SAMEA2657037	ERS488508	1	4.6440621922482634	0.08204566132898833	59.01135968900451	39.41	19.38	MED	51.7	Oligotrophic Seas	TARA	TARA_25	[DCM] deep chlorophyll maximum layer (ENVO:01000326)	TARA_20091123T1308Z_025_EVENT_NET	50	48	52	20	180	TARA_025_DCM_20-180	SEQ-(500mL-or-15min)_N20-180	TARA_20091123T1308Z_025_EVENT_NET_DCM_(50m)_SEQ-(500mL-or-15min)_N20-180_E500000196	PRJEB6610	NA	18S_PCR	MetaBar_18S	ARG_AEPOSW_r1	ERR562639	run_ARG_AEPOSW_2_70H17AAXX.IND1	ftp.sra.ebi.ac.uk/vol1/fastq/ERR562/ERR562639/ERR562639_1.fastq.gz;ftp.sra.ebi.ac.uk/vol1/fastq/ERR562/ERR562639/ERR562639_2.fastq.gz;	ftp.sra.ebi.ac.uk/vol1/err/ERR562/ERR562639
MED_25_50M	TARA_E500000200	SAMEA2657045	ERS488521	1	4.6440621922482634	0.08204566132898833	59.01135968900451	39.41	19.38	MED	51.7	Oligotrophic Seas	TARA	TARA_25	[DCM] deep chlorophyll maximum layer (ENVO:01000326)	TARA_20091123T1620Z_025_EVENT_NET	50	48	52	180	2000	TARA_025_DCM_180-2000	SEQ-(500mL-or-15min)_N180-2000	TARA_20091123T1620Z_025_EVENT_NET_DCM_(50m)_SEQ-(500mL-or-15min)_N180-2000_E500000200	PRJEB6610	NA	18S_PCR	MetaBar_18S	ARG_AEQOSW_r1	ERR562708	run_ARG_AEQOSW_2_70H17AAXX.IND2	ftp.sra.ebi.ac.uk/vol1/fastq/ERR562/ERR562708/ERR562708_1.fastq.gz;ftp.sra.ebi.ac.uk/vol1/fastq/ERR562/ERR562708/ERR562708_2.fastq.gz;	ftp.sra.ebi.ac.uk/vol1/err/ERR562/ERR562708
MED_30_05M	TARA_A100001640	SAMEA2591115	ERS478024	1	4.689900567487807	0.032883147824125436	142.82365080241007	33.92	32.89	MED	5.4	Oligotrophic Seas	TARA	TARA_30	[SRF] surface water layer (ENVO:00010504)	TARA_20091215T1041Z_030_EVENT_PUMP	5	3	7	0.8	5	TARA_030_SRF_0.8-5	SEQ-(100L-or-15min)_W0.8-5	TARA_20091215T1041Z_030_EVENT_PUMP_SRF_(5m)_SEQ-(100L-or-15min)_W0.8-5_A100001640	PRJEB4352	Euk_DNA_RNA_ext	NA	MetaG	AHX_ABCOSU_r1	ERR538186	run_AHX_ABCOSU_8_C2EV3ACXX	ftp.sra.ebi.ac.uk/vol1/fastq/ERR538/ERR538186/ERR538186_1.fastq.gz;ftp.sra.ebi.ac.uk/vol1/fastq/ERR538/ERR538186/ERR538186_2.fastq.gz;	ftp.sra.ebi.ac.uk/vol1/err/ERR538/ERR538186
MED_30_05M	TARA_A100001638	SAMEA2591116	ERS478025	1	4.689900567487807	0.032883147824125436	142.82365080241007	33.92	32.89	MED	5.4	Oligotrophic Seas	TARA	TARA_30	[SRF] surface water layer (ENVO:00010504)	TARA_20091215T1041Z_030_EVENT_PUMP	5	3	7	5	20	TARA_030_SRF_5-20	SEQ-(500mL-or-15min)_W5-20	TARA_20091215T1041Z_030_EVENT_PUMP_SRF_(5m)_SEQ-(500mL-or-15min)_W5-20_A100001638	PRJEB4352	Euk_DNA_RNA_ext	NA	MetaG	AHX_ABDOSU_r1	ERR538178	run_AHX_ABDOSU_1_C2FGHACXX	ftp.sra.ebi.ac.uk/vol1/fastq/ERR538/ERR538178/ERR538178_1.fastq.gz;ftp.sra.ebi.ac.uk/vol1/fastq/ERR538/ERR538178/ERR538178_2.fastq.gz;	ftp.sra.ebi.ac.uk/vol1/err/ERR538/ERR538178
MED_30_05M	TARA_A100001646	SAMEA2611384	ERS478033	1	4.689900567487807	0.032883147824125436	142.82365080241007	33.92	32.89	MED	5.4	Oligotrophic Seas	TARA	TARA_30	[SRF] surface water layer (ENVO:00010504)	TARA_20091215T1113Z_030_EVENT_NET	5	3	7	20	180	TARA_030_SRF_20-180	SEQ-(500mL-or-15min)_N20-180	TARA_20091215T1113Z_030_EVENT_NET_SRF_(5m)_SEQ-(500mL-or-15min)_N20-180_A100001646	PRJEB4352	Euk_DNA_RNA_ext	NA	MetaG	AHX_ABEOSU_r1	ERR538189	run_AHX_ABEOSU_2_C2FGHACXX	ftp.sra.ebi.ac.uk/vol1/fastq/ERR538/ERR538189/ERR538189_1.fastq.gz;ftp.sra.ebi.ac.uk/vol1/fastq/ERR538/ERR538189/ERR538189_2.fastq.gz;	ftp.sra.ebi.ac.uk/vol1/err/ERR538/ERR538189
MED_30_05M	TARA_A100001640	SAMEA2189663	ERS329510	1	4.689900567487807	0.032883147824125436	142.82365080241007	33.92	32.89	MED	5.4	Oligotrophic Seas	TARA	TARA_30	[SRF] surface water layer (ENVO:00010504)	TARA_20091215T1041Z_030_EVENT_PUMP	5	3	7	0.8	5	TARA_030_SRF_0.8-5	SEQ-(100L-or-15min)_W0.8-5	TARA_20091215T1041Z_030_EVENT_PUMP_SRF_(5m)_SEQ-(100L-or-15min)_W0.8-5_A100001640	PRJEB4352	Euk_DNA_RNA_ext	NA	MetaG	AHXABCOSU	ERR318604	run_AHX_ABCOSU_5_627DCAAXX	ftp.sra.ebi.ac.uk/vol1/fastq/ERR318/ERR318604/ERR318604_1.fastq.gz;ftp.sra.ebi.ac.uk/vol1/fastq/ERR318/ERR318604/ERR318604_2.fastq.gz;	ftp.sra.ebi.ac.uk/vol1/err/ERR318/ERR318604
MED_30_05M	TARA_A100001640	SAMEA2189663	ERS329510	1	4.689900567487807	0.032883147824125436	142.82365080241007	33.92	32.89	MED	5.4	Oligotrophic Seas	TARA	TARA_30	[SRF] surface water layer (ENVO:00010504)	TARA_20091215T1041Z_030_EVENT_PUMP	5	3	7	0.8	5	TARA_030_SRF_0.8-5	SEQ-(100L-or-15min)_W0.8-5	TARA_20091215T1041Z_030_EVENT_PUMP_SRF_(5m)_SEQ-(100L-or-15min)_W0.8-5_A100001640	PRJEB4352	Euk_DNA_RNA_ext	NA	MetaG	AHXABCOSU	ERR318607	run_AHX_ABCOSU_6_627DCAAXX	ftp.sra.ebi.ac.uk/vol1/fastq/ERR318/ERR318607/ERR318607_1.fastq.gz;ftp.sra.ebi.ac.uk/vol1/fastq/ERR318/ERR318607/ERR318607_2.fastq.gz;	ftp.sra.ebi.ac.uk/vol1/err/ERR318/ERR318607
MED_30_05M	TARA_A100001638	SAMEA2189656	ERS329503	1	4.689900567487807	0.032883147824125436	142.82365080241007	33.92	32.89	MED	5.4	Oligotrophic Seas	TARA	TARA_30	[SRF] surface water layer (ENVO:00010504)	TARA_20091215T1041Z_030_EVENT_PUMP	5	3	7	5	20	TARA_030_SRF_5-20	SEQ-(500mL-or-15min)_W5-20	TARA_20091215T1041Z_030_EVENT_PUMP_SRF_(5m)_SEQ-(500mL-or-15min)_W5-20_A100001638	PRJEB4352	Euk_DNA_RNA_ext	NA	MetaG	AHXABDOSU	ERR318589	run_AHX_ABDOSU_7_627DCAAXX	ftp.sra.ebi.ac.uk/vol1/fastq/ERR318/ERR318589/ERR318589_1.fastq.gz;ftp.sra.ebi.ac.uk/vol1/fastq/ERR318/ERR318589/ERR318589_2.fastq.gz;	ftp.sra.ebi.ac.uk/vol1/err/ERR318/ERR318589
MED_30_05M	TARA_A100001638	SAMEA2189656	ERS329503	1	4.689900567487807	0.032883147824125436	142.82365080241007	33.92	32.89	MED	5.4	Oligotrophic Seas	TARA	TARA_30	[SRF] surface water layer (ENVO:00010504)	TARA_20091215T1041Z_030_EVENT_PUMP	5	3	7	5	20	TARA_030_SRF_5-20	SEQ-(500mL-or-15min)_W5-20	TARA_20091215T1041Z_030_EVENT_PUMP_SRF_(5m)_SEQ-(500mL-or-15min)_W5-20_A100001638	PRJEB4352	Euk_DNA_RNA_ext	NA	MetaG	AHXABDOSU	ERR318602	run_AHX_ABDOSU_8_627DCAAXX	ftp.sra.ebi.ac.uk/vol1/fastq/ERR318/ERR318602/ERR318602_1.fastq.gz;ftp.sra.ebi.ac.uk/vol1/fastq/ERR318/ERR318602/ERR318602_2.fastq.gz;	ftp.sra.ebi.ac.uk/vol1/err/ERR318/ERR318602
MED_30_05M	TARA_A100001646	SAMEA2189658	ERS329505	1	4.689900567487807	0.032883147824125436	142.82365080241007	33.92	32.89	MED	5.4	Oligotrophic Seas	TARA	TARA_30	[SRF] surface water layer (ENVO:00010504)	TARA_20091215T1113Z_030_EVENT_NET	5	3	7	20	180	TARA_030_SRF_20-180	SEQ-(500mL-or-15min)_N20-180	TARA_20091215T1113Z_030_EVENT_NET_SRF_(5m)_SEQ-(500mL-or-15min)_N20-180_A100001646	PRJEB4352	Euk_DNA_RNA_ext	NA	MetaG	AHXABEOSU	ERR318616	run_AHX_ABEOSU_1_62J5HAAXX	ftp.sra.ebi.ac.uk/vol1/fastq/ERR318/ERR318616/ERR318616_1.fastq.gz;ftp.sra.ebi.ac.uk/vol1/fastq/ERR318/ERR318616/ERR318616_2.fastq.gz;	ftp.sra.ebi.ac.uk/vol1/err/ERR318/ERR318616
MED_30_05M	TARA_A100001646	SAMEA2189658	ERS329505	1	4.689900567487807	0.032883147824125436	142.82365080241007	33.92	32.89	MED	5.4	Oligotrophic Seas	TARA	TARA_30	[SRF] surface water layer (ENVO:00010504)	TARA_20091215T1113Z_030_EVENT_NET	5	3	7	20	180	TARA_030_SRF_20-180	SEQ-(500mL-or-15min)_N20-180	TARA_20091215T1113Z_030_EVENT_NET_SRF_(5m)_SEQ-(500mL-or-15min)_N20-180_A100001646	PRJEB4352	Euk_DNA_RNA_ext	NA	MetaG	AHXABEOSU	ERR318585	run_AHX_ABEOSU_2_62J5HAAXX	ftp.sra.ebi.ac.uk/vol1/fastq/ERR318/ERR318585/ERR318585_1.fastq.gz;ftp.sra.ebi.ac.uk/vol1/fastq/ERR318/ERR318585/ERR318585_2.fastq.gz;	ftp.sra.ebi.ac.uk/vol1/err/ERR318/ERR318585
MED_30_05M	TARA_A100001648	SAMEA2189654	ERS329501	1	4.689900567487807	0.032883147824125436	142.82365080241007	33.92	32.89	MED	5.4	Oligotrophic Seas	TARA	TARA_30	[SRF] surface water layer (ENVO:00010504)	TARA_20091215T1244Z_030_EVENT_NET	5	3	7	180	2000	TARA_030_SRF_180-2000	SEQ-(500mL-or-15min)_N180-2000	TARA_20091215T1244Z_030_EVENT_NET_SRF_(5m)_SEQ-(500mL-or-15min)_N180-2000_A100001648	PRJEB4352	Euk_DNA_RNA_ext	NA	MetaG	AHXABFOSW	ERR318609	run_AHX_ABFOSW_3_62J5HAAXX.M2T	ftp.sra.ebi.ac.uk/vol1/fastq/ERR318/ERR318609/ERR318609_1.fastq.gz;ftp.sra.ebi.ac.uk/vol1/fastq/ERR318/ERR318609/ERR318609_2.fastq.gz;	ftp.sra.ebi.ac.uk/vol1/err/ERR318/ERR318609
MED_30_05M	TARA_A100001648	SAMEA2189654	ERS329501	1	4.689900567487807	0.032883147824125436	142.82365080241007	33.92	32.89	MED	5.4	Oligotrophic Seas	TARA	TARA_30	[SRF] surface water layer (ENVO:00010504)	TARA_20091215T1244Z_030_EVENT_NET	5	3	7	180	2000	TARA_030_SRF_180-2000	SEQ-(500mL-or-15min)_N180-2000	TARA_20091215T1244Z_030_EVENT_NET_SRF_(5m)_SEQ-(500mL-or-15min)_N180-2000_A100001648	PRJEB4352	Euk_DNA_RNA_ext	NA	MetaG	AHXABFOSW	ERR318614	run_AHX_ABFOSW_4_62J5HAAXX.M2T	ftp.sra.ebi.ac.uk/vol1/fastq/ERR318/ERR318614/ERR318614_1.fastq.gz;ftp.sra.ebi.ac.uk/vol1/fastq/ERR318/ERR318614/ERR318614_2.fastq.gz;	ftp.sra.ebi.ac.uk/vol1/err/ERR318/ERR318614
MED_30_05M	TARA_A100001648	SAMEA2189654	ERS329501	1	4.689900567487807	0.032883147824125436	142.82365080241007	33.92	32.89	MED	5.4	Oligotrophic Seas	TARA	TARA_30	[SRF] surface water layer (ENVO:00010504)	TARA_20091215T1244Z_030_EVENT_NET	5	3	7	180	2000	TARA_030_SRF_180-2000	SEQ-(500mL-or-15min)_N180-2000	TARA_20091215T1244Z_030_EVENT_NET_SRF_(5m)_SEQ-(500mL-or-15min)_N180-2000_A100001648	PRJEB4352	Euk_DNA_RNA_ext	NA	MetaG	AHXABFOSW	ERR318608	run_AHX_ABFOSW_5_62J5HAAXX.M2T	ftp.sra.ebi.ac.uk/vol1/fastq/ERR318/ERR318608/ERR318608_1.fastq.gz;ftp.sra.ebi.ac.uk/vol1/fastq/ERR318/ERR318608/ERR318608_2.fastq.gz;	ftp.sra.ebi.ac.uk/vol1/err/ERR318/ERR318608
MED_30_05M	TARA_A100001648	SAMEA2189654	ERS329501	1	4.689900567487807	0.032883147824125436	142.82365080241007	33.92	32.89	MED	5.4	Oligotrophic Seas	TARA	TARA_30	[SRF] surface water layer (ENVO:00010504)	TARA_20091215T1244Z_030_EVENT_NET	5	3	7	180	2000	TARA_030_SRF_180-2000	SEQ-(500mL-or-15min)_N180-2000	TARA_20091215T1244Z_030_EVENT_NET_SRF_(5m)_SEQ-(500mL-or-15min)_N180-2000_A100001648	PRJEB4352	Euk_DNA_RNA_ext	NA	MetaG	AHXABFOSW	ERR318610	run_AHX_ABFOSW_6_62J5HAAXX.M2T	ftp.sra.ebi.ac.uk/vol1/fastq/ERR318/ERR318610/ERR318610_1.fastq.gz;ftp.sra.ebi.ac.uk/vol1/fastq/ERR318/ERR318610/ERR318610_2.fastq.gz;	ftp.sra.ebi.ac.uk/vol1/err/ERR318/ERR318610
MED_30_05M	TARA_A100001648	SAMEA2189654	ERS329501	1	4.689900567487807	0.032883147824125436	142.82365080241007	33.92	32.89	MED	5.4	Oligotrophic Seas	TARA	TARA_30	[SRF] surface water layer (ENVO:00010504)	TARA_20091215T1244Z_030_EVENT_NET	5	3	7	180	2000	TARA_030_SRF_180-2000	SEQ-(500mL-or-15min)_N180-2000	TARA_20091215T1244Z_030_EVENT_NET_SRF_(5m)_SEQ-(500mL-or-15min)_N180-2000_A100001648	PRJEB4352	Euk_DNA_RNA_ext	NA	MetaG	AHXABFOSW	ERR318587	run_AHX_ABFOSW_7_62J5HAAXX.M2T	ftp.sra.ebi.ac.uk/vol1/fastq/ERR318/ERR318587/ERR318587_1.fastq.gz;ftp.sra.ebi.ac.uk/vol1/fastq/ERR318/ERR318587/ERR318587_2.fastq.gz;	ftp.sra.ebi.ac.uk/vol1/err/ERR318/ERR318587
MED_30_05M	TARA_A100001648	SAMEA2189654	ERS329501	1	4.689900567487807	0.032883147824125436	142.82365080241007	33.92	32.89	MED	5.4	Oligotrophic Seas	TARA	TARA_30	[SRF] surface water layer (ENVO:00010504)	TARA_20091215T1244Z_030_EVENT_NET	5	3	7	180	2000	TARA_030_SRF_180-2000	SEQ-(500mL-or-15min)_N180-2000	TARA_20091215T1244Z_030_EVENT_NET_SRF_(5m)_SEQ-(500mL-or-15min)_N180-2000_A100001648	PRJEB4352	Euk_DNA_RNA_ext	NA	MetaG	AHXABFOSW	ERR318596	run_AHX_ABFOSW_8_62J5HAAXX.M2T	ftp.sra.ebi.ac.uk/vol1/fastq/ERR318/ERR318596/ERR318596_1.fastq.gz;ftp.sra.ebi.ac.uk/vol1/fastq/ERR318/ERR318596/ERR318596_2.fastq.gz;	ftp.sra.ebi.ac.uk/vol1/err/ERR318/ERR318596
MED_30_05M	TARA_A100001015	SAMEA2591108	ERS478017	1	4.689900567487807	0.032883147824125436	142.82365080241007	33.92	32.89	MED	5.4	Oligotrophic Seas	TARA	TARA_30	[SRF] surface water layer (ENVO:00010504)	TARA_20091215T1041Z_030_EVENT_PUMP	5	3	7	0.22	1.6	TARA_030_SRF_0.22-1.6	SEQ-(100L)_W0.22-1.6	TARA_20091215T1041Z_030_EVENT_PUMP_SRF_(5m)_SEQ-(100L)_W0.22-1.6_A100001015	PRJEB1787	Acinas_Prok_DNA_ext	NA	MetaG	APY_COSF_r1	ERR315862	run_APY_COSF_8_D0AE1ACXX.IND7	ftp.sra.ebi.ac.uk/vol1/fastq/ERR315/ERR315862/ERR315862_1.fastq.gz;ftp.sra.ebi.ac.uk/vol1/fastq/ERR315/ERR315862/ERR315862_2.fastq.gz;	ftp.sra.ebi.ac.uk/vol1/err/ERR315/ERR315862
MED_30_05M	TARA_A100001015	SAMEA2591108	ERS478017	1	4.689900567487807	0.032883147824125436	142.82365080241007	33.92	32.89	MED	5.4	Oligotrophic Seas	TARA	TARA_30	[SRF] surface water layer (ENVO:00010504)	TARA_20091215T1041Z_030_EVENT_PUMP	5	3	7	0.22	1.6	TARA_030_SRF_0.22-1.6	SEQ-(100L)_W0.22-1.6	TARA_20091215T1041Z_030_EVENT_PUMP_SRF_(5m)_SEQ-(100L)_W0.22-1.6_A100001015	PRJEB1787	Acinas_Prok_DNA_ext	NA	MetaG	APYCOSE	ERR315863	run_APY_COSE_8_81DHRABXX	ftp.sra.ebi.ac.uk/vol1/fastq/ERR315/ERR315863/ERR315863_1.fastq.gz;ftp.sra.ebi.ac.uk/vol1/fastq/ERR315/ERR315863/ERR315863_2.fastq.gz;	ftp.sra.ebi.ac.uk/vol1/err/ERR315/ERR315863
MED_30_05M	TARA_A100001648	SAMEA2624980	ERS478036	1	4.689900567487807	0.032883147824125436	142.82365080241007	33.92	32.89	MED	5.4	Oligotrophic Seas	TARA	TARA_30	[SRF] surface water layer (ENVO:00010504)	TARA_20091215T1244Z_030_EVENT_NET	5	3	7	180	2000	TARA_030_SRF_180-2000	SEQ-(500mL-or-15min)_N180-2000	TARA_20091215T1244Z_030_EVENT_NET_SRF_(5m)_SEQ-(500mL-or-15min)_N180-2000_A100001648	PRJEB6609	Euk_DNA_RNA_ext	NA	SMART_dT	ARC_AASOSE_r1	ERR550401	run_ARC_AASOSE_8_B06BTABXX	ftp.sra.ebi.ac.uk/vol1/fastq/ERR550/ERR550401/ERR550401_1.fastq.gz;ftp.sra.ebi.ac.uk/vol1/fastq/ERR550/ERR550401/ERR550401_2.fastq.gz;	ftp.sra.ebi.ac.uk/vol1/err/ERR550/ERR550401
MED_30_05M	TARA_A100001638	SAMEA2591116	ERS478025	1	4.689900567487807	0.032883147824125436	142.82365080241007	33.92	32.89	MED	5.4	Oligotrophic Seas	TARA	TARA_30	[SRF] surface water layer (ENVO:00010504)	TARA_20091215T1041Z_030_EVENT_PUMP	5	3	7	5	20	TARA_030_SRF_5-20	SEQ-(500mL-or-15min)_W5-20	TARA_20091215T1041Z_030_EVENT_PUMP_SRF_(5m)_SEQ-(500mL-or-15min)_W5-20_A100001638	PRJEB6609	Euk_DNA_RNA_ext	NA	SMART_dT	ARC_BDSAOSW_r1	ERR550394	run_ARC_BDSAOSW_2_C1K0EACXX.IND13	ftp.sra.ebi.ac.uk/vol1/fastq/ERR550/ERR550394/ERR550394_1.fastq.gz;ftp.sra.ebi.ac.uk/vol1/fastq/ERR550/ERR550394/ERR550394_2.fastq.gz;	ftp.sra.ebi.ac.uk/vol1/err/ERR550/ERR550394
MED_30_05M	TARA_A100001638	SAMEA2591116	ERS478025	1	4.689900567487807	0.032883147824125436	142.82365080241007	33.92	32.89	MED	5.4	Oligotrophic Seas	TARA	TARA_30	[SRF] surface water layer (ENVO:00010504)	TARA_20091215T1041Z_030_EVENT_PUMP	5	3	7	5	20	TARA_030_SRF_5-20	SEQ-(500mL-or-15min)_W5-20	TARA_20091215T1041Z_030_EVENT_PUMP_SRF_(5m)_SEQ-(500mL-or-15min)_W5-20_A100001638	PRJEB6609	Euk_DNA_RNA_ext	NA	SMART_dT	ARC_BDSAOSW_r1	ERR550389	run_ARC_BDSAOSW_2_D2APAACXX.IND13	ftp.sra.ebi.ac.uk/vol1/fastq/ERR550/ERR550389/ERR550389_1.fastq.gz;ftp.sra.ebi.ac.uk/vol1/fastq/ERR550/ERR550389/ERR550389_2.fastq.gz;	ftp.sra.ebi.ac.uk/vol1/err/ERR550/ERR550389
MED_30_05M	TARA_A100001639	SAMEA2591117	ERS478026	1	4.689900567487807	0.032883147824125436	142.82365080241007	33.92	32.89	MED	5.4	Oligotrophic Seas	TARA	TARA_30	[SRF] surface water layer (ENVO:00010504)	TARA_20091215T1041Z_030_EVENT_PUMP	5	3	7	0.8	5	TARA_030_SRF_0.8-5	SEQ-(100L-or-15min)_W0.8-5	TARA_20091215T1041Z_030_EVENT_PUMP_SRF_(5m)_SEQ-(100L-or-15min)_W0.8-5_A100001639	PRJEB6609	Euk_DNA_RNA_ext	NA	SMART_dT	ARCAAIOSE	ERR550404	run_ARC_AAIOSE_1_B037CABXX	ftp.sra.ebi.ac.uk/vol1/fastq/ERR550/ERR550404/ERR550404_1.fastq.gz;ftp.sra.ebi.ac.uk/vol1/fastq/ERR550/ERR550404/ERR550404_2.fastq.gz;	ftp.sra.ebi.ac.uk/vol1/err/ERR550/ERR550404
MED_30_05M	TARA_A100001641	SAMEA2591118	ERS478027	1	4.689900567487807	0.032883147824125436	142.82365080241007	33.92	32.89	MED	5.4	Oligotrophic Seas	TARA	TARA_30	[SRF] surface water layer (ENVO:00010504)	TARA_20091215T1041Z_030_EVENT_PUMP	5	3	7	5	20	TARA_030_SRF_5-20	SEQ-(500mL-or-15min)_W5-20	TARA_20091215T1041Z_030_EVENT_PUMP_SRF_(5m)_SEQ-(500mL-or-15min)_W5-20_A100001641	PRJEB6609	Euk_DNA_RNA_ext	NA	SMART_dT	ARCAAKOSE	ERR550398	run_ARC_AAKOSE_2_B037CABXX	ftp.sra.ebi.ac.uk/vol1/fastq/ERR550/ERR550398/ERR550398_1.fastq.gz;ftp.sra.ebi.ac.uk/vol1/fastq/ERR550/ERR550398/ERR550398_2.fastq.gz;	ftp.sra.ebi.ac.uk/vol1/err/ERR550/ERR550398
MED_30_05M	TARA_A100001647	SAMEA2624983	ERS478034	1	4.689900567487807	0.032883147824125436	142.82365080241007	33.92	32.89	MED	5.4	Oligotrophic Seas	TARA	TARA_30	[SRF] surface water layer (ENVO:00010504)	TARA_20091215T1113Z_030_EVENT_NET	5	3	7	20	180	TARA_030_SRF_20-180	SEQ-(500mL-or-15min)_N20-180	TARA_20091215T1113Z_030_EVENT_NET_SRF_(5m)_SEQ-(500mL-or-15min)_N20-180_A100001647	PRJEB6609	Euk_DNA_RNA_ext	NA	SMART_dT	ARCAALOSE	ERR550395	run_ARC_AALOSE_3_B037CABXX	ftp.sra.ebi.ac.uk/vol1/fastq/ERR550/ERR550395/ERR550395_1.fastq.gz;ftp.sra.ebi.ac.uk/vol1/fastq/ERR550/ERR550395/ERR550395_2.fastq.gz;	ftp.sra.ebi.ac.uk/vol1/err/ERR550/ERR550395
MED_30_05M	TARA_A100001649	SAMEA2624978	ERS478037	1	4.689900567487807	0.032883147824125436	142.82365080241007	33.92	32.89	MED	5.4	Oligotrophic Seas	TARA	TARA_30	[SRF] surface water layer (ENVO:00010504)	TARA_20091215T1244Z_030_EVENT_NET	5	3	7	180	2000	TARA_030_SRF_180-2000	SEQ-(500mL-or-15min)_N180-2000	TARA_20091215T1244Z_030_EVENT_NET_SRF_(5m)_SEQ-(500mL-or-15min)_N180-2000_A100001649	PRJEB6609	Euk_DNA_RNA_ext	NA	SMART_dT	ARCAAMOSE	ERR550385	run_ARC_AAMOSE_4_B037CABXX	ftp.sra.ebi.ac.uk/vol1/fastq/ERR550/ERR550385/ERR550385_1.fastq.gz;ftp.sra.ebi.ac.uk/vol1/fastq/ERR550/ERR550385/ERR550385_2.fastq.gz;	ftp.sra.ebi.ac.uk/vol1/err/ERR550/ERR550385
MED_30_05M	TARA_A100001646	SAMEA2611384	ERS478033	1	4.689900567487807	0.032883147824125436	142.82365080241007	33.92	32.89	MED	5.4	Oligotrophic Seas	TARA	TARA_30	[SRF] surface water layer (ENVO:00010504)	TARA_20091215T1113Z_030_EVENT_NET	5	3	7	20	180	TARA_030_SRF_20-180	SEQ-(500mL-or-15min)_N20-180	TARA_20091215T1113Z_030_EVENT_NET_SRF_(5m)_SEQ-(500mL-or-15min)_N20-180_A100001646	PRJEB6609	Euk_DNA_RNA_ext	NA	TS_RNA	ARD_BDTAOSW_r1	ERR550525	run_ARD_BDTAOSW_1_C1K0UACXX.IND7	ftp.sra.ebi.ac.uk/vol1/fastq/ERR550/ERR550525/ERR550525_1.fastq.gz;ftp.sra.ebi.ac.uk/vol1/fastq/ERR550/ERR550525/ERR550525_2.fastq.gz;	ftp.sra.ebi.ac.uk/vol1/err/ERR550/ERR550525
MED_30_05M	TARA_A100001648	SAMEA2624980	ERS478036	1	4.689900567487807	0.032883147824125436	142.82365080241007	33.92	32.89	MED	5.4	Oligotrophic Seas	TARA	TARA_30	[SRF] surface water layer (ENVO:00010504)	TARA_20091215T1244Z_030_EVENT_NET	5	3	7	180	2000	TARA_030_SRF_180-2000	SEQ-(500mL-or-15min)_N180-2000	TARA_20091215T1244Z_030_EVENT_NET_SRF_(5m)_SEQ-(500mL-or-15min)_N180-2000_A100001648	PRJEB6609	Euk_DNA_RNA_ext	NA	TS_RNA	ARD_BDVAOSW_r1	ERR550517	run_ARD_BDVAOSW_2_C1K0UACXX.IND9	ftp.sra.ebi.ac.uk/vol1/fastq/ERR550/ERR550517/ERR550517_1.fastq.gz;ftp.sra.ebi.ac.uk/vol1/fastq/ERR550/ERR550517/ERR550517_2.fastq.gz;	ftp.sra.ebi.ac.uk/vol1/err/ERR550/ERR550517
MED_30_05M	TARA_A100001640	SAMEA2591115	ERS478024	1	4.689900567487807	0.032883147824125436	142.82365080241007	33.92	32.89	MED	5.4	Oligotrophic Seas	TARA	TARA_30	[SRF] surface water layer (ENVO:00010504)	TARA_20091215T1041Z_030_EVENT_PUMP	5	3	7	0.8	5	TARA_030_SRF_0.8-5	SEQ-(100L-or-15min)_W0.8-5	TARA_20091215T1041Z_030_EVENT_PUMP_SRF_(5m)_SEQ-(100L-or-15min)_W0.8-5_A100001640	PRJEB6610	NA	18S_PCR	MetaBar_18S	ARG_AEROSW_r1	ERR562585	run_ARG_AEROSW_2_70H17AAXX.IND11	ftp.sra.ebi.ac.uk/vol1/fastq/ERR562/ERR562585/ERR562585_1.fastq.gz;ftp.sra.ebi.ac.uk/vol1/fastq/ERR562/ERR562585/ERR562585_2.fastq.gz;	ftp.sra.ebi.ac.uk/vol1/err/ERR562/ERR562585
MED_30_05M	TARA_A100001640	SAMEA2591115	ERS478024	1	4.689900567487807	0.032883147824125436	142.82365080241007	33.92	32.89	MED	5.4	Oligotrophic Seas	TARA	TARA_30	[SRF] surface water layer (ENVO:00010504)	TARA_20091215T1041Z_030_EVENT_PUMP	5	3	7	0.8	5	TARA_030_SRF_0.8-5	SEQ-(100L-or-15min)_W0.8-5	TARA_20091215T1041Z_030_EVENT_PUMP_SRF_(5m)_SEQ-(100L-or-15min)_W0.8-5_A100001640	PRJEB6610	NA	18S_PCR	MetaBar_18S	ARG_AEROSW_r1	ERR562471	run_ARG_AEROSW_6_66109AAXX.IND11	ftp.sra.ebi.ac.uk/vol1/fastq/ERR562/ERR562471/ERR562471_1.fastq.gz;ftp.sra.ebi.ac.uk/vol1/fastq/ERR562/ERR562471/ERR562471_2.fastq.gz;	ftp.sra.ebi.ac.uk/vol1/err/ERR562/ERR562471
MED_30_05M	TARA_A100001638	SAMEA2591116	ERS478025	1	4.689900567487807	0.032883147824125436	142.82365080241007	33.92	32.89	MED	5.4	Oligotrophic Seas	TARA	TARA_30	[SRF] surface water layer (ENVO:00010504)	TARA_20091215T1041Z_030_EVENT_PUMP	5	3	7	5	20	TARA_030_SRF_5-20	SEQ-(500mL-or-15min)_W5-20	TARA_20091215T1041Z_030_EVENT_PUMP_SRF_(5m)_SEQ-(500mL-or-15min)_W5-20_A100001638	PRJEB6610	NA	18S_PCR	MetaBar_18S	ARG_AESOSW_r1	ERR562656	run_ARG_AESOSW_6_D0803ACXX.IND9	ftp.sra.ebi.ac.uk/vol1/fastq/ERR562/ERR562656/ERR562656_1.fastq.gz;ftp.sra.ebi.ac.uk/vol1/fastq/ERR562/ERR562656/ERR562656_2.fastq.gz;	ftp.sra.ebi.ac.uk/vol1/err/ERR562/ERR562656
MED_30_05M	TARA_A100001646	SAMEA2611384	ERS478033	1	4.689900567487807	0.032883147824125436	142.82365080241007	33.92	32.89	MED	5.4	Oligotrophic Seas	TARA	TARA_30	[SRF] surface water layer (ENVO:00010504)	TARA_20091215T1113Z_030_EVENT_NET	5	3	7	20	180	TARA_030_SRF_20-180	SEQ-(500mL-or-15min)_N20-180	TARA_20091215T1113Z_030_EVENT_NET_SRF_(5m)_SEQ-(500mL-or-15min)_N20-180_A100001646	PRJEB6610	NA	18S_PCR	MetaBar_18S	ARG_AETOSW_r1	ERR562515	run_ARG_AETOSW_2_70H17AAXX.IND12	ftp.sra.ebi.ac.uk/vol1/fastq/ERR562/ERR562515/ERR562515_1.fastq.gz;ftp.sra.ebi.ac.uk/vol1/fastq/ERR562/ERR562515/ERR562515_2.fastq.gz;	ftp.sra.ebi.ac.uk/vol1/err/ERR562/ERR562515
MED_30_05M	TARA_A100001648	SAMEA2624980	ERS478036	1	4.689900567487807	0.032883147824125436	142.82365080241007	33.92	32.89	MED	5.4	Oligotrophic Seas	TARA	TARA_30	[SRF] surface water layer (ENVO:00010504)	TARA_20091215T1244Z_030_EVENT_NET	5	3	7	180	2000	TARA_030_SRF_180-2000	SEQ-(500mL-or-15min)_N180-2000	TARA_20091215T1244Z_030_EVENT_NET_SRF_(5m)_SEQ-(500mL-or-15min)_N180-2000_A100001648	PRJEB6610	NA	18S_PCR	MetaBar_18S	ARG_AEVOSW_r1	ERR562529	run_ARG_AEVOSW_3_70H17AAXX.IND1	ftp.sra.ebi.ac.uk/vol1/fastq/ERR562/ERR562529/ERR562529_1.fastq.gz;ftp.sra.ebi.ac.uk/vol1/fastq/ERR562/ERR562529/ERR562529_2.fastq.gz;	ftp.sra.ebi.ac.uk/vol1/err/ERR562/ERR562529
MED_30_70M	TARA_A100001333	SAMEA2591128	ERS478046	1	4.504173215554871	0.0335569402279645	135.1230885265697	33.93	32.77	MED	69.1	Oligotrophic Seas	TARA	TARA_30	[DCM] deep chlorophyll maximum layer (ENVO:01000326)	TARA_20091215T1512Z_030_Combined-EVENTS_CAST	70	66	75	0.8	5	TARA_030_DCM_0.8-5	SEQ-(100L-or-15min)_W0.8-5	TARA_20091215T1512Z_030_Combined-EVENTS_CAST_DCM_(70m)_SEQ-(100L-or-15min)_W0.8-5_A100001333	PRJEB4352	Euk_DNA_RNA_ext	NA	MetaG	AHX_AAVOSU_r1	ERR538179	run_AHX_AAVOSU_5_C2EV3ACXX	ftp.sra.ebi.ac.uk/vol1/fastq/ERR538/ERR538179/ERR538179_1.fastq.gz;ftp.sra.ebi.ac.uk/vol1/fastq/ERR538/ERR538179/ERR538179_2.fastq.gz;	ftp.sra.ebi.ac.uk/vol1/err/ERR538/ERR538179
MED_30_70M	TARA_A100001334	SAMEA2591129	ERS478047	1	4.504173215554871	0.0335569402279645	135.1230885265697	33.93	32.77	MED	69.1	Oligotrophic Seas	TARA	TARA_30	[DCM] deep chlorophyll maximum layer (ENVO:01000326)	TARA_20091215T1512Z_030_Combined-EVENTS_CAST	70	66	75	5	20	TARA_030_DCM_5-20	SEQ-(500mL-or-15min)_W5-20	TARA_20091215T1512Z_030_Combined-EVENTS_CAST_DCM_(70m)_SEQ-(500mL-or-15min)_W5-20_A100001334	PRJEB4352	Euk_DNA_RNA_ext	NA	MetaG	AHX_ABAOSU_r1	ERR538188	run_AHX_ABAOSU_6_C2EV3ACXX	ftp.sra.ebi.ac.uk/vol1/fastq/ERR538/ERR538188/ERR538188_1.fastq.gz;ftp.sra.ebi.ac.uk/vol1/fastq/ERR538/ERR538188/ERR538188_2.fastq.gz;	ftp.sra.ebi.ac.uk/vol1/err/ERR538/ERR538188
MED_30_70M	TARA_A100001333	SAMEA2189655	ERS329502	1	4.504173215554871	0.0335569402279645	135.1230885265697	33.93	32.77	MED	69.1	Oligotrophic Seas	TARA	TARA_30	[DCM] deep chlorophyll maximum layer (ENVO:01000326)	TARA_20091215T1512Z_030_Combined-EVENTS_CAST	70	66	75	0.8	5	TARA_030_DCM_0.8-5	SEQ-(100L-or-15min)_W0.8-5	TARA_20091215T1512Z_030_Combined-EVENTS_CAST_DCM_(70m)_SEQ-(100L-or-15min)_W0.8-5_A100001333	PRJEB4352	Euk_DNA_RNA_ext	NA	MetaG	AHXAAVOSU	ERR318599	run_AHX_AAVOSU_1_627DCAAXX	ftp.sra.ebi.ac.uk/vol1/fastq/ERR318/ERR318599/ERR318599_1.fastq.gz;ftp.sra.ebi.ac.uk/vol1/fastq/ERR318/ERR318599/ERR318599_2.fastq.gz;	ftp.sra.ebi.ac.uk/vol1/err/ERR318/ERR318599
MED_30_70M	TARA_A100001333	SAMEA2189655	ERS329502	1	4.504173215554871	0.0335569402279645	135.1230885265697	33.93	32.77	MED	69.1	Oligotrophic Seas	TARA	TARA_30	[DCM] deep chlorophyll maximum layer (ENVO:01000326)	TARA_20091215T1512Z_030_Combined-EVENTS_CAST	70	66	75	0.8	5	TARA_030_DCM_0.8-5	SEQ-(100L-or-15min)_W0.8-5	TARA_20091215T1512Z_030_Combined-EVENTS_CAST_DCM_(70m)_SEQ-(100L-or-15min)_W0.8-5_A100001333	PRJEB4352	Euk_DNA_RNA_ext	NA	MetaG	AHXAAVOSU	ERR318590	run_AHX_AAVOSU_2_627DCAAXX	ftp.sra.ebi.ac.uk/vol1/fastq/ERR318/ERR318590/ERR318590_1.fastq.gz;ftp.sra.ebi.ac.uk/vol1/fastq/ERR318/ERR318590/ERR318590_2.fastq.gz;	ftp.sra.ebi.ac.uk/vol1/err/ERR318/ERR318590
MED_30_70M	TARA_A100001333	SAMEA2189655	ERS329502	1	4.504173215554871	0.0335569402279645	135.1230885265697	33.93	32.77	MED	69.1	Oligotrophic Seas	TARA	TARA_30	[DCM] deep chlorophyll maximum layer (ENVO:01000326)	TARA_20091215T1512Z_030_Combined-EVENTS_CAST	70	66	75	0.8	5	TARA_030_DCM_0.8-5	SEQ-(100L-or-15min)_W0.8-5	TARA_20091215T1512Z_030_Combined-EVENTS_CAST_DCM_(70m)_SEQ-(100L-or-15min)_W0.8-5_A100001333	PRJEB4352	Euk_DNA_RNA_ext	NA	MetaG	AHXAAVOSW	ERR318597	run_AHX_AAVOSW_7_62FL1AAXX.M1C	ftp.sra.ebi.ac.uk/vol1/fastq/ERR318/ERR318597/ERR318597_1.fastq.gz;ftp.sra.ebi.ac.uk/vol1/fastq/ERR318/ERR318597/ERR318597_2.fastq.gz;	ftp.sra.ebi.ac.uk/vol1/err/ERR318/ERR318597
MED_30_70M	TARA_A100001333	SAMEA2189655	ERS329502	1	4.504173215554871	0.0335569402279645	135.1230885265697	33.93	32.77	MED	69.1	Oligotrophic Seas	TARA	TARA_30	[DCM] deep chlorophyll maximum layer (ENVO:01000326)	TARA_20091215T1512Z_030_Combined-EVENTS_CAST	70	66	75	0.8	5	TARA_030_DCM_0.8-5	SEQ-(100L-or-15min)_W0.8-5	TARA_20091215T1512Z_030_Combined-EVENTS_CAST_DCM_(70m)_SEQ-(100L-or-15min)_W0.8-5_A100001333	PRJEB4352	Euk_DNA_RNA_ext	NA	MetaG	AHXAAVOSW	ERR318586	run_AHX_AAVOSW_8_62FL1AAXX.M1C	ftp.sra.ebi.ac.uk/vol1/fastq/ERR318/ERR318586/ERR318586_1.fastq.gz;ftp.sra.ebi.ac.uk/vol1/fastq/ERR318/ERR318586/ERR318586_2.fastq.gz;	ftp.sra.ebi.ac.uk/vol1/err/ERR318/ERR318586
MED_30_70M	TARA_A100001334	SAMEA2189661	ERS329508	1	4.504173215554871	0.0335569402279645	135.1230885265697	33.93	32.77	MED	69.1	Oligotrophic Seas	TARA	TARA_30	[DCM] deep chlorophyll maximum layer (ENVO:01000326)	TARA_20091215T1512Z_030_Combined-EVENTS_CAST	70	66	75	5	20	TARA_030_DCM_5-20	SEQ-(500mL-or-15min)_W5-20	TARA_20091215T1512Z_030_Combined-EVENTS_CAST_DCM_(70m)_SEQ-(500mL-or-15min)_W5-20_A100001334	PRJEB4352	Euk_DNA_RNA_ext	NA	MetaG	AHXABAOSU	ERR318611	run_AHX_ABAOSU_3_627DCAAXX	ftp.sra.ebi.ac.uk/vol1/fastq/ERR318/ERR318611/ERR318611_1.fastq.gz;ftp.sra.ebi.ac.uk/vol1/fastq/ERR318/ERR318611/ERR318611_2.fastq.gz;	ftp.sra.ebi.ac.uk/vol1/err/ERR318/ERR318611
MED_30_70M	TARA_A100001334	SAMEA2189661	ERS329508	1	4.504173215554871	0.0335569402279645	135.1230885265697	33.93	32.77	MED	69.1	Oligotrophic Seas	TARA	TARA_30	[DCM] deep chlorophyll maximum layer (ENVO:01000326)	TARA_20091215T1512Z_030_Combined-EVENTS_CAST	70	66	75	5	20	TARA_030_DCM_5-20	SEQ-(500mL-or-15min)_W5-20	TARA_20091215T1512Z_030_Combined-EVENTS_CAST_DCM_(70m)_SEQ-(500mL-or-15min)_W5-20_A100001334	PRJEB4352	Euk_DNA_RNA_ext	NA	MetaG	AHXABAOSU	ERR318584	run_AHX_ABAOSU_4_627DCAAXX	ftp.sra.ebi.ac.uk/vol1/fastq/ERR318/ERR318584/ERR318584_1.fastq.gz;ftp.sra.ebi.ac.uk/vol1/fastq/ERR318/ERR318584/ERR318584_2.fastq.gz;	ftp.sra.ebi.ac.uk/vol1/err/ERR318/ERR318584
MED_30_70M	TARA_A100001644	SAMEA2189652	ERS329499	1	4.504173215554871	0.0335569402279645	135.1230885265697	33.93	32.77	MED	69.1	Oligotrophic Seas	TARA	TARA_30	[DCM] deep chlorophyll maximum layer (ENVO:01000326)	TARA_20091215T1305Z_030_EVENT_NET	70	68	72	20	180	TARA_030_DCM_20-180	SEQ-(500mL-or-15min)_N20-180	TARA_20091215T1305Z_030_EVENT_NET_DCM_(70m)_SEQ-(500mL-or-15min)_N20-180_A100001644	PRJEB4352	Euk_DNA_RNA_ext	NA	MetaG	AHXABBOSW	ERR318592	run_AHX_ABBOSW_3_62J5HAAXX.M1G	ftp.sra.ebi.ac.uk/vol1/fastq/ERR318/ERR318592/ERR318592_1.fastq.gz;ftp.sra.ebi.ac.uk/vol1/fastq/ERR318/ERR318592/ERR318592_2.fastq.gz;	ftp.sra.ebi.ac.uk/vol1/err/ERR318/ERR318592
MED_30_70M	TARA_A100001644	SAMEA2189652	ERS329499	1	4.504173215554871	0.0335569402279645	135.1230885265697	33.93	32.77	MED	69.1	Oligotrophic Seas	TARA	TARA_30	[DCM] deep chlorophyll maximum layer (ENVO:01000326)	TARA_20091215T1305Z_030_EVENT_NET	70	68	72	20	180	TARA_030_DCM_20-180	SEQ-(500mL-or-15min)_N20-180	TARA_20091215T1305Z_030_EVENT_NET_DCM_(70m)_SEQ-(500mL-or-15min)_N20-180_A100001644	PRJEB4352	Euk_DNA_RNA_ext	NA	MetaG	AHXABBOSW	ERR318617	run_AHX_ABBOSW_4_62J5HAAXX.M1G	ftp.sra.ebi.ac.uk/vol1/fastq/ERR318/ERR318617/ERR318617_1.fastq.gz;ftp.sra.ebi.ac.uk/vol1/fastq/ERR318/ERR318617/ERR318617_2.fastq.gz;	ftp.sra.ebi.ac.uk/vol1/err/ERR318/ERR318617
MED_30_70M	TARA_A100001644	SAMEA2189652	ERS329499	1	4.504173215554871	0.0335569402279645	135.1230885265697	33.93	32.77	MED	69.1	Oligotrophic Seas	TARA	TARA_30	[DCM] deep chlorophyll maximum layer (ENVO:01000326)	TARA_20091215T1305Z_030_EVENT_NET	70	68	72	20	180	TARA_030_DCM_20-180	SEQ-(500mL-or-15min)_N20-180	TARA_20091215T1305Z_030_EVENT_NET_DCM_(70m)_SEQ-(500mL-or-15min)_N20-180_A100001644	PRJEB4352	Euk_DNA_RNA_ext	NA	MetaG	AHXABBOSW	ERR318612	run_AHX_ABBOSW_5_62J5HAAXX.M1G	ftp.sra.ebi.ac.uk/vol1/fastq/ERR318/ERR318612/ERR318612_1.fastq.gz;ftp.sra.ebi.ac.uk/vol1/fastq/ERR318/ERR318612/ERR318612_2.fastq.gz;	ftp.sra.ebi.ac.uk/vol1/err/ERR318/ERR318612
MED_30_70M	TARA_A100001644	SAMEA2189652	ERS329499	1	4.504173215554871	0.0335569402279645	135.1230885265697	33.93	32.77	MED	69.1	Oligotrophic Seas	TARA	TARA_30	[DCM] deep chlorophyll maximum layer (ENVO:01000326)	TARA_20091215T1305Z_030_EVENT_NET	70	68	72	20	180	TARA_030_DCM_20-180	SEQ-(500mL-or-15min)_N20-180	TARA_20091215T1305Z_030_EVENT_NET_DCM_(70m)_SEQ-(500mL-or-15min)_N20-180_A100001644	PRJEB4352	Euk_DNA_RNA_ext	NA	MetaG	AHXABBOSW	ERR318588	run_AHX_ABBOSW_6_62J5HAAXX.M1G	ftp.sra.ebi.ac.uk/vol1/fastq/ERR318/ERR318588/ERR318588_1.fastq.gz;ftp.sra.ebi.ac.uk/vol1/fastq/ERR318/ERR318588/ERR318588_2.fastq.gz;	ftp.sra.ebi.ac.uk/vol1/err/ERR318/ERR318588
MED_30_70M	TARA_A100001644	SAMEA2189652	ERS329499	1	4.504173215554871	0.0335569402279645	135.1230885265697	33.93	32.77	MED	69.1	Oligotrophic Seas	TARA	TARA_30	[DCM] deep chlorophyll maximum layer (ENVO:01000326)	TARA_20091215T1305Z_030_EVENT_NET	70	68	72	20	180	TARA_030_DCM_20-180	SEQ-(500mL-or-15min)_N20-180	TARA_20091215T1305Z_030_EVENT_NET_DCM_(70m)_SEQ-(500mL-or-15min)_N20-180_A100001644	PRJEB4352	Euk_DNA_RNA_ext	NA	MetaG	AHXABBOSW	ERR318606	run_AHX_ABBOSW_7_62J5HAAXX.M1G	ftp.sra.ebi.ac.uk/vol1/fastq/ERR318/ERR318606/ERR318606_1.fastq.gz;ftp.sra.ebi.ac.uk/vol1/fastq/ERR318/ERR318606/ERR318606_2.fastq.gz;	ftp.sra.ebi.ac.uk/vol1/err/ERR318/ERR318606
MED_30_70M	TARA_A100001644	SAMEA2189652	ERS329499	1	4.504173215554871	0.0335569402279645	135.1230885265697	33.93	32.77	MED	69.1	Oligotrophic Seas	TARA	TARA_30	[DCM] deep chlorophyll maximum layer (ENVO:01000326)	TARA_20091215T1305Z_030_EVENT_NET	70	68	72	20	180	TARA_030_DCM_20-180	SEQ-(500mL-or-15min)_N20-180	TARA_20091215T1305Z_030_EVENT_NET_DCM_(70m)_SEQ-(500mL-or-15min)_N20-180_A100001644	PRJEB4352	Euk_DNA_RNA_ext	NA	MetaG	AHXABBOSW	ERR318591	run_AHX_ABBOSW_8_62J5HAAXX.M1G	ftp.sra.ebi.ac.uk/vol1/fastq/ERR318/ERR318591/ERR318591_1.fastq.gz;ftp.sra.ebi.ac.uk/vol1/fastq/ERR318/ERR318591/ERR318591_2.fastq.gz;	ftp.sra.ebi.ac.uk/vol1/err/ERR318/ERR318591
MED_30_70M	TARA_A100001374	SAMEA2591132	ERS478052	1	4.504173215554871	0.0335569402279645	135.1230885265697	33.93	32.77	MED	69.1	Oligotrophic Seas	TARA	TARA_30	[DCM] deep chlorophyll maximum layer (ENVO:01000326)	TARA_20091215T1512Z_030_Combined-EVENTS_CAST	70	66	75	<0.22	0.22	TARA_030_DCM_<-0.22	SEQ-(FeCl3)_W<0.22	TARA_20091215T1512Z_030_Combined-EVENTS_CAST_DCM_(70m)_SEQ-(FeCl3)_W<0.22_A100001374	PRJEB4419	Virus_DNA_ext	NA	MetaG_virus	APX_AAEOSW_r2	ERR594405	run_APX_AAEOSW_5_C0C2AACXX.IND7	ftp.sra.ebi.ac.uk/vol1/fastq/ERR594/ERR594405/ERR594405_1.fastq.gz;ftp.sra.ebi.ac.uk/vol1/fastq/ERR594/ERR594405/ERR594405_2.fastq.gz;	ftp.sra.ebi.ac.uk/vol1/err/ERR594/ERR594405
MED_30_70M	TARA_A100001011	SAMEA2591122	ERS478040	1	4.504173215554871	0.0335569402279645	135.1230885265697	33.93	32.77	MED	69.1	Oligotrophic Seas	TARA	TARA_30	[DCM] deep chlorophyll maximum layer (ENVO:01000326)	TARA_20091215T1512Z_030_Combined-EVENTS_CAST	70	66	75	0.22	1.6	TARA_030_DCM_0.22-1.6	SEQ-(100L)_W0.22-1.6	TARA_20091215T1512Z_030_Combined-EVENTS_CAST_DCM_(70m)_SEQ-(100L)_W0.22-1.6_A100001011	PRJEB1787	Acinas_Prok_DNA_ext	NA	MetaG	APYDOSU	ERR318620	run_APY_DOSU_1_81519ABXX	ftp.sra.ebi.ac.uk/vol1/fastq/ERR318/ERR318620/ERR318620_1.fastq.gz;ftp.sra.ebi.ac.uk/vol1/fastq/ERR318/ERR318620/ERR318620_2.fastq.gz;	ftp.sra.ebi.ac.uk/vol1/err/ERR318/ERR318620
MED_30_70M	TARA_A100001011	SAMEA2591122	ERS478040	1	4.504173215554871	0.0335569402279645	135.1230885265697	33.93	32.77	MED	69.1	Oligotrophic Seas	TARA	TARA_30	[DCM] deep chlorophyll maximum layer (ENVO:01000326)	TARA_20091215T1512Z_030_Combined-EVENTS_CAST	70	66	75	0.22	1.6	TARA_030_DCM_0.22-1.6	SEQ-(100L)_W0.22-1.6	TARA_20091215T1512Z_030_Combined-EVENTS_CAST_DCM_(70m)_SEQ-(100L)_W0.22-1.6_A100001011	PRJEB1787	Acinas_Prok_DNA_ext	NA	MetaG	APYDOSU	ERR318618	run_APY_DOSU_2_81519ABXX	ftp.sra.ebi.ac.uk/vol1/fastq/ERR318/ERR318618/ERR318618_1.fastq.gz;ftp.sra.ebi.ac.uk/vol1/fastq/ERR318/ERR318618/ERR318618_2.fastq.gz;	ftp.sra.ebi.ac.uk/vol1/err/ERR318/ERR318618
MED_30_70M	TARA_A100001011	SAMEA2591122	ERS478040	1	4.504173215554871	0.0335569402279645	135.1230885265697	33.93	32.77	MED	69.1	Oligotrophic Seas	TARA	TARA_30	[DCM] deep chlorophyll maximum layer (ENVO:01000326)	TARA_20091215T1512Z_030_Combined-EVENTS_CAST	70	66	75	0.22	1.6	TARA_030_DCM_0.22-1.6	SEQ-(100L)_W0.22-1.6	TARA_20091215T1512Z_030_Combined-EVENTS_CAST_DCM_(70m)_SEQ-(100L)_W0.22-1.6_A100001011	PRJEB1787	Acinas_Prok_DNA_ext	NA	MetaG	APYDOSW	ERR318619	run_APY_DOSW_5_62FL1AAXX.M1A	ftp.sra.ebi.ac.uk/vol1/fastq/ERR318/ERR318619/ERR318619_1.fastq.gz;ftp.sra.ebi.ac.uk/vol1/fastq/ERR318/ERR318619/ERR318619_2.fastq.gz;	ftp.sra.ebi.ac.uk/vol1/err/ERR318/ERR318619
MED_30_70M	TARA_A100001011	SAMEA2591122	ERS478040	1	4.504173215554871	0.0335569402279645	135.1230885265697	33.93	32.77	MED	69.1	Oligotrophic Seas	TARA	TARA_30	[DCM] deep chlorophyll maximum layer (ENVO:01000326)	TARA_20091215T1512Z_030_Combined-EVENTS_CAST	70	66	75	0.22	1.6	TARA_030_DCM_0.22-1.6	SEQ-(100L)_W0.22-1.6	TARA_20091215T1512Z_030_Combined-EVENTS_CAST_DCM_(70m)_SEQ-(100L)_W0.22-1.6_A100001011	PRJEB1787	Acinas_Prok_DNA_ext	NA	MetaG	APYDOSW	ERR318621	run_APY_DOSW_6_62FL1AAXX.M1A	ftp.sra.ebi.ac.uk/vol1/fastq/ERR318/ERR318621/ERR318621_1.fastq.gz;ftp.sra.ebi.ac.uk/vol1/fastq/ERR318/ERR318621/ERR318621_2.fastq.gz;	ftp.sra.ebi.ac.uk/vol1/err/ERR318/ERR318621
MED_30_70M	TARA_A100001644	SAMEA2625587	ERS478038	1	4.504173215554871	0.0335569402279645	135.1230885265697	33.93	32.77	MED	69.1	Oligotrophic Seas	TARA	TARA_30	[DCM] deep chlorophyll maximum layer (ENVO:01000326)	TARA_20091215T1305Z_030_EVENT_NET	70	68	72	20	180	TARA_030_DCM_20-180	SEQ-(500mL-or-15min)_N20-180	TARA_20091215T1305Z_030_EVENT_NET_DCM_(70m)_SEQ-(500mL-or-15min)_N20-180_A100001644	PRJEB6609	Euk_DNA_RNA_ext	NA	SMART_dT	ARC_BDQAOSW_r1	ERR550392	run_ARC_BDQAOSW_1_C1JJBACXX.IND1	ftp.sra.ebi.ac.uk/vol1/fastq/ERR550/ERR550392/ERR550392_1.fastq.gz;ftp.sra.ebi.ac.uk/vol1/fastq/ERR550/ERR550392/ERR550392_2.fastq.gz;	ftp.sra.ebi.ac.uk/vol1/err/ERR550/ERR550392
MED_30_70M	TARA_A100001644	SAMEA2625587	ERS478038	1	4.504173215554871	0.0335569402279645	135.1230885265697	33.93	32.77	MED	69.1	Oligotrophic Seas	TARA	TARA_30	[DCM] deep chlorophyll maximum layer (ENVO:01000326)	TARA_20091215T1305Z_030_EVENT_NET	70	68	72	20	180	TARA_030_DCM_20-180	SEQ-(500mL-or-15min)_N20-180	TARA_20091215T1305Z_030_EVENT_NET_DCM_(70m)_SEQ-(500mL-or-15min)_N20-180_A100001644	PRJEB6609	Euk_DNA_RNA_ext	NA	SMART_dT	ARC_BDQAOSW_r1	ERR550397	run_ARC_BDQAOSW_1_C28PMACXX.IND1	ftp.sra.ebi.ac.uk/vol1/fastq/ERR550/ERR550397/ERR550397_1.fastq.gz;ftp.sra.ebi.ac.uk/vol1/fastq/ERR550/ERR550397/ERR550397_2.fastq.gz;	ftp.sra.ebi.ac.uk/vol1/err/ERR550/ERR550397
MED_30_70M	TARA_A100001332	SAMEA2591130	ERS478048	1	4.504173215554871	0.0335569402279645	135.1230885265697	33.93	32.77	MED	69.1	Oligotrophic Seas	TARA	TARA_30	[DCM] deep chlorophyll maximum layer (ENVO:01000326)	TARA_20091215T1512Z_030_Combined-EVENTS_CAST	70	66	75	0.8	5	TARA_030_DCM_0.8-5	SEQ-(100L-or-15min)_W0.8-5	TARA_20091215T1512Z_030_Combined-EVENTS_CAST_DCM_(70m)_SEQ-(100L-or-15min)_W0.8-5_A100001332	PRJEB6609	Euk_DNA_RNA_ext	NA	SMART_dT	ARCAANOSE	ERR550390	run_ARC_AANOSE_5_B037CABXX	ftp.sra.ebi.ac.uk/vol1/fastq/ERR550/ERR550390/ERR550390_1.fastq.gz;ftp.sra.ebi.ac.uk/vol1/fastq/ERR550/ERR550390/ERR550390_2.fastq.gz;	ftp.sra.ebi.ac.uk/vol1/err/ERR550/ERR550390
MED_30_70M	TARA_A100001335	SAMEA2591131	ERS478049	1	4.504173215554871	0.0335569402279645	135.1230885265697	33.93	32.77	MED	69.1	Oligotrophic Seas	TARA	TARA_30	[DCM] deep chlorophyll maximum layer (ENVO:01000326)	TARA_20091215T1512Z_030_Combined-EVENTS_CAST	70	66	75	5	20	TARA_030_DCM_5-20	SEQ-(500mL-or-15min)_W5-20	TARA_20091215T1512Z_030_Combined-EVENTS_CAST_DCM_(70m)_SEQ-(500mL-or-15min)_W5-20_A100001335	PRJEB6609	Euk_DNA_RNA_ext	NA	SMART_dT	ARCAAPOSE	ERR550379	run_ARC_AAPOSE_6_B037CABXX	ftp.sra.ebi.ac.uk/vol1/fastq/ERR550/ERR550379/ERR550379_1.fastq.gz;ftp.sra.ebi.ac.uk/vol1/fastq/ERR550/ERR550379/ERR550379_2.fastq.gz;	ftp.sra.ebi.ac.uk/vol1/err/ERR550/ERR550379
MED_30_70M	TARA_A100001645	SAMEA2624977	ERS478039	1	4.504173215554871	0.0335569402279645	135.1230885265697	33.93	32.77	MED	69.1	Oligotrophic Seas	TARA	TARA_30	[DCM] deep chlorophyll maximum layer (ENVO:01000326)	TARA_20091215T1305Z_030_EVENT_NET	70	68	72	20	180	TARA_030_DCM_20-180	SEQ-(500mL-or-15min)_N20-180	TARA_20091215T1305Z_030_EVENT_NET_DCM_(70m)_SEQ-(500mL-or-15min)_N20-180_A100001645	PRJEB6609	Euk_DNA_RNA_ext	NA	SMART_dT	ARCAAQOSE	ERR550391	run_ARC_AAQOSE_7_B037CABXX	ftp.sra.ebi.ac.uk/vol1/fastq/ERR550/ERR550391/ERR550391_1.fastq.gz;ftp.sra.ebi.ac.uk/vol1/fastq/ERR550/ERR550391/ERR550391_2.fastq.gz;	ftp.sra.ebi.ac.uk/vol1/err/ERR550/ERR550391
MED_30_70M	TARA_A100001333	SAMEA2591128	ERS478046	1	4.504173215554871	0.0335569402279645	135.1230885265697	33.93	32.77	MED	69.1	Oligotrophic Seas	TARA	TARA_30	[DCM] deep chlorophyll maximum layer (ENVO:01000326)	TARA_20091215T1512Z_030_Combined-EVENTS_CAST	70	66	75	0.8	5	TARA_030_DCM_0.8-5	SEQ-(100L-or-15min)_W0.8-5	TARA_20091215T1512Z_030_Combined-EVENTS_CAST_DCM_(70m)_SEQ-(100L-or-15min)_W0.8-5_A100001333	PRJEB6610	NA	18S_PCR	MetaBar_18S	ARG_AFAOSW_r1	ERR562618	run_ARG_AFAOSW_3_70H17AAXX.IND2	ftp.sra.ebi.ac.uk/vol1/fastq/ERR562/ERR562618/ERR562618_1.fastq.gz;ftp.sra.ebi.ac.uk/vol1/fastq/ERR562/ERR562618/ERR562618_2.fastq.gz;	ftp.sra.ebi.ac.uk/vol1/err/ERR562/ERR562618
MED_30_70M	TARA_A100001335	SAMEA2591131	ERS478049	1	4.504173215554871	0.0335569402279645	135.1230885265697	33.93	32.77	MED	69.1	Oligotrophic Seas	TARA	TARA_30	[DCM] deep chlorophyll maximum layer (ENVO:01000326)	TARA_20091215T1512Z_030_Combined-EVENTS_CAST	70	66	75	5	20	TARA_030_DCM_5-20	SEQ-(500mL-or-15min)_W5-20	TARA_20091215T1512Z_030_Combined-EVENTS_CAST_DCM_(70m)_SEQ-(500mL-or-15min)_W5-20_A100001335	PRJEB6610	NA	18S_PCR	MetaBar_18S	ARG_AFBOSW_r1	ERR562447	run_ARG_AFBOSW_6_D0803ACXX.IND10	ftp.sra.ebi.ac.uk/vol1/fastq/ERR562/ERR562447/ERR562447_1.fastq.gz;ftp.sra.ebi.ac.uk/vol1/fastq/ERR562/ERR562447/ERR562447_2.fastq.gz;	ftp.sra.ebi.ac.uk/vol1/err/ERR562/ERR562447
MED_30_70M	TARA_A100001644	SAMEA2625587	ERS478038	1	4.504173215554871	0.0335569402279645	135.1230885265697	33.93	32.77	MED	69.1	Oligotrophic Seas	TARA	TARA_30	[DCM] deep chlorophyll maximum layer (ENVO:01000326)	TARA_20091215T1305Z_030_EVENT_NET	70	68	72	20	180	TARA_030_DCM_20-180	SEQ-(500mL-or-15min)_N20-180	TARA_20091215T1305Z_030_EVENT_NET_DCM_(70m)_SEQ-(500mL-or-15min)_N20-180_A100001644	PRJEB6610	NA	18S_PCR	MetaBar_18S	ARG_AFCOSW_r1	ERR562469	run_ARG_AFCOSW_2_70H17AAXX.IND3	ftp.sra.ebi.ac.uk/vol1/fastq/ERR562/ERR562469/ERR562469_1.fastq.gz;ftp.sra.ebi.ac.uk/vol1/fastq/ERR562/ERR562469/ERR562469_2.fastq.gz;	ftp.sra.ebi.ac.uk/vol1/err/ERR562/ERR562469
RED_31_05M	TARA_A100001433	SAMEA2619811	ERS488554	1	2.3186204725426833	0.03011051922399088	79.21247815840935	27.16	34.83	RED	5.4	Oligotrophic Seas	TARA	TARA_31	[SRF] surface water layer (ENVO:00010504)	TARA_20100109T0715Z_031_EVENT_PUMP	5	3	7	0.8	20	TARA_031_SRF_0.8-20	SEQ-(100L-or-15min)_W0.8-20	TARA_20100109T0715Z_031_EVENT_PUMP_SRF_(5m)_SEQ-(100L-or-15min)_W0.8-20_A100001433	PRJEB4352	Euk_DNA_RNA_ext	NA	MetaG	AHX_AFDIOSF_r1	ERR868471	run_AHX_AFDIOSF_8_C0BVJACXX.IND7	ftp.sra.ebi.ac.uk/vol1/fastq/ERR868/ERR868471/ERR868471_1.fastq.gz;ftp.sra.ebi.ac.uk/vol1/fastq/ERR868/ERR868471/ERR868471_2.fastq.gz;	ftp.sra.ebi.ac.uk/vol1/err/ERR868/ERR868471
RED_31_05M	TARA_A100001432	SAMEA2657001	ERS488561	1	2.3186204725426833	0.03011051922399088	79.21247815840935	27.16	34.83	RED	5.4	Oligotrophic Seas	TARA	TARA_31	[SRF] surface water layer (ENVO:00010504)	TARA_20100109T0737Z_031_EVENT_NET	5	3	7	20	180	TARA_031_SRF_20-180	SEQ-(500mL-or-15min)_N20-180	TARA_20100109T0737Z_031_EVENT_NET_SRF_(5m)_SEQ-(500mL-or-15min)_N20-180_A100001432	PRJEB4352	Euk_DNA_RNA_ext	NA	MetaG	AHX_AFEIOSF_r1	ERR1726942	run_AHX_AFEIOSF_4_C0C3YACXX.IND8	ftp.sra.ebi.ac.uk/vol1/fastq/ERR172/002/ERR1726942/ERR1726942_1.fastq.gz;ftp.sra.ebi.ac.uk/vol1/fastq/ERR172/002/ERR1726942/ERR1726942_2.fastq.gz;	ftp.sra.ebi.ac.uk/vol1/err/ERR172/002/ERR1726942
RED_31_05M	TARA_A100001432	SAMEA2657001	ERS488561	1	2.3186204725426833	0.03011051922399088	79.21247815840935	27.16	34.83	RED	5.4	Oligotrophic Seas	TARA	TARA_31	[SRF] surface water layer (ENVO:00010504)	TARA_20100109T0737Z_031_EVENT_NET	5	3	7	20	180	TARA_031_SRF_20-180	SEQ-(500mL-or-15min)_N20-180	TARA_20100109T0737Z_031_EVENT_NET_SRF_(5m)_SEQ-(500mL-or-15min)_N20-180_A100001432	PRJEB4352	Euk_DNA_RNA_ext	NA	MetaG	AHX_AFEIOSF_r1	ERR1726751	run_AHX_AFEIOSF_7_C7T36ACXX.IND8	ftp.sra.ebi.ac.uk/vol1/fastq/ERR172/001/ERR1726751/ERR1726751_1.fastq.gz;ftp.sra.ebi.ac.uk/vol1/fastq/ERR172/001/ERR1726751/ERR1726751_2.fastq.gz;	ftp.sra.ebi.ac.uk/vol1/err/ERR172/001/ERR1726751
RED_31_05M	TARA_A100001431	SAMEA2657017	ERS488565	1	2.3186204725426833	0.03011051922399088	79.21247815840935	27.16	34.83	RED	5.4	Oligotrophic Seas	TARA	TARA_31	[SRF] surface water layer (ENVO:00010504)	TARA_20100109T0925Z_031_EVENT_NET	5	3	7	180	2000	TARA_031_SRF_180-2000	SEQ-(500mL-or-15min)_N180-2000	TARA_20100109T0925Z_031_EVENT_NET_SRF_(5m)_SEQ-(500mL-or-15min)_N180-2000_A100001431	PRJEB4352	Euk_DNA_RNA_ext	NA	MetaG	AHX_AFFIOSF_r1	ERR1726752	run_AHX_AFFIOSF_2_D0J3VACXX.IND1	ftp.sra.ebi.ac.uk/vol1/fastq/ERR172/002/ERR1726752/ERR1726752_1.fastq.gz;ftp.sra.ebi.ac.uk/vol1/fastq/ERR172/002/ERR1726752/ERR1726752_2.fastq.gz;	ftp.sra.ebi.ac.uk/vol1/err/ERR172/002/ERR1726752
RED_31_05M	TARA_A100001392	SAMEA2619815	ERS488558	1	2.3186204725426833	0.03011051922399088	79.21247815840935	27.16	34.83	RED	5.4	Oligotrophic Seas	TARA	TARA_31	[SRF] surface water layer (ENVO:00010504)	TARA_20100109T0715Z_031_EVENT_PUMP	5	3	7	<0.22	0.22	TARA_031_SRF_<-0.22	SEQ-(FeCl3)_W<0.22	TARA_20100109T0715Z_031_EVENT_PUMP_SRF_(5m)_SEQ-(FeCl3)_W<0.22_A100001392	PRJEB4419	Virus_DNA_ext	NA	MetaG_virus	APX_ABAOSW_r2	ERR594401	run_APX_ABAOSW_7_D11KBACXX.IND3	ftp.sra.ebi.ac.uk/vol1/fastq/ERR594/ERR594401/ERR594401_1.fastq.gz;ftp.sra.ebi.ac.uk/vol1/fastq/ERR594/ERR594401/ERR594401_2.fastq.gz;	ftp.sra.ebi.ac.uk/vol1/err/ERR594/ERR594401
RED_31_05M	TARA_A100001392	SAMEA2619815	ERS488558	1	2.3186204725426833	0.03011051922399088	79.21247815840935	27.16	34.83	RED	5.4	Oligotrophic Seas	TARA	TARA_31	[SRF] surface water layer (ENVO:00010504)	TARA_20100109T0715Z_031_EVENT_PUMP	5	3	7	<0.22	0.22	TARA_031_SRF_<-0.22	SEQ-(FeCl3)_W<0.22	TARA_20100109T0715Z_031_EVENT_PUMP_SRF_(5m)_SEQ-(FeCl3)_W<0.22_A100001392	PRJEB4419	Virus_DNA_ext	NA	MetaG_virus	APX_ABAOSW_r2	ERR594410	run_APX_ABAOSW_7_D11VRACXX.IND3	ftp.sra.ebi.ac.uk/vol1/fastq/ERR594/ERR594410/ERR594410_1.fastq.gz;ftp.sra.ebi.ac.uk/vol1/fastq/ERR594/ERR594410/ERR594410_2.fastq.gz;	ftp.sra.ebi.ac.uk/vol1/err/ERR594/ERR594410
RED_31_05M	TARA_A100001403	SAMEA2619802	ERS488545	1	2.3186204725426833	0.03011051922399088	79.21247815840935	27.16	34.83	RED	5.4	Oligotrophic Seas	TARA	TARA_31	[SRF] surface water layer (ENVO:00010504)	TARA_20100109T0715Z_031_EVENT_PUMP	5	3	7	0.22	1.6	TARA_031_SRF_0.22-1.6	SEQ-(100L)_W0.22-1.6	TARA_20100109T0715Z_031_EVENT_PUMP_SRF_(5m)_SEQ-(100L)_W0.22-1.6_A100001403	PRJEB1787	Acinas_Prok_DNA_ext	NA	MetaG	APY_ABHIOSF_r1	ERR598969	run_APY_ABHIOSF_2_D074HACXX.IND1	ftp.sra.ebi.ac.uk/vol1/fastq/ERR598/ERR598969/ERR598969_1.fastq.gz;ftp.sra.ebi.ac.uk/vol1/fastq/ERR598/ERR598969/ERR598969_2.fastq.gz;	ftp.sra.ebi.ac.uk/vol1/err/ERR598/ERR598969
RED_31_05M	TARA_A100001403	SAMEA2619802	ERS488545	1	2.3186204725426833	0.03011051922399088	79.21247815840935	27.16	34.83	RED	5.4	Oligotrophic Seas	TARA	TARA_31	[SRF] surface water layer (ENVO:00010504)	TARA_20100109T0715Z_031_EVENT_PUMP	5	3	7	0.22	1.6	TARA_031_SRF_0.22-1.6	SEQ-(100L)_W0.22-1.6	TARA_20100109T0715Z_031_EVENT_PUMP_SRF_(5m)_SEQ-(100L)_W0.22-1.6_A100001403	PRJEB1787	Acinas_Prok_DNA_ext	NA	MetaG	APY_ABHIOSF_r1	ERR599106	run_APY_ABHIOSF_3_D1BR1ACXX.IND1	ftp.sra.ebi.ac.uk/vol1/fastq/ERR599/ERR599106/ERR599106_1.fastq.gz;ftp.sra.ebi.ac.uk/vol1/fastq/ERR599/ERR599106/ERR599106_2.fastq.gz;	ftp.sra.ebi.ac.uk/vol1/err/ERR599/ERR599106
RED_31_05M	TARA_A100001433	SAMEA2619811	ERS488554	1	2.3186204725426833	0.03011051922399088	79.21247815840935	27.16	34.83	RED	5.4	Oligotrophic Seas	TARA	TARA_31	[SRF] surface water layer (ENVO:00010504)	TARA_20100109T0715Z_031_EVENT_PUMP	5	3	7	0.8	20	TARA_031_SRF_0.8-20	SEQ-(100L-or-15min)_W0.8-20	TARA_20100109T0715Z_031_EVENT_PUMP_SRF_(5m)_SEQ-(100L-or-15min)_W0.8-20_A100001433	PRJEB6610	NA	18S_PCR	MetaBar_18S	ARG_ALLOSW_r1	ERR562466	run_ARG_ALLOSW_8_70H17AAXX.IND11	ftp.sra.ebi.ac.uk/vol1/fastq/ERR562/ERR562466/ERR562466_1.fastq.gz;ftp.sra.ebi.ac.uk/vol1/fastq/ERR562/ERR562466/ERR562466_2.fastq.gz;	ftp.sra.ebi.ac.uk/vol1/err/ERR562/ERR562466
RED_31_05M	TARA_A100001432	SAMEA2657001	ERS488561	1	2.3186204725426833	0.03011051922399088	79.21247815840935	27.16	34.83	RED	5.4	Oligotrophic Seas	TARA	TARA_31	[SRF] surface water layer (ENVO:00010504)	TARA_20100109T0737Z_031_EVENT_NET	5	3	7	20	180	TARA_031_SRF_20-180	SEQ-(500mL-or-15min)_N20-180	TARA_20100109T0737Z_031_EVENT_NET_SRF_(5m)_SEQ-(500mL-or-15min)_N20-180_A100001432	PRJEB6610	NA	18S_PCR	MetaBar_18S	ARG_ALMOSW_r1	ERR562681	run_ARG_ALMOSW_8_70H17AAXX.IND12	ftp.sra.ebi.ac.uk/vol1/fastq/ERR562/ERR562681/ERR562681_1.fastq.gz;ftp.sra.ebi.ac.uk/vol1/fastq/ERR562/ERR562681/ERR562681_2.fastq.gz;	ftp.sra.ebi.ac.uk/vol1/err/ERR562/ERR562681
RED_31_05M	TARA_A100001431	SAMEA2657017	ERS488565	1	2.3186204725426833	0.03011051922399088	79.21247815840935	27.16	34.83	RED	5.4	Oligotrophic Seas	TARA	TARA_31	[SRF] surface water layer (ENVO:00010504)	TARA_20100109T0925Z_031_EVENT_NET	5	3	7	180	2000	TARA_031_SRF_180-2000	SEQ-(500mL-or-15min)_N180-2000	TARA_20100109T0925Z_031_EVENT_NET_SRF_(5m)_SEQ-(500mL-or-15min)_N180-2000_A100001431	PRJEB6610	NA	18S_PCR	MetaBar_18S	ARG_ALNOSW_r1	ERR562649	run_ARG_ALNOSW_8_64MD3AAXX.IND1	ftp.sra.ebi.ac.uk/vol1/fastq/ERR562/ERR562649/ERR562649_1.fastq.gz;ftp.sra.ebi.ac.uk/vol1/fastq/ERR562/ERR562649/ERR562649_2.fastq.gz;	ftp.sra.ebi.ac.uk/vol1/err/ERR562/ERR562649
RED_32_05M	TARA_A100001141	SAMEA2619832	ERS488583	1	2.0143606726484715	0.0280004332641108	73.19578616420627	23.36	37.22	RED	5.4	Oligotrophic Seas	TARA	TARA_32	[SRF] surface water layer (ENVO:00010504)	TARA_20100111T0721Z_032_EVENT_PUMP	5	3	7	0.8	5	TARA_032_SRF_0.8-5	SEQ-(100L-or-15min)_W0.8-5	TARA_20100111T0721Z_032_EVENT_PUMP_SRF_(5m)_SEQ-(100L-or-15min)_W0.8-5_A100001141	PRJEB4352	Euk_DNA_RNA_ext	NA	MetaG	AHX_AFGIOSF_r1	ERR868460	run_AHX_AFGIOSF_3_D0J3VACXX.IND2	ftp.sra.ebi.ac.uk/vol1/fastq/ERR868/ERR868460/ERR868460_1.fastq.gz;ftp.sra.ebi.ac.uk/vol1/fastq/ERR868/ERR868460/ERR868460_2.fastq.gz;	ftp.sra.ebi.ac.uk/vol1/err/ERR868/ERR868460
RED_32_05M	TARA_A100001143	SAMEA2656957	ERS488567	1	2.0143606726484715	0.0280004332641108	73.19578616420627	23.36	37.22	RED	5.4	Oligotrophic Seas	TARA	TARA_32	[SRF] surface water layer (ENVO:00010504)	TARA_20100111T0721Z_032_EVENT_NET	5	3	7	20	180	TARA_032_SRF_20-180	SEQ-(500mL-or-15min)_N20-180	TARA_20100111T0721Z_032_EVENT_NET_SRF_(5m)_SEQ-(500mL-or-15min)_N20-180_A100001143	PRJEB4352	Euk_DNA_RNA_ext	NA	MetaG	AHX_AFLIOSF_r1	ERR1726838	run_AHX_AFLIOSF_4_D0J3VACXX.IND4	ftp.sra.ebi.ac.uk/vol1/fastq/ERR172/008/ERR1726838/ERR1726838_1.fastq.gz;ftp.sra.ebi.ac.uk/vol1/fastq/ERR172/008/ERR1726838/ERR1726838_2.fastq.gz;	ftp.sra.ebi.ac.uk/vol1/err/ERR172/008/ERR1726838
RED_32_05M	TARA_A100001144	SAMEA2656970	ERS488594	1	2.0143606726484715	0.0280004332641108	73.19578616420627	23.36	37.22	RED	5.4	Oligotrophic Seas	TARA	TARA_32	[SRF] surface water layer (ENVO:00010504)	TARA_20100111T0837Z_032_EVENT_NET	5	3	7	180	2000	TARA_032_SRF_180-2000	SEQ-(500mL-or-15min)_N180-2000	TARA_20100111T0837Z_032_EVENT_NET_SRF_(5m)_SEQ-(500mL-or-15min)_N180-2000_A100001144	PRJEB4352	Euk_DNA_RNA_ext	NA	MetaG	AHX_AFNIOSF_r1	ERR1726917	run_AHX_AFNIOSF_6_D0J3VACXX.IND5	ftp.sra.ebi.ac.uk/vol1/fastq/ERR172/007/ERR1726917/ERR1726917_1.fastq.gz;ftp.sra.ebi.ac.uk/vol1/fastq/ERR172/007/ERR1726917/ERR1726917_2.fastq.gz;	ftp.sra.ebi.ac.uk/vol1/err/ERR172/007/ERR1726917
RED_32_05M	TARA_A100001516	SAMEA2619838	ERS488589	1	2.0143606726484715	0.0280004332641108	73.19578616420627	23.36	37.22	RED	5.4	Oligotrophic Seas	TARA	TARA_32	[SRF] surface water layer (ENVO:00010504)	TARA_20100111T0721Z_032_EVENT_PUMP	5	3	7	<0.22	0.22	TARA_032_SRF_<-0.22	SEQ-(FeCl3)_W<0.22	TARA_20100111T0721Z_032_EVENT_PUMP_SRF_(5m)_SEQ-(FeCl3)_W<0.22_A100001516	PRJEB4419	Virus_DNA_ext	NA	MetaG_virus	APX_AAFOSW_r1	ERR594393	run_APX_AAFOSW_1_C0D52ACXX.IND3	ftp.sra.ebi.ac.uk/vol1/fastq/ERR594/ERR594393/ERR594393_1.fastq.gz;ftp.sra.ebi.ac.uk/vol1/fastq/ERR594/ERR594393/ERR594393_2.fastq.gz;	ftp.sra.ebi.ac.uk/vol1/err/ERR594/ERR594393
RED_32_05M	TARA_A100001035	SAMEA2619818	ERS488569	1	2.0143606726484715	0.0280004332641108	73.19578616420627	23.36	37.22	RED	5.4	Oligotrophic Seas	TARA	TARA_32	[SRF] surface water layer (ENVO:00010504)	TARA_20100111T0721Z_032_EVENT_PUMP	5	3	7	0.22	1.6	TARA_032_SRF_0.22-1.6	SEQ-(100L)_W0.22-1.6	TARA_20100111T0721Z_032_EVENT_PUMP_SRF_(5m)_SEQ-(100L)_W0.22-1.6_A100001035	PRJEB1787	Acinas_Prok_DNA_ext	NA	MetaG	APY_ABIIOSF_r2	ERR599041	run_APY_ABIIOSF_2_C177WACXX.IND11	ftp.sra.ebi.ac.uk/vol1/fastq/ERR599/ERR599041/ERR599041_1.fastq.gz;ftp.sra.ebi.ac.uk/vol1/fastq/ERR599/ERR599041/ERR599041_2.fastq.gz;	ftp.sra.ebi.ac.uk/vol1/err/ERR599/ERR599041
RED_32_05M	TARA_A100001035	SAMEA2619818	ERS488569	1	2.0143606726484715	0.0280004332641108	73.19578616420627	23.36	37.22	RED	5.4	Oligotrophic Seas	TARA	TARA_32	[SRF] surface water layer (ENVO:00010504)	TARA_20100111T0721Z_032_EVENT_PUMP	5	3	7	0.22	1.6	TARA_032_SRF_0.22-1.6	SEQ-(100L)_W0.22-1.6	TARA_20100111T0721Z_032_EVENT_PUMP_SRF_(5m)_SEQ-(100L)_W0.22-1.6_A100001035	PRJEB1787	Acinas_Prok_DNA_ext	NA	MetaG	APY_ABIIOSF_r2	ERR599116	run_APY_ABIIOSF_2_D172HACXX.IND11	ftp.sra.ebi.ac.uk/vol1/fastq/ERR599/ERR599116/ERR599116_1.fastq.gz;ftp.sra.ebi.ac.uk/vol1/fastq/ERR599/ERR599116/ERR599116_2.fastq.gz;	ftp.sra.ebi.ac.uk/vol1/err/ERR599/ERR599116
RED_32_05M	TARA_A100001035	SAMEA2619818	ERS488569	1	2.0143606726484715	0.0280004332641108	73.19578616420627	23.36	37.22	RED	5.4	Oligotrophic Seas	TARA	TARA_32	[SRF] surface water layer (ENVO:00010504)	TARA_20100111T0721Z_032_EVENT_PUMP	5	3	7	0.22	1.6	TARA_032_SRF_0.22-1.6	SEQ-(100L)_W0.22-1.6	TARA_20100111T0721Z_032_EVENT_PUMP_SRF_(5m)_SEQ-(100L)_W0.22-1.6_A100001035	PRJEB1787	Acinas_Prok_DNA_ext	NA	MetaG	APY_ABIIOSF_r2	ERR599155	run_APY_ABIIOSF_3_D074KACXX.IND11	ftp.sra.ebi.ac.uk/vol1/fastq/ERR599/ERR599155/ERR599155_1.fastq.gz;ftp.sra.ebi.ac.uk/vol1/fastq/ERR599/ERR599155/ERR599155_2.fastq.gz;	ftp.sra.ebi.ac.uk/vol1/err/ERR599/ERR599155
RED_32_05M	TARA_A100001141	SAMEA2619832	ERS488583	1	2.0143606726484715	0.0280004332641108	73.19578616420627	23.36	37.22	RED	5.4	Oligotrophic Seas	TARA	TARA_32	[SRF] surface water layer (ENVO:00010504)	TARA_20100111T0721Z_032_EVENT_PUMP	5	3	7	0.8	5	TARA_032_SRF_0.8-5	SEQ-(100L-or-15min)_W0.8-5	TARA_20100111T0721Z_032_EVENT_PUMP_SRF_(5m)_SEQ-(100L-or-15min)_W0.8-5_A100001141	PRJEB6610	NA	18S_PCR	MetaBar_18S	ARG_AFDOSW_r1	ERR562451	run_ARG_AFDOSW_2_66112AAXX.IND6	ftp.sra.ebi.ac.uk/vol1/fastq/ERR562/ERR562451/ERR562451_1.fastq.gz;ftp.sra.ebi.ac.uk/vol1/fastq/ERR562/ERR562451/ERR562451_2.fastq.gz;	ftp.sra.ebi.ac.uk/vol1/err/ERR562/ERR562451
RED_32_05M	TARA_A100001141	SAMEA2619832	ERS488583	1	2.0143606726484715	0.0280004332641108	73.19578616420627	23.36	37.22	RED	5.4	Oligotrophic Seas	TARA	TARA_32	[SRF] surface water layer (ENVO:00010504)	TARA_20100111T0721Z_032_EVENT_PUMP	5	3	7	0.8	5	TARA_032_SRF_0.8-5	SEQ-(100L-or-15min)_W0.8-5	TARA_20100111T0721Z_032_EVENT_PUMP_SRF_(5m)_SEQ-(100L-or-15min)_W0.8-5_A100001141	PRJEB6610	NA	18S_PCR	MetaBar_18S	ARG_AFDOSW_r1	ERR562516	run_ARG_AFDOSW_6_70H17AAXX.IND6	ftp.sra.ebi.ac.uk/vol1/fastq/ERR562/ERR562516/ERR562516_1.fastq.gz;ftp.sra.ebi.ac.uk/vol1/fastq/ERR562/ERR562516/ERR562516_2.fastq.gz;	ftp.sra.ebi.ac.uk/vol1/err/ERR562/ERR562516
RED_32_05M	TARA_A100001142	SAMEA2619833	ERS488584	1	2.0143606726484715	0.0280004332641108	73.19578616420627	23.36	37.22	RED	5.4	Oligotrophic Seas	TARA	TARA_32	[SRF] surface water layer (ENVO:00010504)	TARA_20100111T0721Z_032_EVENT_PUMP	5	3	7	5	20	TARA_032_SRF_5-20	SEQ-(500mL-or-15min)_W5-20	TARA_20100111T0721Z_032_EVENT_PUMP_SRF_(5m)_SEQ-(500mL-or-15min)_W5-20_A100001142	PRJEB6610	NA	18S_PCR	MetaBar_18S	ARG_AFEOSW_r1	ERR562443	run_ARG_AFEOSW_1_64MD3AAXX.IND1	ftp.sra.ebi.ac.uk/vol1/fastq/ERR562/ERR562443/ERR562443_1.fastq.gz;ftp.sra.ebi.ac.uk/vol1/fastq/ERR562/ERR562443/ERR562443_2.fastq.gz;	ftp.sra.ebi.ac.uk/vol1/err/ERR562/ERR562443
RED_32_05M	TARA_A100001143	SAMEA2656957	ERS488567	1	2.0143606726484715	0.0280004332641108	73.19578616420627	23.36	37.22	RED	5.4	Oligotrophic Seas	TARA	TARA_32	[SRF] surface water layer (ENVO:00010504)	TARA_20100111T0721Z_032_EVENT_NET	5	3	7	20	180	TARA_032_SRF_20-180	SEQ-(500mL-or-15min)_N20-180	TARA_20100111T0721Z_032_EVENT_NET_SRF_(5m)_SEQ-(500mL-or-15min)_N20-180_A100001143	PRJEB6610	NA	18S_PCR	MetaBar_18S	ARG_AFFOSW_r1	ERR562652	run_ARG_AFFOSW_6_70H17AAXX.IND7	ftp.sra.ebi.ac.uk/vol1/fastq/ERR562/ERR562652/ERR562652_1.fastq.gz;ftp.sra.ebi.ac.uk/vol1/fastq/ERR562/ERR562652/ERR562652_2.fastq.gz;	ftp.sra.ebi.ac.uk/vol1/err/ERR562/ERR562652
RED_32_05M	TARA_A100001144	SAMEA2656970	ERS488594	1	2.0143606726484715	0.0280004332641108	73.19578616420627	23.36	37.22	RED	5.4	Oligotrophic Seas	TARA	TARA_32	[SRF] surface water layer (ENVO:00010504)	TARA_20100111T0837Z_032_EVENT_NET	5	3	7	180	2000	TARA_032_SRF_180-2000	SEQ-(500mL-or-15min)_N180-2000	TARA_20100111T0837Z_032_EVENT_NET_SRF_(5m)_SEQ-(500mL-or-15min)_N180-2000_A100001144	PRJEB6610	NA	18S_PCR	MetaBar_18S	ARG_AFGOSW_r1	ERR562368	run_ARG_AFGOSW_6_70H17AAXX.IND8	ftp.sra.ebi.ac.uk/vol1/fastq/ERR562/ERR562368/ERR562368_1.fastq.gz;ftp.sra.ebi.ac.uk/vol1/fastq/ERR562/ERR562368/ERR562368_2.fastq.gz;	ftp.sra.ebi.ac.uk/vol1/err/ERR562/ERR562368
RED_33_05M	TARA_A100001244	SAMEA2619869	ERS488633	1	1.0895588358219455	0.010005223115215421	110.85184873355794	21.98	38.24	RED	5.4	Oligotrophic Seas	TARA	TARA_33	[SRF] surface water layer (ENVO:00010504)	TARA_20100113T0716Z_033_EVENT_PUMP	5	3	7	0.8	20	TARA_033_SRF_0.8-20	SEQ-(100L-or-15min)_W0.8-20	TARA_20100113T0716Z_033_EVENT_PUMP_SRF_(5m)_SEQ-(100L-or-15min)_W0.8-20_A100001244	PRJEB4352	Euk_DNA_RNA_ext	NA	MetaG	AHX_AFQIOSF_r1	ERR868401	run_AHX_AFQIOSF_1_C0BUAACXX.IND10	ftp.sra.ebi.ac.uk/vol1/fastq/ERR868/ERR868401/ERR868401_1.fastq.gz;ftp.sra.ebi.ac.uk/vol1/fastq/ERR868/ERR868401/ERR868401_2.fastq.gz;	ftp.sra.ebi.ac.uk/vol1/err/ERR868/ERR868401
RED_33_05M	TARA_A100001245	SAMEA2657055	ERS488640	1	1.0895588358219455	0.010005223115215421	110.85184873355794	21.98	38.24	RED	5.4	Oligotrophic Seas	TARA	TARA_33	[SRF] surface water layer (ENVO:00010504)	TARA_20100113T0720Z_033_EVENT_NET	5	3	7	20	180	TARA_033_SRF_20-180	SEQ-(500mL-or-15min)_N20-180	TARA_20100113T0720Z_033_EVENT_NET_SRF_(5m)_SEQ-(500mL-or-15min)_N20-180_A100001245	PRJEB4352	Euk_DNA_RNA_ext	NA	MetaG	AHX_AFRIOSF_r1	ERR1726918	run_AHX_AFRIOSF_2_C0BUAACXX.IND8	ftp.sra.ebi.ac.uk/vol1/fastq/ERR172/008/ERR1726918/ERR1726918_1.fastq.gz;ftp.sra.ebi.ac.uk/vol1/fastq/ERR172/008/ERR1726918/ERR1726918_2.fastq.gz;	ftp.sra.ebi.ac.uk/vol1/err/ERR172/008/ERR1726918
RED_33_05M	TARA_A100001245	SAMEA2657055	ERS488640	1	1.0895588358219455	0.010005223115215421	110.85184873355794	21.98	38.24	RED	5.4	Oligotrophic Seas	TARA	TARA_33	[SRF] surface water layer (ENVO:00010504)	TARA_20100113T0720Z_033_EVENT_NET	5	3	7	20	180	TARA_033_SRF_20-180	SEQ-(500mL-or-15min)_N20-180	TARA_20100113T0720Z_033_EVENT_NET_SRF_(5m)_SEQ-(500mL-or-15min)_N20-180_A100001245	PRJEB4352	Euk_DNA_RNA_ext	NA	MetaG	AHX_AFRIOSF_r1	ERR1726902	run_AHX_AFRIOSF_7_C7T09ACXX.IND8	ftp.sra.ebi.ac.uk/vol1/fastq/ERR172/002/ERR1726902/ERR1726902_1.fastq.gz;ftp.sra.ebi.ac.uk/vol1/fastq/ERR172/002/ERR1726902/ERR1726902_2.fastq.gz;	ftp.sra.ebi.ac.uk/vol1/err/ERR172/002/ERR1726902
RED_33_05M	TARA_A100001246	SAMEA2657012	ERS488644	1	1.0895588358219455	0.010005223115215421	110.85184873355794	21.98	38.24	RED	5.4	Oligotrophic Seas	TARA	TARA_33	[SRF] surface water layer (ENVO:00010504)	TARA_20100113T1010Z_033_EVENT_NET	5	3	7	180	2000	TARA_033_SRF_180-2000	SEQ-(500mL-or-15min)_N180-2000	TARA_20100113T1010Z_033_EVENT_NET_SRF_(5m)_SEQ-(500mL-or-15min)_N180-2000_A100001246	PRJEB4352	Euk_DNA_RNA_ext	NA	MetaG	AHX_AFSIOSF_r1	ERR1726711	run_AHX_AFSIOSF_8_C0BV5ACXX.IND9	ftp.sra.ebi.ac.uk/vol1/fastq/ERR172/001/ERR1726711/ERR1726711_1.fastq.gz;ftp.sra.ebi.ac.uk/vol1/fastq/ERR172/001/ERR1726711/ERR1726711_2.fastq.gz;	ftp.sra.ebi.ac.uk/vol1/err/ERR172/001/ERR1726711
RED_33_05M	TARA_A100001246	SAMEA2657012	ERS488644	1	1.0895588358219455	0.010005223115215421	110.85184873355794	21.98	38.24	RED	5.4	Oligotrophic Seas	TARA	TARA_33	[SRF] surface water layer (ENVO:00010504)	TARA_20100113T1010Z_033_EVENT_NET	5	3	7	180	2000	TARA_033_SRF_180-2000	SEQ-(500mL-or-15min)_N180-2000	TARA_20100113T1010Z_033_EVENT_NET_SRF_(5m)_SEQ-(500mL-or-15min)_N180-2000_A100001246	PRJEB4352	Euk_DNA_RNA_ext	NA	MetaG	AHX_AFSIOSF_r1	ERR1726926	run_AHX_AFSIOSF_8_C7T09ACXX.IND9	ftp.sra.ebi.ac.uk/vol1/fastq/ERR172/006/ERR1726926/ERR1726926_1.fastq.gz;ftp.sra.ebi.ac.uk/vol1/fastq/ERR172/006/ERR1726926/ERR1726926_2.fastq.gz;	ftp.sra.ebi.ac.uk/vol1/err/ERR172/006/ERR1726926
RED_33_05M	TARA_A100001201	SAMEA2619872	ERS488636	1	1.0895588358219455	0.010005223115215421	110.85184873355794	21.98	38.24	RED	5.4	Oligotrophic Seas	TARA	TARA_33	[SRF] surface water layer (ENVO:00010504)	TARA_20100113T0716Z_033_EVENT_PUMP	5	3	7	<0.22	0.22	TARA_033_SRF_<-0.22	SEQ-(FeCl3)_W<0.22	TARA_20100113T0716Z_033_EVENT_PUMP_SRF_(5m)_SEQ-(FeCl3)_W<0.22_A100001201	PRJEB4419	Virus_DNA_ext	NA	MetaG_virus	APX_ADGOSW_r1	ERR599350	run_APX_ADGOSW_4_C2MJFACXX.IND2	ftp.sra.ebi.ac.uk/vol1/fastq/ERR599/ERR599350/ERR599350_1.fastq.gz;ftp.sra.ebi.ac.uk/vol1/fastq/ERR599/ERR599350/ERR599350_2.fastq.gz;	ftp.sra.ebi.ac.uk/vol1/err/ERR599/ERR599350
RED_33_05M	TARA_A100001234	SAMEA2619857	ERS488621	1	1.0895588358219455	0.010005223115215421	110.85184873355794	21.98	38.24	RED	5.4	Oligotrophic Seas	TARA	TARA_33	[SRF] surface water layer (ENVO:00010504)	TARA_20100113T0716Z_033_EVENT_PUMP	5	3	7	0.22	1.6	TARA_033_SRF_0.22-1.6	SEQ-(100L)_W0.22-1.6	TARA_20100113T0716Z_033_EVENT_PUMP_SRF_(5m)_SEQ-(100L)_W0.22-1.6_A100001234	PRJEB1787	Acinas_Prok_DNA_ext	NA	MetaG	APY_ABLIOSF_r2	ERR599134	run_APY_ABLIOSF_4_D072HACXX.IND2	ftp.sra.ebi.ac.uk/vol1/fastq/ERR599/ERR599134/ERR599134_1.fastq.gz;ftp.sra.ebi.ac.uk/vol1/fastq/ERR599/ERR599134/ERR599134_2.fastq.gz;	ftp.sra.ebi.ac.uk/vol1/err/ERR599/ERR599134
RED_33_05M	TARA_A100001234	SAMEA2619857	ERS488621	1	1.0895588358219455	0.010005223115215421	110.85184873355794	21.98	38.24	RED	5.4	Oligotrophic Seas	TARA	TARA_33	[SRF] surface water layer (ENVO:00010504)	TARA_20100113T0716Z_033_EVENT_PUMP	5	3	7	0.22	1.6	TARA_033_SRF_0.22-1.6	SEQ-(100L)_W0.22-1.6	TARA_20100113T0716Z_033_EVENT_PUMP_SRF_(5m)_SEQ-(100L)_W0.22-1.6_A100001234	PRJEB1787	Acinas_Prok_DNA_ext	NA	MetaG	APY_ABLIOSF_r2	ERR599049	run_APY_ABLIOSF_6_D1E00ACXX.IND2	ftp.sra.ebi.ac.uk/vol1/fastq/ERR599/ERR599049/ERR599049_1.fastq.gz;ftp.sra.ebi.ac.uk/vol1/fastq/ERR599/ERR599049/ERR599049_2.fastq.gz;	ftp.sra.ebi.ac.uk/vol1/err/ERR599/ERR599049
RED_33_05M	TARA_A100001244	SAMEA2619869	ERS488633	1	1.0895588358219455	0.010005223115215421	110.85184873355794	21.98	38.24	RED	5.4	Oligotrophic Seas	TARA	TARA_33	[SRF] surface water layer (ENVO:00010504)	TARA_20100113T0716Z_033_EVENT_PUMP	5	3	7	0.8	20	TARA_033_SRF_0.8-20	SEQ-(100L-or-15min)_W0.8-20	TARA_20100113T0716Z_033_EVENT_PUMP_SRF_(5m)_SEQ-(100L-or-15min)_W0.8-20_A100001244	PRJEB6610	NA	18S_PCR	MetaBar_18S	ARG_AFMOSW_r1	ERR562728	run_ARG_AFMOSW_6_70H17AAXX.IND12	ftp.sra.ebi.ac.uk/vol1/fastq/ERR562/ERR562728/ERR562728_1.fastq.gz;ftp.sra.ebi.ac.uk/vol1/fastq/ERR562/ERR562728/ERR562728_2.fastq.gz;	ftp.sra.ebi.ac.uk/vol1/err/ERR562/ERR562728
RED_33_05M	TARA_A100001245	SAMEA2657055	ERS488640	1	1.0895588358219455	0.010005223115215421	110.85184873355794	21.98	38.24	RED	5.4	Oligotrophic Seas	TARA	TARA_33	[SRF] surface water layer (ENVO:00010504)	TARA_20100113T0720Z_033_EVENT_NET	5	3	7	20	180	TARA_033_SRF_20-180	SEQ-(500mL-or-15min)_N20-180	TARA_20100113T0720Z_033_EVENT_NET_SRF_(5m)_SEQ-(500mL-or-15min)_N20-180_A100001245	PRJEB6610	NA	18S_PCR	MetaBar_18S	ARG_AFNOSW_r1	ERR562615	run_ARG_AFNOSW_7_70H17AAXX.IND1	ftp.sra.ebi.ac.uk/vol1/fastq/ERR562/ERR562615/ERR562615_1.fastq.gz;ftp.sra.ebi.ac.uk/vol1/fastq/ERR562/ERR562615/ERR562615_2.fastq.gz;	ftp.sra.ebi.ac.uk/vol1/err/ERR562/ERR562615
RED_33_05M	TARA_A100001246	SAMEA2657012	ERS488644	1	1.0895588358219455	0.010005223115215421	110.85184873355794	21.98	38.24	RED	5.4	Oligotrophic Seas	TARA	TARA_33	[SRF] surface water layer (ENVO:00010504)	TARA_20100113T1010Z_033_EVENT_NET	5	3	7	180	2000	TARA_033_SRF_180-2000	SEQ-(500mL-or-15min)_N180-2000	TARA_20100113T1010Z_033_EVENT_NET_SRF_(5m)_SEQ-(500mL-or-15min)_N180-2000_A100001246	PRJEB6610	NA	18S_PCR	MetaBar_18S	ARG_AFPOSW_r1	ERR562628	run_ARG_AFPOSW_7_70H17AAXX.IND2	ftp.sra.ebi.ac.uk/vol1/fastq/ERR562/ERR562628/ERR562628_1.fastq.gz;ftp.sra.ebi.ac.uk/vol1/fastq/ERR562/ERR562628/ERR562628_2.fastq.gz;	ftp.sra.ebi.ac.uk/vol1/err/ERR562/ERR562628
RED_34_05M	TARA_N000000327	SAMEA2619917	ERS488695	1	0.9360014382012642	0.009768268647305067	97.61002049870372	18.4	39.88	RED	5.4	Oligotrophic Seas	TARA	TARA_34	[SRF] surface water layer (ENVO:00010504)	TARA_20100120T1150Z_034_EVENT_PUMP	5	3	7	0.8	5	TARA_034_SRF_0.8-5	SEQ-(100L-or-15min)_W0.8-5	TARA_20100120T1150Z_034_EVENT_PUMP_SRF_(5m)_SEQ-(100L-or-15min)_W0.8-5_N000000327	PRJEB4352	Euk_DNA_RNA_ext	NA	MetaG	AHX_AFXIOSF_r1	ERR868463	run_AHX_AFXIOSF_5_C0BUAACXX.IND11	ftp.sra.ebi.ac.uk/vol1/fastq/ERR868/ERR868463/ERR868463_1.fastq.gz;ftp.sra.ebi.ac.uk/vol1/fastq/ERR868/ERR868463/ERR868463_2.fastq.gz;	ftp.sra.ebi.ac.uk/vol1/err/ERR868/ERR868463
RED_34_05M	TARA_N000000325	SAMEA2656985	ERS488678	1	0.9360014382012642	0.009768268647305067	97.61002049870372	18.4	39.88	RED	5.4	Oligotrophic Seas	TARA	TARA_34	[SRF] surface water layer (ENVO:00010504)	TARA_20100120T0445Z_034_EVENT_NET	5	3	7	20	180	TARA_034_SRF_20-180	SEQ-(500mL-or-15min)_N20-180	TARA_20100120T0445Z_034_EVENT_NET_SRF_(5m)_SEQ-(500mL-or-15min)_N20-180_N000000325	PRJEB4352	Euk_DNA_RNA_ext	NA	MetaG	AHX_AGDIOSF_r1	ERR1726777	run_AHX_AGDIOSF_3_C0KE3ACXX.IND1	ftp.sra.ebi.ac.uk/vol1/fastq/ERR172/007/ERR1726777/ERR1726777_1.fastq.gz;ftp.sra.ebi.ac.uk/vol1/fastq/ERR172/007/ERR1726777/ERR1726777_2.fastq.gz;	ftp.sra.ebi.ac.uk/vol1/err/ERR172/007/ERR1726777
RED_34_05M	TARA_N000000332	SAMEA2730647	ERS488681	1	0.9360014382012642	0.009768268647305067	97.61002049870372	18.4	39.88	RED	5.4	Oligotrophic Seas	TARA	TARA_34	[SRF] surface water layer (ENVO:00010504)	TARA_20100120T0801Z_034_EVENT_NET	5	3	7	180	2000	TARA_034_SRF_180-2000	SEQ-(500mL-or-15min)_N180-2000	TARA_20100120T0801Z_034_EVENT_NET_SRF_(5m)_SEQ-(500mL-or-15min)_N180-2000_N000000332	PRJEB4352	Euk_DNA_RNA_ext	NA	MetaG	AHX_BFFIOSF_r1	ERR1726840	run_AHX_BFFIOSF_4_C07BFACXX.IND1	ftp.sra.ebi.ac.uk/vol1/fastq/ERR172/000/ERR1726840/ERR1726840_1.fastq.gz;ftp.sra.ebi.ac.uk/vol1/fastq/ERR172/000/ERR1726840/ERR1726840_2.fastq.gz;	ftp.sra.ebi.ac.uk/vol1/err/ERR172/000/ERR1726840
RED_34_05M	TARA_Y100000004	SAMEA2619888	ERS488658	1	0.9360014382012642	0.009768268647305067	97.61002049870372	18.4	39.88	RED	5.4	Oligotrophic Seas	TARA	TARA_34	[SRF] surface water layer (ENVO:00010504)	TARA_20100120T0427Z_034_EVENT_PUMP	5	3	7	0.1	0.22	TARA_034_SRF_0.1-0.22	SEQ-(dry)_W0.1-0.22	TARA_20100120T0427Z_034_EVENT_PUMP_SRF_(5m)_SEQ-(dry)_W0.1-0.22_Y100000004	PRJEB1788	Girus_DNA_ext	NA	MetaG	ANB_ABGIOSF_r1	ERR594328	run_ANB_ABGIOSF_1_C077RACXX.IND10	ftp.sra.ebi.ac.uk/vol1/fastq/ERR594/ERR594328/ERR594328_1.fastq.gz;ftp.sra.ebi.ac.uk/vol1/fastq/ERR594/ERR594328/ERR594328_2.fastq.gz;	ftp.sra.ebi.ac.uk/vol1/err/ERR594/ERR594328
RED_34_05M	TARA_R100000005	SAMEA2619903	ERS488673	1	0.9360014382012642	0.009768268647305067	97.61002049870372	18.4	39.88	RED	5.4	Oligotrophic Seas	TARA	TARA_34	[SRF] surface water layer (ENVO:00010504)	TARA_20100120T0427Z_034_EVENT_PUMP	5	3	7	<0.22	0.22	TARA_034_SRF_<-0.22	SEQ-(FeCl3)_W<0.22	TARA_20100120T0427Z_034_EVENT_PUMP_SRF_(5m)_SEQ-(FeCl3)_W<0.22_R100000005	PRJEB4419	Virus_DNA_ext	NA	MetaG_virus	APX_ABCOSW_r2	ERR594370	run_APX_ABCOSW_7_D11KBACXX.IND4	ftp.sra.ebi.ac.uk/vol1/fastq/ERR594/ERR594370/ERR594370_1.fastq.gz;ftp.sra.ebi.ac.uk/vol1/fastq/ERR594/ERR594370/ERR594370_2.fastq.gz;	ftp.sra.ebi.ac.uk/vol1/err/ERR594/ERR594370
RED_34_05M	TARA_R100000005	SAMEA2619903	ERS488673	1	0.9360014382012642	0.009768268647305067	97.61002049870372	18.4	39.88	RED	5.4	Oligotrophic Seas	TARA	TARA_34	[SRF] surface water layer (ENVO:00010504)	TARA_20100120T0427Z_034_EVENT_PUMP	5	3	7	<0.22	0.22	TARA_034_SRF_<-0.22	SEQ-(FeCl3)_W<0.22	TARA_20100120T0427Z_034_EVENT_PUMP_SRF_(5m)_SEQ-(FeCl3)_W<0.22_R100000005	PRJEB4419	Virus_DNA_ext	NA	MetaG_virus	APX_ABCOSW_r2	ERR594368	run_APX_ABCOSW_7_D11VRACXX.IND4	ftp.sra.ebi.ac.uk/vol1/fastq/ERR594/ERR594368/ERR594368_1.fastq.gz;ftp.sra.ebi.ac.uk/vol1/fastq/ERR594/ERR594368/ERR594368_2.fastq.gz;	ftp.sra.ebi.ac.uk/vol1/err/ERR594/ERR594368
RED_34_05M	TARA_B100000003	SAMEA2619879	ERS488649	1	0.9360014382012642	0.009768268647305067	97.61002049870372	18.4	39.88	RED	5.4	Oligotrophic Seas	TARA	TARA_34	[SRF] surface water layer (ENVO:00010504)	TARA_20100120T0427Z_034_EVENT_PUMP	5	3	7	0.22	1.6	TARA_034_SRF_0.22-1.6	SEQ-(100L)_W0.22-1.6	TARA_20100120T0427Z_034_EVENT_PUMP_SRF_(5m)_SEQ-(100L)_W0.22-1.6_B100000003	PRJEB1787	Acinas_Prok_DNA_ext	NA	MetaG	APY_ABMIOSF_r2	ERR598959	run_APY_ABMIOSF_4_D072HACXX.IND4	ftp.sra.ebi.ac.uk/vol1/fastq/ERR598/ERR598959/ERR598959_1.fastq.gz;ftp.sra.ebi.ac.uk/vol1/fastq/ERR598/ERR598959/ERR598959_2.fastq.gz;	ftp.sra.ebi.ac.uk/vol1/err/ERR598/ERR598959
RED_34_05M	TARA_B100000003	SAMEA2619879	ERS488649	1	0.9360014382012642	0.009768268647305067	97.61002049870372	18.4	39.88	RED	5.4	Oligotrophic Seas	TARA	TARA_34	[SRF] surface water layer (ENVO:00010504)	TARA_20100120T0427Z_034_EVENT_PUMP	5	3	7	0.22	1.6	TARA_034_SRF_0.22-1.6	SEQ-(100L)_W0.22-1.6	TARA_20100120T0427Z_034_EVENT_PUMP_SRF_(5m)_SEQ-(100L)_W0.22-1.6_B100000003	PRJEB1787	Acinas_Prok_DNA_ext	NA	MetaG	APY_ABMIOSF_r2	ERR598991	run_APY_ABMIOSF_4_D1E00ACXX.IND4	ftp.sra.ebi.ac.uk/vol1/fastq/ERR598/ERR598991/ERR598991_1.fastq.gz;ftp.sra.ebi.ac.uk/vol1/fastq/ERR598/ERR598991/ERR598991_2.fastq.gz;	ftp.sra.ebi.ac.uk/vol1/err/ERR598/ERR598991
RED_34_05M	TARA_N000000327	SAMEA2619917	ERS488695	1	0.9360014382012642	0.009768268647305067	97.61002049870372	18.4	39.88	RED	5.4	Oligotrophic Seas	TARA	TARA_34	[SRF] surface water layer (ENVO:00010504)	TARA_20100120T1150Z_034_EVENT_PUMP	5	3	7	0.8	5	TARA_034_SRF_0.8-5	SEQ-(100L-or-15min)_W0.8-5	TARA_20100120T1150Z_034_EVENT_PUMP_SRF_(5m)_SEQ-(100L-or-15min)_W0.8-5_N000000327	PRJEB6610	NA	18S_PCR	MetaBar_18S	ARG_AFSOSW_r1	ERR562470	run_ARG_AFSOSW_1_64L7PAAXX.IND8	ftp.sra.ebi.ac.uk/vol1/fastq/ERR562/ERR562470/ERR562470_1.fastq.gz;ftp.sra.ebi.ac.uk/vol1/fastq/ERR562/ERR562470/ERR562470_2.fastq.gz;	ftp.sra.ebi.ac.uk/vol1/err/ERR562/ERR562470
RED_34_05M	TARA_N000000327	SAMEA2619917	ERS488695	1	0.9360014382012642	0.009768268647305067	97.61002049870372	18.4	39.88	RED	5.4	Oligotrophic Seas	TARA	TARA_34	[SRF] surface water layer (ENVO:00010504)	TARA_20100120T1150Z_034_EVENT_PUMP	5	3	7	0.8	5	TARA_034_SRF_0.8-5	SEQ-(100L-or-15min)_W0.8-5	TARA_20100120T1150Z_034_EVENT_PUMP_SRF_(5m)_SEQ-(100L-or-15min)_W0.8-5_N000000327	PRJEB6610	NA	18S_PCR	MetaBar_18S	ARG_AFSOSW_r1	ERR562602	run_ARG_AFSOSW_1_66112AAXX.IND8	ftp.sra.ebi.ac.uk/vol1/fastq/ERR562/ERR562602/ERR562602_1.fastq.gz;ftp.sra.ebi.ac.uk/vol1/fastq/ERR562/ERR562602/ERR562602_2.fastq.gz;	ftp.sra.ebi.ac.uk/vol1/err/ERR562/ERR562602
RED_34_05M	TARA_N000000327	SAMEA2619917	ERS488695	1	0.9360014382012642	0.009768268647305067	97.61002049870372	18.4	39.88	RED	5.4	Oligotrophic Seas	TARA	TARA_34	[SRF] surface water layer (ENVO:00010504)	TARA_20100120T1150Z_034_EVENT_PUMP	5	3	7	0.8	5	TARA_034_SRF_0.8-5	SEQ-(100L-or-15min)_W0.8-5	TARA_20100120T1150Z_034_EVENT_PUMP_SRF_(5m)_SEQ-(100L-or-15min)_W0.8-5_N000000327	PRJEB6610	NA	18S_PCR	MetaBar_18S	ARG_AFSOSW_r1	ERR562561	run_ARG_AFSOSW_7_662WDAAXX.IND8	ftp.sra.ebi.ac.uk/vol1/fastq/ERR562/ERR562561/ERR562561_1.fastq.gz;ftp.sra.ebi.ac.uk/vol1/fastq/ERR562/ERR562561/ERR562561_2.fastq.gz;	ftp.sra.ebi.ac.uk/vol1/err/ERR562/ERR562561
RED_34_05M	TARA_N000000326	SAMEA2619898	ERS488668	1	0.9360014382012642	0.009768268647305067	97.61002049870372	18.4	39.88	RED	5.4	Oligotrophic Seas	TARA	TARA_34	[SRF] surface water layer (ENVO:00010504)	TARA_20100120T0427Z_034_EVENT_PUMP	5	3	7	5	20	TARA_034_SRF_5-20	SEQ-(500mL-or-15min)_W5-20	TARA_20100120T0427Z_034_EVENT_PUMP_SRF_(5m)_SEQ-(500mL-or-15min)_W5-20_N000000326	PRJEB6610	NA	18S_PCR	MetaBar_18S	ARG_AFTOSW_r1	ERR562661	run_ARG_AFTOSW_1_70DGUAAXX.IND4	ftp.sra.ebi.ac.uk/vol1/fastq/ERR562/ERR562661/ERR562661_1.fastq.gz;ftp.sra.ebi.ac.uk/vol1/fastq/ERR562/ERR562661/ERR562661_2.fastq.gz;	ftp.sra.ebi.ac.uk/vol1/err/ERR562/ERR562661
RED_34_05M	TARA_N000000325	SAMEA2656985	ERS488678	1	0.9360014382012642	0.009768268647305067	97.61002049870372	18.4	39.88	RED	5.4	Oligotrophic Seas	TARA	TARA_34	[SRF] surface water layer (ENVO:00010504)	TARA_20100120T0445Z_034_EVENT_NET	5	3	7	20	180	TARA_034_SRF_20-180	SEQ-(500mL-or-15min)_N20-180	TARA_20100120T0445Z_034_EVENT_NET_SRF_(5m)_SEQ-(500mL-or-15min)_N20-180_N000000325	PRJEB6610	NA	18S_PCR	MetaBar_18S	ARG_AFVOSW_r1	ERR562482	run_ARG_AFVOSW_7_70H17AAXX.IND3	ftp.sra.ebi.ac.uk/vol1/fastq/ERR562/ERR562482/ERR562482_1.fastq.gz;ftp.sra.ebi.ac.uk/vol1/fastq/ERR562/ERR562482/ERR562482_2.fastq.gz;	ftp.sra.ebi.ac.uk/vol1/err/ERR562/ERR562482
RED_34_05M	TARA_N000000324	SAMEA2657058	ERS488682	1	0.9360014382012642	0.009768268647305067	97.61002049870372	18.4	39.88	RED	5.4	Oligotrophic Seas	TARA	TARA_34	[SRF] surface water layer (ENVO:00010504)	TARA_20100120T0801Z_034_EVENT_NET	5	3	7	180	2000	TARA_034_SRF_180-2000	SEQ-(500mL-or-15min)_N180-2000	TARA_20100120T0801Z_034_EVENT_NET_SRF_(5m)_SEQ-(500mL-or-15min)_N180-2000_N000000324	PRJEB6610	NA	18S_PCR	MetaBar_18S	ARG_AGAOSW_r1	ERR562642	run_ARG_AGAOSW_6_70DGUAAXX.IND12	ftp.sra.ebi.ac.uk/vol1/fastq/ERR562/ERR562642/ERR562642_1.fastq.gz;ftp.sra.ebi.ac.uk/vol1/fastq/ERR562/ERR562642/ERR562642_2.fastq.gz;	ftp.sra.ebi.ac.uk/vol1/err/ERR562/ERR562642
RED_34_60M	TARA_N000000323	SAMEA2619916	ERS488694	1	5.362970396491867	0.13056733947304733	42.93878420605684	18.4	39.86	RED	60.1	Oligotrophic Seas	TARA	TARA_34	[DCM] deep chlorophyll maximum layer (ENVO:01000326)	TARA_20100120T1150Z_034_EVENT_PUMP	60	58	62	0.8	5	TARA_034_DCM_0.8-5	SEQ-(100L-or-15min)_W0.8-5	TARA_20100120T1150Z_034_EVENT_PUMP_DCM_(60m)_SEQ-(100L-or-15min)_W0.8-5_N000000323	PRJEB4352	Euk_DNA_RNA_ext	NA	MetaG	AHX_AGAIOSF_r1	ERR868439	run_AHX_AGAIOSF_1_C0KE3ACXX.IND3	ftp.sra.ebi.ac.uk/vol1/fastq/ERR868/ERR868439/ERR868439_1.fastq.gz;ftp.sra.ebi.ac.uk/vol1/fastq/ERR868/ERR868439/ERR868439_2.fastq.gz;	ftp.sra.ebi.ac.uk/vol1/err/ERR868/ERR868439
RED_34_60M	TARA_N000000322	SAMEA2619918	ERS488696	1	5.362970396491867	0.13056733947304733	42.93878420605684	18.4	39.86	RED	60.1	Oligotrophic Seas	TARA	TARA_34	[DCM] deep chlorophyll maximum layer (ENVO:01000326)	TARA_20100120T1150Z_034_EVENT_PUMP	60	58	62	5	20	TARA_034_DCM_5-20	SEQ-(500mL-or-15min)_W5-20	TARA_20100120T1150Z_034_EVENT_PUMP_DCM_(60m)_SEQ-(500mL-or-15min)_W5-20_N000000322	PRJEB4352	Euk_DNA_RNA_ext	NA	MetaG	AHX_AGCIOSF_r1	ERR1726910	run_AHX_AGCIOSF_2_C0KE3ACXX.IND2	ftp.sra.ebi.ac.uk/vol1/fastq/ERR172/000/ERR1726910/ERR1726910_1.fastq.gz;ftp.sra.ebi.ac.uk/vol1/fastq/ERR172/000/ERR1726910/ERR1726910_2.fastq.gz;	ftp.sra.ebi.ac.uk/vol1/err/ERR172/000/ERR1726910
RED_34_60M	TARA_N000000321	SAMEA2657039	ERS488684	1	5.362970396491867	0.13056733947304733	42.93878420605684	18.4	39.86	RED	60.1	Oligotrophic Seas	TARA	TARA_34	[DCM] deep chlorophyll maximum layer (ENVO:01000326)	TARA_20100120T1040Z_034_EVENT_NET	60	58	62	20	180	TARA_034_DCM_20-180	SEQ-(500mL-or-15min)_N20-180	TARA_20100120T1040Z_034_EVENT_NET_DCM_(60m)_SEQ-(500mL-or-15min)_N20-180_N000000321	PRJEB4352	Euk_DNA_RNA_ext	NA	MetaG	AHX_AGEIOSF_r1	ERR1726960	run_AHX_AGEIOSF_4_C0KE3ACXX.IND4	ftp.sra.ebi.ac.uk/vol1/fastq/ERR172/000/ERR1726960/ERR1726960_1.fastq.gz;ftp.sra.ebi.ac.uk/vol1/fastq/ERR172/000/ERR1726960/ERR1726960_2.fastq.gz;	ftp.sra.ebi.ac.uk/vol1/err/ERR172/000/ERR1726960
RED_34_60M	TARA_N000000320	SAMEA2657099	ERS488705	1	5.362970396491867	0.13056733947304733	42.93878420605684	18.4	39.86	RED	60.1	Oligotrophic Seas	TARA	TARA_34	[DCM] deep chlorophyll maximum layer (ENVO:01000326)	TARA_20100120T1415Z_034_EVENT_NET	60	58	62	180	2000	TARA_034_DCM_180-2000	SEQ-(500mL-or-15min)_N180-2000	TARA_20100120T1415Z_034_EVENT_NET_DCM_(60m)_SEQ-(500mL-or-15min)_N180-2000_N000000320	PRJEB4352	Euk_DNA_RNA_ext	NA	MetaG	AHX_AGGIOSF_r1	ERR1726578	run_AHX_AGGIOSF_5_C0KE3ACXX.IND3	ftp.sra.ebi.ac.uk/vol1/fastq/ERR172/008/ERR1726578/ERR1726578_1.fastq.gz;ftp.sra.ebi.ac.uk/vol1/fastq/ERR172/008/ERR1726578/ERR1726578_2.fastq.gz;	ftp.sra.ebi.ac.uk/vol1/err/ERR172/008/ERR1726578
RED_34_60M	TARA_R100000008	SAMEA2619923	ERS488701	1	5.362970396491867	0.13056733947304733	42.93878420605684	18.4	39.86	RED	60.1	Oligotrophic Seas	TARA	TARA_34	[DCM] deep chlorophyll maximum layer (ENVO:01000326)	TARA_20100120T1150Z_034_EVENT_PUMP	60	58	62	<0.22	0.22	TARA_034_DCM_<-0.22	SEQ-(FeCl3)_W<0.22	TARA_20100120T1150Z_034_EVENT_PUMP_DCM_(60m)_SEQ-(FeCl3)_W<0.22_R100000008	PRJEB4419	Virus_DNA_ext	NA	MetaG_virus	APX_msAKI_r1	ERR594390	run_APX_AAGOSW_4_C0C2AACXX.IND4	ftp.sra.ebi.ac.uk/vol1/fastq/ERR594/ERR594390/ERR594390_1.fastq.gz;ftp.sra.ebi.ac.uk/vol1/fastq/ERR594/ERR594390/ERR594390_2.fastq.gz;	ftp.sra.ebi.ac.uk/vol1/err/ERR594/ERR594390
RED_34_60M	TARA_B100000029	SAMEA2619907	ERS488685	1	5.362970396491867	0.13056733947304733	42.93878420605684	18.4	39.86	RED	60.1	Oligotrophic Seas	TARA	TARA_34	[DCM] deep chlorophyll maximum layer (ENVO:01000326)	TARA_20100120T1150Z_034_EVENT_PUMP	60	58	62	0.22	1.6	TARA_034_DCM_0.22-1.6	SEQ-(100L)_W0.22-1.6	TARA_20100120T1150Z_034_EVENT_PUMP_DCM_(60m)_SEQ-(100L)_W0.22-1.6_B100000029	PRJEB1787	Acinas_Prok_DNA_ext	NA	MetaG	APY_ABNIOSF_r2	ERR599111	run_APY_ABNIOSF_1_D1C0BACXX.IND5	ftp.sra.ebi.ac.uk/vol1/fastq/ERR599/ERR599111/ERR599111_1.fastq.gz;ftp.sra.ebi.ac.uk/vol1/fastq/ERR599/ERR599111/ERR599111_2.fastq.gz;	ftp.sra.ebi.ac.uk/vol1/err/ERR599/ERR599111
RED_34_60M	TARA_B100000029	SAMEA2619907	ERS488685	1	5.362970396491867	0.13056733947304733	42.93878420605684	18.4	39.86	RED	60.1	Oligotrophic Seas	TARA	TARA_34	[DCM] deep chlorophyll maximum layer (ENVO:01000326)	TARA_20100120T1150Z_034_EVENT_PUMP	60	58	62	0.22	1.6	TARA_034_DCM_0.22-1.6	SEQ-(100L)_W0.22-1.6	TARA_20100120T1150Z_034_EVENT_PUMP_DCM_(60m)_SEQ-(100L)_W0.22-1.6_B100000029	PRJEB1787	Acinas_Prok_DNA_ext	NA	MetaG	APY_ABNIOSF_r2	ERR598975	run_APY_ABNIOSF_4_D072HACXX.IND5	ftp.sra.ebi.ac.uk/vol1/fastq/ERR598/ERR598975/ERR598975_1.fastq.gz;ftp.sra.ebi.ac.uk/vol1/fastq/ERR598/ERR598975/ERR598975_2.fastq.gz;	ftp.sra.ebi.ac.uk/vol1/err/ERR598/ERR598975
RED_34_60M	TARA_N000000323	SAMEA2619916	ERS488694	1	5.362970396491867	0.13056733947304733	42.93878420605684	18.4	39.86	RED	60.1	Oligotrophic Seas	TARA	TARA_34	[DCM] deep chlorophyll maximum layer (ENVO:01000326)	TARA_20100120T1150Z_034_EVENT_PUMP	60	58	62	0.8	5	TARA_034_DCM_0.8-5	SEQ-(100L-or-15min)_W0.8-5	TARA_20100120T1150Z_034_EVENT_PUMP_DCM_(60m)_SEQ-(100L-or-15min)_W0.8-5_N000000323	PRJEB6610	NA	18S_PCR	MetaBar_18S	ARG_AGBOSW_r1	ERR562555	run_ARG_AGBOSW_7_70H17AAXX.IND4	ftp.sra.ebi.ac.uk/vol1/fastq/ERR562/ERR562555/ERR562555_1.fastq.gz;ftp.sra.ebi.ac.uk/vol1/fastq/ERR562/ERR562555/ERR562555_2.fastq.gz;	ftp.sra.ebi.ac.uk/vol1/err/ERR562/ERR562555
RED_34_60M	TARA_N000000322	SAMEA2619918	ERS488696	1	5.362970396491867	0.13056733947304733	42.93878420605684	18.4	39.86	RED	60.1	Oligotrophic Seas	TARA	TARA_34	[DCM] deep chlorophyll maximum layer (ENVO:01000326)	TARA_20100120T1150Z_034_EVENT_PUMP	60	58	62	5	20	TARA_034_DCM_5-20	SEQ-(500mL-or-15min)_W5-20	TARA_20100120T1150Z_034_EVENT_PUMP_DCM_(60m)_SEQ-(500mL-or-15min)_W5-20_N000000322	PRJEB6610	NA	18S_PCR	MetaBar_18S	ARG_AGCOSW_r1	ERR562687	run_ARG_AGCOSW_5_70DGUAAXX.IND2	ftp.sra.ebi.ac.uk/vol1/fastq/ERR562/ERR562687/ERR562687_1.fastq.gz;ftp.sra.ebi.ac.uk/vol1/fastq/ERR562/ERR562687/ERR562687_2.fastq.gz;	ftp.sra.ebi.ac.uk/vol1/err/ERR562/ERR562687
RED_34_60M	TARA_N000000321	SAMEA2657039	ERS488684	1	5.362970396491867	0.13056733947304733	42.93878420605684	18.4	39.86	RED	60.1	Oligotrophic Seas	TARA	TARA_34	[DCM] deep chlorophyll maximum layer (ENVO:01000326)	TARA_20100120T1040Z_034_EVENT_NET	60	58	62	20	180	TARA_034_DCM_20-180	SEQ-(500mL-or-15min)_N20-180	TARA_20100120T1040Z_034_EVENT_NET_DCM_(60m)_SEQ-(500mL-or-15min)_N20-180_N000000321	PRJEB6610	NA	18S_PCR	MetaBar_18S	ARG_AGDOSW_r1	ERR562462	run_ARG_AGDOSW_7_70H17AAXX.IND5	ftp.sra.ebi.ac.uk/vol1/fastq/ERR562/ERR562462/ERR562462_1.fastq.gz;ftp.sra.ebi.ac.uk/vol1/fastq/ERR562/ERR562462/ERR562462_2.fastq.gz;	ftp.sra.ebi.ac.uk/vol1/err/ERR562/ERR562462
RED_34_60M	TARA_N000000320	SAMEA2657099	ERS488705	1	5.362970396491867	0.13056733947304733	42.93878420605684	18.4	39.86	RED	60.1	Oligotrophic Seas	TARA	TARA_34	[DCM] deep chlorophyll maximum layer (ENVO:01000326)	TARA_20100120T1415Z_034_EVENT_NET	60	58	62	180	2000	TARA_034_DCM_180-2000	SEQ-(500mL-or-15min)_N180-2000	TARA_20100120T1415Z_034_EVENT_NET_DCM_(60m)_SEQ-(500mL-or-15min)_N180-2000_N000000320	PRJEB6610	NA	18S_PCR	MetaBar_18S	ARG_AGEOSW_r1	ERR562596	run_ARG_AGEOSW_7_66112AAXX.IND6	ftp.sra.ebi.ac.uk/vol1/fastq/ERR562/ERR562596/ERR562596_1.fastq.gz;ftp.sra.ebi.ac.uk/vol1/fastq/ERR562/ERR562596/ERR562596_2.fastq.gz;	ftp.sra.ebi.ac.uk/vol1/err/ERR562/ERR562596
RED_34_60M	TARA_N000000320	SAMEA2657099	ERS488705	1	5.362970396491867	0.13056733947304733	42.93878420605684	18.4	39.86	RED	60.1	Oligotrophic Seas	TARA	TARA_34	[DCM] deep chlorophyll maximum layer (ENVO:01000326)	TARA_20100120T1415Z_034_EVENT_NET	60	58	62	180	2000	TARA_034_DCM_180-2000	SEQ-(500mL-or-15min)_N180-2000	TARA_20100120T1415Z_034_EVENT_NET_DCM_(60m)_SEQ-(500mL-or-15min)_N180-2000_N000000320	PRJEB6610	NA	18S_PCR	MetaBar_18S	ARG_AGEOSW_r1	ERR562711	run_ARG_AGEOSW_7_70H17AAXX.IND6	ftp.sra.ebi.ac.uk/vol1/fastq/ERR562/ERR562711/ERR562711_1.fastq.gz;ftp.sra.ebi.ac.uk/vol1/fastq/ERR562/ERR562711/ERR562711_2.fastq.gz;	ftp.sra.ebi.ac.uk/vol1/err/ERR562/ERR562711
MED_18_05M	TARA_A100000595	SAMEA2619675	ERS488338	2	7.79089479909516	0.0797627671784973	99.02194737949505	35.76	14.26	MED	5.4	Oligotrophic Seas	TARA	TARA_18	[SRF] surface water layer (ENVO:00010504)	TARA_20091102T0813Z_018_EVENT_PUMP	5	3	7	0.8	5	TARA_018_SRF_0.8-5	SEQ-(100L-or-15min)_W0.8-5	TARA_20091102T0813Z_018_EVENT_PUMP_SRF_(5m)_SEQ-(100L-or-15min)_W0.8-5_A100000595	PRJEB4352	Euk_DNA_RNA_ext	NA	MetaG	AHX_ADFIOSF_r1	ERR868393	run_AHX_ADFIOSF_6_C0GE2ACXX.IND11	ftp.sra.ebi.ac.uk/vol1/fastq/ERR868/ERR868393/ERR868393_1.fastq.gz;ftp.sra.ebi.ac.uk/vol1/fastq/ERR868/ERR868393/ERR868393_2.fastq.gz;	ftp.sra.ebi.ac.uk/vol1/err/ERR868/ERR868393
MED_18_05M	TARA_A100000598	SAMEA2619676	ERS488339	2	7.79089479909516	0.0797627671784973	99.02194737949505	35.76	14.26	MED	5.4	Oligotrophic Seas	TARA	TARA_18	[SRF] surface water layer (ENVO:00010504)	TARA_20091102T0813Z_018_EVENT_PUMP	5	3	7	5	20	TARA_018_SRF_5-20	SEQ-(500mL-or-15min)_W5-20	TARA_20091102T0813Z_018_EVENT_PUMP_SRF_(5m)_SEQ-(500mL-or-15min)_W5-20_A100000598	PRJEB4352	Euk_DNA_RNA_ext	NA	MetaG	AHX_ADHIOSF_r1	ERR1726555	run_AHX_ADHIOSF_7_C0GE2ACXX.IND12	ftp.sra.ebi.ac.uk/vol1/fastq/ERR172/005/ERR1726555/ERR1726555_1.fastq.gz;ftp.sra.ebi.ac.uk/vol1/fastq/ERR172/005/ERR1726555/ERR1726555_2.fastq.gz;	ftp.sra.ebi.ac.uk/vol1/err/ERR172/005/ERR1726555
MED_18_05M	TARA_A100000596	SAMEA2656983	ERS488342	2	7.79089479909516	0.0797627671784973	99.02194737949505	35.76	14.26	MED	5.4	Oligotrophic Seas	TARA	TARA_18	[SRF] surface water layer (ENVO:00010504)	TARA_20091102T1031Z_018_EVENT_NET	5	3	7	20	180	TARA_018_SRF_20-180	SEQ-(500mL-or-15min)_N20-180	TARA_20091102T1031Z_018_EVENT_NET_SRF_(5m)_SEQ-(500mL-or-15min)_N20-180_A100000596	PRJEB4352	Euk_DNA_RNA_ext	NA	MetaG	AHX_ADKIOSF_r1	ERR1726956	run_AHX_ADKIOSF_8_C0GE2ACXX.IND1	ftp.sra.ebi.ac.uk/vol1/fastq/ERR172/006/ERR1726956/ERR1726956_1.fastq.gz;ftp.sra.ebi.ac.uk/vol1/fastq/ERR172/006/ERR1726956/ERR1726956_2.fastq.gz;	ftp.sra.ebi.ac.uk/vol1/err/ERR172/006/ERR1726956
MED_18_05M	TARA_A100000594	SAMEA2657084	ERS488345	2	7.79089479909516	0.0797627671784973	99.02194737949505	35.76	14.26	MED	5.4	Oligotrophic Seas	TARA	TARA_18	[SRF] surface water layer (ENVO:00010504)	TARA_20091102T1125Z_018_EVENT_NET	5	3	7	180	2000	TARA_018_SRF_180-2000	SEQ-(500mL-or-15min)_N180-2000	TARA_20091102T1125Z_018_EVENT_NET_SRF_(5m)_SEQ-(500mL-or-15min)_N180-2000_A100000594	PRJEB4352	Euk_DNA_RNA_ext	NA	MetaG	AHX_ADMIOSF_r1	ERR1726748	run_AHX_ADMIOSF_8_D11YVACXX.IND1	ftp.sra.ebi.ac.uk/vol1/fastq/ERR172/008/ERR1726748/ERR1726748_1.fastq.gz;ftp.sra.ebi.ac.uk/vol1/fastq/ERR172/008/ERR1726748/ERR1726748_2.fastq.gz;	ftp.sra.ebi.ac.uk/vol1/err/ERR172/008/ERR1726748
MED_18_05M	TARA_A100000171	SAMEA2619677	ERS488340	2	7.79089479909516	0.0797627671784973	99.02194737949505	35.76	14.26	MED	5.4	Oligotrophic Seas	TARA	TARA_18	[SRF] surface water layer (ENVO:00010504)	TARA_20091102T0813Z_018_EVENT_PUMP	5	3	7	<0.22	0.22	TARA_018_SRF_<-0.22	SEQ-(FeCl3)_W<0.22	TARA_20091102T0813Z_018_EVENT_PUMP_SRF_(5m)_SEQ-(FeCl3)_W<0.22_A100000171	PRJEB4419	Virus_DNA_ext	NA	MetaG_virus	APX_AASOSW_r1	ERR594358	run_APX_AASOSW_1_C0UVLACXX.IND1	ftp.sra.ebi.ac.uk/vol1/fastq/ERR594/ERR594358/ERR594358_1.fastq.gz;ftp.sra.ebi.ac.uk/vol1/fastq/ERR594/ERR594358/ERR594358_2.fastq.gz;	ftp.sra.ebi.ac.uk/vol1/err/ERR594/ERR594358
MED_18_05M	TARA_A100000164	SAMEA2619667	ERS488330	2	7.79089479909516	0.0797627671784973	99.02194737949505	35.76	14.26	MED	5.4	Oligotrophic Seas	TARA	TARA_18	[SRF] surface water layer (ENVO:00010504)	TARA_20091102T0813Z_018_EVENT_PUMP	5	3	7	0.22	1.6	TARA_018_SRF_0.22-1.6	SEQ-(100L)_W0.22-1.6	TARA_20091102T0813Z_018_EVENT_PUMP_SRF_(5m)_SEQ-(100L)_W0.22-1.6_A100000164	PRJEB1787	Acinas_Prok_DNA_ext	NA	MetaG	APY_ABDIOSF_r1	ERR598993	run_APY_ABDIOSF_4_C120RACXX.IND5	ftp.sra.ebi.ac.uk/vol1/fastq/ERR598/ERR598993/ERR598993_1.fastq.gz;ftp.sra.ebi.ac.uk/vol1/fastq/ERR598/ERR598993/ERR598993_2.fastq.gz;	ftp.sra.ebi.ac.uk/vol1/err/ERR598/ERR598993
MED_18_05M	TARA_A100000164	SAMEA2619667	ERS488330	2	7.79089479909516	0.0797627671784973	99.02194737949505	35.76	14.26	MED	5.4	Oligotrophic Seas	TARA	TARA_18	[SRF] surface water layer (ENVO:00010504)	TARA_20091102T0813Z_018_EVENT_PUMP	5	3	7	0.22	1.6	TARA_018_SRF_0.22-1.6	SEQ-(100L)_W0.22-1.6	TARA_20091102T0813Z_018_EVENT_PUMP_SRF_(5m)_SEQ-(100L)_W0.22-1.6_A100000164	PRJEB1787	Acinas_Prok_DNA_ext	NA	MetaG	APY_ABDIOSF_r1	ERR599140	run_APY_ABDIOSF_6_D0745ACXX.IND5	ftp.sra.ebi.ac.uk/vol1/fastq/ERR599/ERR599140/ERR599140_1.fastq.gz;ftp.sra.ebi.ac.uk/vol1/fastq/ERR599/ERR599140/ERR599140_2.fastq.gz;	ftp.sra.ebi.ac.uk/vol1/err/ERR599/ERR599140
MED_18_05M	TARA_A100000595	SAMEA2619675	ERS488338	2	7.79089479909516	0.0797627671784973	99.02194737949505	35.76	14.26	MED	5.4	Oligotrophic Seas	TARA	TARA_18	[SRF] surface water layer (ENVO:00010504)	TARA_20091102T0813Z_018_EVENT_PUMP	5	3	7	0.8	5	TARA_018_SRF_0.8-5	SEQ-(100L-or-15min)_W0.8-5	TARA_20091102T0813Z_018_EVENT_PUMP_SRF_(5m)_SEQ-(100L-or-15min)_W0.8-5_A100000595	PRJEB6609	Euk_DNA_RNA_ext	NA	SMART_dT	ARC_AVAAOSW_r1	ERR1712185	run_ARC_AVAAOSW_5_C1K22ACXX.IND3	ftp.sra.ebi.ac.uk/vol1/fastq/ERR171/005/ERR1712185/ERR1712185_1.fastq.gz;ftp.sra.ebi.ac.uk/vol1/fastq/ERR171/005/ERR1712185/ERR1712185_2.fastq.gz;	ftp.sra.ebi.ac.uk/vol1/err/ERR171/005/ERR1712185
MED_18_05M	TARA_A100000598	SAMEA2619676	ERS488339	2	7.79089479909516	0.0797627671784973	99.02194737949505	35.76	14.26	MED	5.4	Oligotrophic Seas	TARA	TARA_18	[SRF] surface water layer (ENVO:00010504)	TARA_20091102T0813Z_018_EVENT_PUMP	5	3	7	5	20	TARA_018_SRF_5-20	SEQ-(500mL-or-15min)_W5-20	TARA_20091102T0813Z_018_EVENT_PUMP_SRF_(5m)_SEQ-(500mL-or-15min)_W5-20_A100000598	PRJEB6609	Euk_DNA_RNA_ext	NA	SMART_dT	ARC_AVBAOSW_r1	ERR1711953	run_ARC_AVBAOSW_2_D1HFNACXX.IND2	ftp.sra.ebi.ac.uk/vol1/fastq/ERR171/003/ERR1711953/ERR1711953_1.fastq.gz;ftp.sra.ebi.ac.uk/vol1/fastq/ERR171/003/ERR1711953/ERR1711953_2.fastq.gz;	ftp.sra.ebi.ac.uk/vol1/err/ERR171/003/ERR1711953
MED_18_05M	TARA_A100000596	SAMEA2656983	ERS488342	2	7.79089479909516	0.0797627671784973	99.02194737949505	35.76	14.26	MED	5.4	Oligotrophic Seas	TARA	TARA_18	[SRF] surface water layer (ENVO:00010504)	TARA_20091102T1031Z_018_EVENT_NET	5	3	7	20	180	TARA_018_SRF_20-180	SEQ-(500mL-or-15min)_N20-180	TARA_20091102T1031Z_018_EVENT_NET_SRF_(5m)_SEQ-(500mL-or-15min)_N20-180_A100000596	PRJEB6609	Euk_DNA_RNA_ext	NA	SMART_dT	ARC_AVCAOSW_r1	ERR1712062	run_ARC_AVCAOSW_5_D1HFNACXX.IND2	ftp.sra.ebi.ac.uk/vol1/fastq/ERR171/002/ERR1712062/ERR1712062_1.fastq.gz;ftp.sra.ebi.ac.uk/vol1/fastq/ERR171/002/ERR1712062/ERR1712062_2.fastq.gz;	ftp.sra.ebi.ac.uk/vol1/err/ERR171/002/ERR1712062
MED_18_05M	TARA_A100000595	SAMEA2619675	ERS488338	2	7.79089479909516	0.0797627671784973	99.02194737949505	35.76	14.26	MED	5.4	Oligotrophic Seas	TARA	TARA_18	[SRF] surface water layer (ENVO:00010504)	TARA_20091102T0813Z_018_EVENT_PUMP	5	3	7	0.8	5	TARA_018_SRF_0.8-5	SEQ-(100L-or-15min)_W0.8-5	TARA_20091102T0813Z_018_EVENT_PUMP_SRF_(5m)_SEQ-(100L-or-15min)_W0.8-5_A100000595	PRJEB6610	NA	18S_PCR	MetaBar_18S	ARG_ADLOSW_r1	ERR562643	run_ARG_ADLOSW_1_70H17AAXX.IND1	ftp.sra.ebi.ac.uk/vol1/fastq/ERR562/ERR562643/ERR562643_1.fastq.gz;ftp.sra.ebi.ac.uk/vol1/fastq/ERR562/ERR562643/ERR562643_2.fastq.gz;	ftp.sra.ebi.ac.uk/vol1/err/ERR562/ERR562643
MED_18_05M	TARA_A100000598	SAMEA2619676	ERS488339	2	7.79089479909516	0.0797627671784973	99.02194737949505	35.76	14.26	MED	5.4	Oligotrophic Seas	TARA	TARA_18	[SRF] surface water layer (ENVO:00010504)	TARA_20091102T0813Z_018_EVENT_PUMP	5	3	7	5	20	TARA_018_SRF_5-20	SEQ-(500mL-or-15min)_W5-20	TARA_20091102T0813Z_018_EVENT_PUMP_SRF_(5m)_SEQ-(500mL-or-15min)_W5-20_A100000598	PRJEB6610	NA	18S_PCR	MetaBar_18S	ARG_ADMOSW_r1	ERR562427	run_ARG_ADMOSW_1_70H17AAXX.IND2	ftp.sra.ebi.ac.uk/vol1/fastq/ERR562/ERR562427/ERR562427_1.fastq.gz;ftp.sra.ebi.ac.uk/vol1/fastq/ERR562/ERR562427/ERR562427_2.fastq.gz;	ftp.sra.ebi.ac.uk/vol1/err/ERR562/ERR562427
MED_18_05M	TARA_A100000596	SAMEA2656983	ERS488342	2	7.79089479909516	0.0797627671784973	99.02194737949505	35.76	14.26	MED	5.4	Oligotrophic Seas	TARA	TARA_18	[SRF] surface water layer (ENVO:00010504)	TARA_20091102T1031Z_018_EVENT_NET	5	3	7	20	180	TARA_018_SRF_20-180	SEQ-(500mL-or-15min)_N20-180	TARA_20091102T1031Z_018_EVENT_NET_SRF_(5m)_SEQ-(500mL-or-15min)_N20-180_A100000596	PRJEB6610	NA	18S_PCR	MetaBar_18S	ARG_ADNOSW_r1	ERR562448	run_ARG_ADNOSW_1_70H17AAXX.IND3	ftp.sra.ebi.ac.uk/vol1/fastq/ERR562/ERR562448/ERR562448_1.fastq.gz;ftp.sra.ebi.ac.uk/vol1/fastq/ERR562/ERR562448/ERR562448_2.fastq.gz;	ftp.sra.ebi.ac.uk/vol1/err/ERR562/ERR562448
MED_18_05M	TARA_A100000594	SAMEA2657084	ERS488345	2	7.79089479909516	0.0797627671784973	99.02194737949505	35.76	14.26	MED	5.4	Oligotrophic Seas	TARA	TARA_18	[SRF] surface water layer (ENVO:00010504)	TARA_20091102T1125Z_018_EVENT_NET	5	3	7	180	2000	TARA_018_SRF_180-2000	SEQ-(500mL-or-15min)_N180-2000	TARA_20091102T1125Z_018_EVENT_NET_SRF_(5m)_SEQ-(500mL-or-15min)_N180-2000_A100000594	PRJEB6610	NA	18S_PCR	MetaBar_18S	ARG_ADPOSW_r1	ERR562510	run_ARG_ADPOSW_2_70H17AAXX.IND4	ftp.sra.ebi.ac.uk/vol1/fastq/ERR562/ERR562510/ERR562510_1.fastq.gz;ftp.sra.ebi.ac.uk/vol1/fastq/ERR562/ERR562510/ERR562510_2.fastq.gz;	ftp.sra.ebi.ac.uk/vol1/err/ERR562/ERR562510
MED_18_60M	TARA_A100000604	SAMEA2619684	ERS488352	2	7.877355530160691	0.09185192263488266	87.09961982901419	35.76	14.25	MED	61.6	Oligotrophic Seas	TARA	TARA_18	[DCM] deep chlorophyll maximum layer (ENVO:01000326)	TARA_20091102T1407Z_018_EVENT_PUMP	60	58	62	0.8	5	TARA_018_DCM_0.8-5	SEQ-(100L-or-15min)_W0.8-5	TARA_20091102T1407Z_018_EVENT_PUMP_DCM_(60m)_SEQ-(100L-or-15min)_W0.8-5_A100000604	PRJEB4352	Euk_DNA_RNA_ext	NA	MetaG	AHX_ADGIOSF_r1	ERR868488	run_AHX_ADGIOSF_8_C0UVEACXX.IND1	ftp.sra.ebi.ac.uk/vol1/fastq/ERR868/ERR868488/ERR868488_1.fastq.gz;ftp.sra.ebi.ac.uk/vol1/fastq/ERR868/ERR868488/ERR868488_2.fastq.gz;	ftp.sra.ebi.ac.uk/vol1/err/ERR868/ERR868488
MED_18_60M	TARA_A100000602	SAMEA2619685	ERS488353	2	7.877355530160691	0.09185192263488266	87.09961982901419	35.76	14.25	MED	61.6	Oligotrophic Seas	TARA	TARA_18	[DCM] deep chlorophyll maximum layer (ENVO:01000326)	TARA_20091102T1407Z_018_EVENT_PUMP	60	58	62	5	20	TARA_018_DCM_5-20	SEQ-(500mL-or-15min)_W5-20	TARA_20091102T1407Z_018_EVENT_PUMP_DCM_(60m)_SEQ-(500mL-or-15min)_W5-20_A100000602	PRJEB4352	Euk_DNA_RNA_ext	NA	MetaG	AHX_ADIIOSF_r2	ERR1726585	run_AHX_ADIIOSF_4_D14RHACXX.IND4	ftp.sra.ebi.ac.uk/vol1/fastq/ERR172/005/ERR1726585/ERR1726585_1.fastq.gz;ftp.sra.ebi.ac.uk/vol1/fastq/ERR172/005/ERR1726585/ERR1726585_2.fastq.gz;	ftp.sra.ebi.ac.uk/vol1/err/ERR172/005/ERR1726585
MED_18_60M	TARA_A100000589	SAMEA2657107	ERS488356	2	7.877355530160691	0.09185192263488266	87.09961982901419	35.76	14.25	MED	61.6	Oligotrophic Seas	TARA	TARA_18	[DCM] deep chlorophyll maximum layer (ENVO:01000326)	TARA_20091102T1415Z_018_EVENT_NET	80	78	82	20	180	TARA_018_DCM_20-180	SEQ-(500mL-or-15min)_N20-180	TARA_20091102T1415Z_018_EVENT_NET_DCM_(80m)_SEQ-(500mL-or-15min)_N20-180_A100000589	PRJEB4352	Euk_DNA_RNA_ext	NA	MetaG	AHX_ADLIOSF_r2	ERR1726811	run_AHX_ADLIOSF_1_C0KEEACXX.IND4	ftp.sra.ebi.ac.uk/vol1/fastq/ERR172/001/ERR1726811/ERR1726811_1.fastq.gz;ftp.sra.ebi.ac.uk/vol1/fastq/ERR172/001/ERR1726811/ERR1726811_2.fastq.gz;	ftp.sra.ebi.ac.uk/vol1/err/ERR172/001/ERR1726811
MED_18_60M	TARA_A100000589	SAMEA2657107	ERS488356	2	7.877355530160691	0.09185192263488266	87.09961982901419	35.76	14.25	MED	61.6	Oligotrophic Seas	TARA	TARA_18	[DCM] deep chlorophyll maximum layer (ENVO:01000326)	TARA_20091102T1415Z_018_EVENT_NET	80	78	82	20	180	TARA_018_DCM_20-180	SEQ-(500mL-or-15min)_N20-180	TARA_20091102T1415Z_018_EVENT_NET_DCM_(80m)_SEQ-(500mL-or-15min)_N20-180_A100000589	PRJEB4352	Euk_DNA_RNA_ext	NA	MetaG	AHX_ADLIOSF_r2	ERR1726965	run_AHX_ADLIOSF_5_C2FGHACXX.IND4	ftp.sra.ebi.ac.uk/vol1/fastq/ERR172/005/ERR1726965/ERR1726965_1.fastq.gz;ftp.sra.ebi.ac.uk/vol1/fastq/ERR172/005/ERR1726965/ERR1726965_2.fastq.gz;	ftp.sra.ebi.ac.uk/vol1/err/ERR172/005/ERR1726965
MED_18_60M	TARA_A100000600	SAMEA2657093	ERS488358	2	7.877355530160691	0.09185192263488266	87.09961982901419	35.76	14.25	MED	61.6	Oligotrophic Seas	TARA	TARA_18	[DCM] deep chlorophyll maximum layer (ENVO:01000326)	TARA_20091102T1430Z_018_EVENT_NET	80	78	82	180	2000	TARA_018_DCM_180-2000	SEQ-(500mL-or-15min)_N180-2000	TARA_20091102T1430Z_018_EVENT_NET_DCM_(80m)_SEQ-(500mL-or-15min)_N180-2000_A100000600	PRJEB4352	Euk_DNA_RNA_ext	NA	MetaG	AHX_ADNIOSF_r2	ERR1726753	run_AHX_ADNIOSF_4_C0V08ACXX.IND3	ftp.sra.ebi.ac.uk/vol1/fastq/ERR172/003/ERR1726753/ERR1726753_1.fastq.gz;ftp.sra.ebi.ac.uk/vol1/fastq/ERR172/003/ERR1726753/ERR1726753_2.fastq.gz;	ftp.sra.ebi.ac.uk/vol1/err/ERR172/003/ERR1726753
MED_18_60M	TARA_A100000172	SAMEA2619686	ERS488354	2	7.877355530160691	0.09185192263488266	87.09961982901419	35.76	14.25	MED	61.6	Oligotrophic Seas	TARA	TARA_18	[DCM] deep chlorophyll maximum layer (ENVO:01000326)	TARA_20091102T1407Z_018_EVENT_PUMP	60	58	62	<0.22	0.22	TARA_018_DCM_<-0.22	SEQ-(FeCl3)_W<0.22	TARA_20091102T1407Z_018_EVENT_PUMP_DCM_(60m)_SEQ-(FeCl3)_W<0.22_A100000172	PRJEB4419	Virus_DNA_ext	NA	MetaG_virus	APX_AACOSW_r1	ERR594352	run_APX_AACOSW_5_C0C2AACXX.IND11	ftp.sra.ebi.ac.uk/vol1/fastq/ERR594/ERR594352/ERR594352_1.fastq.gz;ftp.sra.ebi.ac.uk/vol1/fastq/ERR594/ERR594352/ERR594352_2.fastq.gz;	ftp.sra.ebi.ac.uk/vol1/err/ERR594/ERR594352
MED_18_60M	TARA_S200000501	SAMEA2619678	ERS488346	2	7.877355530160691	0.09185192263488266	87.09961982901419	35.76	14.25	MED	61.6	Oligotrophic Seas	TARA	TARA_18	[DCM] deep chlorophyll maximum layer (ENVO:01000326)	TARA_20091102T1407Z_018_EVENT_PUMP	60	58	62	0.22	1.6	TARA_018_DCM_0.22-1.6	SEQ-(100L)_W0.22-1.6	TARA_20091102T1407Z_018_EVENT_PUMP_DCM_(60m)_SEQ-(100L)_W0.22-1.6_S200000501	PRJEB1787	Acinas_Prok_DNA_ext	NA	MetaG	APY_ABEIOSF_r1	ERR599073	run_APY_ABEIOSF_1_D074HACXX.IND6	ftp.sra.ebi.ac.uk/vol1/fastq/ERR599/ERR599073/ERR599073_1.fastq.gz;ftp.sra.ebi.ac.uk/vol1/fastq/ERR599/ERR599073/ERR599073_2.fastq.gz;	ftp.sra.ebi.ac.uk/vol1/err/ERR599/ERR599073
MED_18_60M	TARA_S200000501	SAMEA2619678	ERS488346	2	7.877355530160691	0.09185192263488266	87.09961982901419	35.76	14.25	MED	61.6	Oligotrophic Seas	TARA	TARA_18	[DCM] deep chlorophyll maximum layer (ENVO:01000326)	TARA_20091102T1407Z_018_EVENT_PUMP	60	58	62	0.22	1.6	TARA_018_DCM_0.22-1.6	SEQ-(100L)_W0.22-1.6	TARA_20091102T1407Z_018_EVENT_PUMP_DCM_(60m)_SEQ-(100L)_W0.22-1.6_S200000501	PRJEB1787	Acinas_Prok_DNA_ext	NA	MetaG	APY_ABEIOSF_r1	ERR599092	run_APY_ABEIOSF_2_D1BR1ACXX.IND6	ftp.sra.ebi.ac.uk/vol1/fastq/ERR599/ERR599092/ERR599092_1.fastq.gz;ftp.sra.ebi.ac.uk/vol1/fastq/ERR599/ERR599092/ERR599092_2.fastq.gz;	ftp.sra.ebi.ac.uk/vol1/err/ERR599/ERR599092
MED_18_60M	TARA_A100000604	SAMEA2619684	ERS488352	2	7.877355530160691	0.09185192263488266	87.09961982901419	35.76	14.25	MED	61.6	Oligotrophic Seas	TARA	TARA_18	[DCM] deep chlorophyll maximum layer (ENVO:01000326)	TARA_20091102T1407Z_018_EVENT_PUMP	60	58	62	0.8	5	TARA_018_DCM_0.8-5	SEQ-(100L-or-15min)_W0.8-5	TARA_20091102T1407Z_018_EVENT_PUMP_DCM_(60m)_SEQ-(100L-or-15min)_W0.8-5_A100000604	PRJEB6609	Euk_DNA_RNA_ext	NA	SMART_dT	ARC_ATSAOSW_r1	ERR1711896	run_ARC_ATSAOSW_4_C179JACXX.IND10	ftp.sra.ebi.ac.uk/vol1/fastq/ERR171/006/ERR1711896/ERR1711896_1.fastq.gz;ftp.sra.ebi.ac.uk/vol1/fastq/ERR171/006/ERR1711896/ERR1711896_2.fastq.gz;	ftp.sra.ebi.ac.uk/vol1/err/ERR171/006/ERR1711896
MED_18_60M	TARA_A100000602	SAMEA2619685	ERS488353	2	7.877355530160691	0.09185192263488266	87.09961982901419	35.76	14.25	MED	61.6	Oligotrophic Seas	TARA	TARA_18	[DCM] deep chlorophyll maximum layer (ENVO:01000326)	TARA_20091102T1407Z_018_EVENT_PUMP	60	58	62	5	20	TARA_018_DCM_5-20	SEQ-(500mL-or-15min)_W5-20	TARA_20091102T1407Z_018_EVENT_PUMP_DCM_(60m)_SEQ-(500mL-or-15min)_W5-20_A100000602	PRJEB6609	Euk_DNA_RNA_ext	NA	SMART_dT	ARC_ATTAOSW_r1	ERR1712015	run_ARC_ATTAOSW_1_D1HFNACXX.IND1	ftp.sra.ebi.ac.uk/vol1/fastq/ERR171/005/ERR1712015/ERR1712015_1.fastq.gz;ftp.sra.ebi.ac.uk/vol1/fastq/ERR171/005/ERR1712015/ERR1712015_2.fastq.gz;	ftp.sra.ebi.ac.uk/vol1/err/ERR171/005/ERR1712015
MED_18_60M	TARA_A100000589	SAMEA2657107	ERS488356	2	7.877355530160691	0.09185192263488266	87.09961982901419	35.76	14.25	MED	61.6	Oligotrophic Seas	TARA	TARA_18	[DCM] deep chlorophyll maximum layer (ENVO:01000326)	TARA_20091102T1415Z_018_EVENT_NET	80	78	82	20	180	TARA_018_DCM_20-180	SEQ-(500mL-or-15min)_N20-180	TARA_20091102T1415Z_018_EVENT_NET_DCM_(80m)_SEQ-(500mL-or-15min)_N20-180_A100000589	PRJEB6609	Euk_DNA_RNA_ext	NA	SMART_dT	ARC_ATVAOSW_r1	ERR1711993	run_ARC_ATVAOSW_4_C179JACXX.IND12	ftp.sra.ebi.ac.uk/vol1/fastq/ERR171/003/ERR1711993/ERR1711993_1.fastq.gz;ftp.sra.ebi.ac.uk/vol1/fastq/ERR171/003/ERR1711993/ERR1711993_2.fastq.gz;	ftp.sra.ebi.ac.uk/vol1/err/ERR171/003/ERR1711993
MED_18_60M	TARA_A100000604	SAMEA2619684	ERS488352	2	7.877355530160691	0.09185192263488266	87.09961982901419	35.76	14.25	MED	61.6	Oligotrophic Seas	TARA	TARA_18	[DCM] deep chlorophyll maximum layer (ENVO:01000326)	TARA_20091102T1407Z_018_EVENT_PUMP	60	58	62	0.8	5	TARA_018_DCM_0.8-5	SEQ-(100L-or-15min)_W0.8-5	TARA_20091102T1407Z_018_EVENT_PUMP_DCM_(60m)_SEQ-(100L-or-15min)_W0.8-5_A100000604	PRJEB6609	Euk_DNA_RNA_ext	NA	SMART_dT	ARCATSAOSW	ERR1712139	run_ARC_ATSAOSW_8_D2GCPACXX.IND10	ftp.sra.ebi.ac.uk/vol1/fastq/ERR171/009/ERR1712139/ERR1712139_1.fastq.gz;ftp.sra.ebi.ac.uk/vol1/fastq/ERR171/009/ERR1712139/ERR1712139_2.fastq.gz;	ftp.sra.ebi.ac.uk/vol1/err/ERR171/009/ERR1712139
MED_18_60M	TARA_A100000589	SAMEA2657107	ERS488356	2	7.877355530160691	0.09185192263488266	87.09961982901419	35.76	14.25	MED	61.6	Oligotrophic Seas	TARA	TARA_18	[DCM] deep chlorophyll maximum layer (ENVO:01000326)	TARA_20091102T1415Z_018_EVENT_NET	80	78	82	20	180	TARA_018_DCM_20-180	SEQ-(500mL-or-15min)_N20-180	TARA_20091102T1415Z_018_EVENT_NET_DCM_(80m)_SEQ-(500mL-or-15min)_N20-180_A100000589	PRJEB6609	Euk_DNA_RNA_ext	NA	SMART_dT	ARCATVAOSW	ERR1712141	run_ARC_ATVAOSW_7_D2GCPACXX.IND12	ftp.sra.ebi.ac.uk/vol1/fastq/ERR171/001/ERR1712141/ERR1712141_1.fastq.gz;ftp.sra.ebi.ac.uk/vol1/fastq/ERR171/001/ERR1712141/ERR1712141_2.fastq.gz;	ftp.sra.ebi.ac.uk/vol1/err/ERR171/001/ERR1712141
MED_18_60M	TARA_A100000604	SAMEA2619684	ERS488352	2	7.877355530160691	0.09185192263488266	87.09961982901419	35.76	14.25	MED	61.6	Oligotrophic Seas	TARA	TARA_18	[DCM] deep chlorophyll maximum layer (ENVO:01000326)	TARA_20091102T1407Z_018_EVENT_PUMP	60	58	62	0.8	5	TARA_018_DCM_0.8-5	SEQ-(100L-or-15min)_W0.8-5	TARA_20091102T1407Z_018_EVENT_PUMP_DCM_(60m)_SEQ-(100L-or-15min)_W0.8-5_A100000604	PRJEB6610	NA	18S_PCR	MetaBar_18S	ARG_ADQOSW_r1	ERR562543	run_ARG_ADQOSW_2_70H17AAXX.IND5	ftp.sra.ebi.ac.uk/vol1/fastq/ERR562/ERR562543/ERR562543_1.fastq.gz;ftp.sra.ebi.ac.uk/vol1/fastq/ERR562/ERR562543/ERR562543_2.fastq.gz;	ftp.sra.ebi.ac.uk/vol1/err/ERR562/ERR562543
MED_18_60M	TARA_A100000602	SAMEA2619685	ERS488353	2	7.877355530160691	0.09185192263488266	87.09961982901419	35.76	14.25	MED	61.6	Oligotrophic Seas	TARA	TARA_18	[DCM] deep chlorophyll maximum layer (ENVO:01000326)	TARA_20091102T1407Z_018_EVENT_PUMP	60	58	62	5	20	TARA_018_DCM_5-20	SEQ-(500mL-or-15min)_W5-20	TARA_20091102T1407Z_018_EVENT_PUMP_DCM_(60m)_SEQ-(500mL-or-15min)_W5-20_A100000602	PRJEB6610	NA	18S_PCR	MetaBar_18S	ARG_ADROSW_r1	ERR562570	run_ARG_ADROSW_2_70H17AAXX.IND6	ftp.sra.ebi.ac.uk/vol1/fastq/ERR562/ERR562570/ERR562570_1.fastq.gz;ftp.sra.ebi.ac.uk/vol1/fastq/ERR562/ERR562570/ERR562570_2.fastq.gz;	ftp.sra.ebi.ac.uk/vol1/err/ERR562/ERR562570
MED_18_60M	TARA_A100000589	SAMEA2657107	ERS488356	2	7.877355530160691	0.09185192263488266	87.09961982901419	35.76	14.25	MED	61.6	Oligotrophic Seas	TARA	TARA_18	[DCM] deep chlorophyll maximum layer (ENVO:01000326)	TARA_20091102T1415Z_018_EVENT_NET	80	78	82	20	180	TARA_018_DCM_20-180	SEQ-(500mL-or-15min)_N20-180	TARA_20091102T1415Z_018_EVENT_NET_DCM_(80m)_SEQ-(500mL-or-15min)_N20-180_A100000589	PRJEB6610	NA	18S_PCR	MetaBar_18S	ARG_ADSOSW_r1	ERR562417	run_ARG_ADSOSW_2_70H17AAXX.IND7	ftp.sra.ebi.ac.uk/vol1/fastq/ERR562/ERR562417/ERR562417_1.fastq.gz;ftp.sra.ebi.ac.uk/vol1/fastq/ERR562/ERR562417/ERR562417_2.fastq.gz;	ftp.sra.ebi.ac.uk/vol1/err/ERR562/ERR562417
MED_18_60M	TARA_A100000600	SAMEA2657093	ERS488358	2	7.877355530160691	0.09185192263488266	87.09961982901419	35.76	14.25	MED	61.6	Oligotrophic Seas	TARA	TARA_18	[DCM] deep chlorophyll maximum layer (ENVO:01000326)	TARA_20091102T1430Z_018_EVENT_NET	80	78	82	180	2000	TARA_018_DCM_180-2000	SEQ-(500mL-or-15min)_N180-2000	TARA_20091102T1430Z_018_EVENT_NET_DCM_(80m)_SEQ-(500mL-or-15min)_N180-2000_A100000600	PRJEB6610	NA	18S_PCR	MetaBar_18S	ARG_ADTOSW_r1	ERR562411	run_ARG_ADTOSW_2_70H17AAXX.IND8	ftp.sra.ebi.ac.uk/vol1/fastq/ERR562/ERR562411/ERR562411_1.fastq.gz;ftp.sra.ebi.ac.uk/vol1/fastq/ERR562/ERR562411/ERR562411_2.fastq.gz;	ftp.sra.ebi.ac.uk/vol1/err/ERR562/ERR562411
MED_23_05M	TARA_A100000551	SAMEA2591093	ERS477988	2	12.259914744274814	0.10839617150470271	114.96192592805384	42.21	17.71	MED	5.5	Oligotrophic Seas	TARA	TARA_23	[SRF] surface water layer (ENVO:00010504)	TARA_20091118T0841Z_023_EVENT_PUMP	5	3	7	0.8	5	TARA_023_SRF_0.8-5	SEQ-(100L-or-15min)_W0.8-5	TARA_20091118T0841Z_023_EVENT_PUMP_SRF_(5m)_SEQ-(100L-or-15min)_W0.8-5_A100000551	PRJEB4352	Euk_DNA_RNA_ext	NA	MetaG	AHX_AAQOSU_r1	ERR538173	run_AHX_AAQOSU_1_C2EV3ACXX	ftp.sra.ebi.ac.uk/vol1/fastq/ERR538/ERR538173/ERR538173_1.fastq.gz;ftp.sra.ebi.ac.uk/vol1/fastq/ERR538/ERR538173/ERR538173_2.fastq.gz;	ftp.sra.ebi.ac.uk/vol1/err/ERR538/ERR538173
MED_23_05M	TARA_A100000553	SAMEA2591094	ERS477989	2	12.259914744274814	0.10839617150470271	114.96192592805384	42.21	17.71	MED	5.5	Oligotrophic Seas	TARA	TARA_23	[SRF] surface water layer (ENVO:00010504)	TARA_20091118T0841Z_023_EVENT_PUMP	5	3	7	5	20	TARA_023_SRF_5-20	SEQ-(500mL-or-15min)_W5-20	TARA_20091118T0841Z_023_EVENT_PUMP_SRF_(5m)_SEQ-(500mL-or-15min)_W5-20_A100000553	PRJEB4352	Euk_DNA_RNA_ext	NA	MetaG	AHX_AAROSU_r1	ERR538184	run_AHX_AAROSU_2_C2EV3ACXX	ftp.sra.ebi.ac.uk/vol1/fastq/ERR538/ERR538184/ERR538184_1.fastq.gz;ftp.sra.ebi.ac.uk/vol1/fastq/ERR538/ERR538184/ERR538184_2.fastq.gz;	ftp.sra.ebi.ac.uk/vol1/err/ERR538/ERR538184
MED_23_05M	TARA_A100000548	SAMEA2611385	ERS478008	2	12.259914744274814	0.10839617150470271	114.96192592805384	42.21	17.71	MED	5.5	Oligotrophic Seas	TARA	TARA_23	[SRF] surface water layer (ENVO:00010504)	TARA_20091118T1256Z_023_EVENT_NET	5	3	7	20	180	TARA_023_SRF_20-180	SEQ-(500mL-or-15min)_N20-180	TARA_20091118T1256Z_023_EVENT_NET_SRF_(5m)_SEQ-(500mL-or-15min)_N20-180_A100000548	PRJEB4352	Euk_DNA_RNA_ext	NA	MetaG	AHX_AASOSU_r1	ERR538171	run_AHX_AASOSU_3_C2EV3ACXX	ftp.sra.ebi.ac.uk/vol1/fastq/ERR538/ERR538171/ERR538171_1.fastq.gz;ftp.sra.ebi.ac.uk/vol1/fastq/ERR538/ERR538171/ERR538171_2.fastq.gz;	ftp.sra.ebi.ac.uk/vol1/err/ERR538/ERR538171
MED_23_05M	TARA_A100000546	SAMEA2611383	ERS477996	2	12.259914744274814	0.10839617150470271	114.96192592805384	42.21	17.71	MED	5.5	Oligotrophic Seas	TARA	TARA_23	[SRF] surface water layer (ENVO:00010504)	TARA_20091118T1017Z_023_EVENT_NET	5	3	7	180	2000	TARA_023_SRF_180-2000	SEQ-(500mL-or-15min)_N180-2000	TARA_20091118T1017Z_023_EVENT_NET_SRF_(5m)_SEQ-(500mL-or-15min)_N180-2000_A100000546	PRJEB4352	Euk_DNA_RNA_ext	NA	MetaG	AHX_AATOSU_r1	ERR538185	run_AHX_AATOSU_4_C2EV3ACXX	ftp.sra.ebi.ac.uk/vol1/fastq/ERR538/ERR538185/ERR538185_1.fastq.gz;ftp.sra.ebi.ac.uk/vol1/fastq/ERR538/ERR538185/ERR538185_2.fastq.gz;	ftp.sra.ebi.ac.uk/vol1/err/ERR538/ERR538185
MED_23_05M	TARA_A100000551	SAMEA2189659	ERS329506	2	12.259914744274814	0.10839617150470271	114.96192592805384	42.21	17.71	MED	5.5	Oligotrophic Seas	TARA	TARA_23	[SRF] surface water layer (ENVO:00010504)	TARA_20091118T0841Z_023_EVENT_PUMP	5	3	7	0.8	5	TARA_023_SRF_0.8-5	SEQ-(100L-or-15min)_W0.8-5	TARA_20091118T0841Z_023_EVENT_PUMP_SRF_(5m)_SEQ-(100L-or-15min)_W0.8-5_A100000551	PRJEB4352	Euk_DNA_RNA_ext	NA	MetaG	AHXAAQOSU	ERR318582	run_AHX_AAQOSU_6_81DHRABXX	ftp.sra.ebi.ac.uk/vol1/fastq/ERR318/ERR318582/ERR318582_1.fastq.gz;ftp.sra.ebi.ac.uk/vol1/fastq/ERR318/ERR318582/ERR318582_2.fastq.gz;	ftp.sra.ebi.ac.uk/vol1/err/ERR318/ERR318582
MED_23_05M	TARA_A100000553	SAMEA2189651	ERS329498	2	12.259914744274814	0.10839617150470271	114.96192592805384	42.21	17.71	MED	5.5	Oligotrophic Seas	TARA	TARA_23	[SRF] surface water layer (ENVO:00010504)	TARA_20091118T0841Z_023_EVENT_PUMP	5	3	7	5	20	TARA_023_SRF_5-20	SEQ-(500mL-or-15min)_W5-20	TARA_20091118T0841Z_023_EVENT_PUMP_SRF_(5m)_SEQ-(500mL-or-15min)_W5-20_A100000553	PRJEB4352	Euk_DNA_RNA_ext	NA	MetaG	AHXAAROSU	ERR318601	run_AHX_AAROSU_4_81DHUABXX	ftp.sra.ebi.ac.uk/vol1/fastq/ERR318/ERR318601/ERR318601_1.fastq.gz;ftp.sra.ebi.ac.uk/vol1/fastq/ERR318/ERR318601/ERR318601_2.fastq.gz;	ftp.sra.ebi.ac.uk/vol1/err/ERR318/ERR318601
MED_23_05M	TARA_A100000548	SAMEA2189660	ERS329507	2	12.259914744274814	0.10839617150470271	114.96192592805384	42.21	17.71	MED	5.5	Oligotrophic Seas	TARA	TARA_23	[SRF] surface water layer (ENVO:00010504)	TARA_20091118T1256Z_023_EVENT_NET	5	3	7	20	180	TARA_023_SRF_20-180	SEQ-(500mL-or-15min)_N20-180	TARA_20091118T1256Z_023_EVENT_NET_SRF_(5m)_SEQ-(500mL-or-15min)_N20-180_A100000548	PRJEB4352	Euk_DNA_RNA_ext	NA	MetaG	AHXAASOSU	ERR318594	run_AHX_AASOSU_1_62FGDAAXX	ftp.sra.ebi.ac.uk/vol1/fastq/ERR318/ERR318594/ERR318594_1.fastq.gz;ftp.sra.ebi.ac.uk/vol1/fastq/ERR318/ERR318594/ERR318594_2.fastq.gz;	ftp.sra.ebi.ac.uk/vol1/err/ERR318/ERR318594
MED_23_05M	TARA_A100000548	SAMEA2189660	ERS329507	2	12.259914744274814	0.10839617150470271	114.96192592805384	42.21	17.71	MED	5.5	Oligotrophic Seas	TARA	TARA_23	[SRF] surface water layer (ENVO:00010504)	TARA_20091118T1256Z_023_EVENT_NET	5	3	7	20	180	TARA_023_SRF_20-180	SEQ-(500mL-or-15min)_N20-180	TARA_20091118T1256Z_023_EVENT_NET_SRF_(5m)_SEQ-(500mL-or-15min)_N20-180_A100000548	PRJEB4352	Euk_DNA_RNA_ext	NA	MetaG	AHXAASOSU	ERR318583	run_AHX_AASOSU_2_62FGDAAXX	ftp.sra.ebi.ac.uk/vol1/fastq/ERR318/ERR318583/ERR318583_1.fastq.gz;ftp.sra.ebi.ac.uk/vol1/fastq/ERR318/ERR318583/ERR318583_2.fastq.gz;	ftp.sra.ebi.ac.uk/vol1/err/ERR318/ERR318583
MED_23_05M	TARA_A100000546	SAMEA2189653	ERS329500	2	12.259914744274814	0.10839617150470271	114.96192592805384	42.21	17.71	MED	5.5	Oligotrophic Seas	TARA	TARA_23	[SRF] surface water layer (ENVO:00010504)	TARA_20091118T1017Z_023_EVENT_NET	5	3	7	180	2000	TARA_023_SRF_180-2000	SEQ-(500mL-or-15min)_N180-2000	TARA_20091118T1017Z_023_EVENT_NET_SRF_(5m)_SEQ-(500mL-or-15min)_N180-2000_A100000546	PRJEB4352	Euk_DNA_RNA_ext	NA	MetaG	AHXAATOSU	ERR318600	run_AHX_AATOSU_5_81DHUABXX	ftp.sra.ebi.ac.uk/vol1/fastq/ERR318/ERR318600/ERR318600_1.fastq.gz;ftp.sra.ebi.ac.uk/vol1/fastq/ERR318/ERR318600/ERR318600_2.fastq.gz;	ftp.sra.ebi.ac.uk/vol1/err/ERR318/ERR318600
MED_23_05M	TARA_E500000075	SAMEA2591084	ERS477979	2	12.259914744274814	0.10839617150470271	114.96192592805384	42.21	17.71	MED	5.5	Oligotrophic Seas	TARA	TARA_23	[SRF] surface water layer (ENVO:00010504)	TARA_20091118T0841Z_023_EVENT_PUMP	5	3	7	0.22	1.6	TARA_023_SRF_0.22-1.6	SEQ-(100L)_W0.22-1.6	TARA_20091118T0841Z_023_EVENT_PUMP_SRF_(5m)_SEQ-(100L)_W0.22-1.6_E500000075	PRJEB1787	Acinas_Prok_DNA_ext	NA	MetaG	APYAOSE	ERR315861	run_APY_AOSE_1_62JUVAAXX	ftp.sra.ebi.ac.uk/vol1/fastq/ERR315/ERR315861/ERR315861_1.fastq.gz;ftp.sra.ebi.ac.uk/vol1/fastq/ERR315/ERR315861/ERR315861_2.fastq.gz;	ftp.sra.ebi.ac.uk/vol1/err/ERR315/ERR315861
MED_23_05M	TARA_E500000075	SAMEA2591084	ERS477979	2	12.259914744274814	0.10839617150470271	114.96192592805384	42.21	17.71	MED	5.5	Oligotrophic Seas	TARA	TARA_23	[SRF] surface water layer (ENVO:00010504)	TARA_20091118T0841Z_023_EVENT_PUMP	5	3	7	0.22	1.6	TARA_023_SRF_0.22-1.6	SEQ-(100L)_W0.22-1.6	TARA_20091118T0841Z_023_EVENT_PUMP_SRF_(5m)_SEQ-(100L)_W0.22-1.6_E500000075	PRJEB1787	Acinas_Prok_DNA_ext	NA	MetaG	APYAOSE	ERR315858	run_APY_AOSE_2_62JUVAAXX	ftp.sra.ebi.ac.uk/vol1/fastq/ERR315/ERR315858/ERR315858_1.fastq.gz;ftp.sra.ebi.ac.uk/vol1/fastq/ERR315/ERR315858/ERR315858_2.fastq.gz;	ftp.sra.ebi.ac.uk/vol1/err/ERR315/ERR315858
MED_23_05M	TARA_A100000546	SAMEA2611383	ERS477996	2	12.259914744274814	0.10839617150470271	114.96192592805384	42.21	17.71	MED	5.5	Oligotrophic Seas	TARA	TARA_23	[SRF] surface water layer (ENVO:00010504)	TARA_20091118T1017Z_023_EVENT_NET	5	3	7	180	2000	TARA_023_SRF_180-2000	SEQ-(500mL-or-15min)_N180-2000	TARA_20091118T1017Z_023_EVENT_NET_SRF_(5m)_SEQ-(500mL-or-15min)_N180-2000_A100000546	PRJEB6609	Euk_DNA_RNA_ext	NA	SMART_dT	ARC_AAROSE_r1	ERR550399	run_ARC_AAROSE_7_B06BTABXX	ftp.sra.ebi.ac.uk/vol1/fastq/ERR550/ERR550399/ERR550399_1.fastq.gz;ftp.sra.ebi.ac.uk/vol1/fastq/ERR550/ERR550399/ERR550399_2.fastq.gz;	ftp.sra.ebi.ac.uk/vol1/err/ERR550/ERR550399
MED_23_05M	TARA_A100000552	SAMEA2591095	ERS477990	2	12.259914744274814	0.10839617150470271	114.96192592805384	42.21	17.71	MED	5.5	Oligotrophic Seas	TARA	TARA_23	[SRF] surface water layer (ENVO:00010504)	TARA_20091118T0841Z_023_EVENT_PUMP	5	3	7	0.8	5	TARA_023_SRF_0.8-5	SEQ-(100L-or-15min)_W0.8-5	TARA_20091118T0841Z_023_EVENT_PUMP_SRF_(5m)_SEQ-(100L-or-15min)_W0.8-5_A100000552	PRJEB6609	Euk_DNA_RNA_ext	NA	SMART_dT	ARCAAAOSE	ERR550386	run_ARC_AAAOSE_1_B038CABXX	ftp.sra.ebi.ac.uk/vol1/fastq/ERR550/ERR550386/ERR550386_1.fastq.gz;ftp.sra.ebi.ac.uk/vol1/fastq/ERR550/ERR550386/ERR550386_2.fastq.gz;	ftp.sra.ebi.ac.uk/vol1/err/ERR550/ERR550386
MED_23_05M	TARA_A100000547	SAMEA2591096	ERS477991	2	12.259914744274814	0.10839617150470271	114.96192592805384	42.21	17.71	MED	5.5	Oligotrophic Seas	TARA	TARA_23	[SRF] surface water layer (ENVO:00010504)	TARA_20091118T0841Z_023_EVENT_PUMP	5	3	7	5	20	TARA_023_SRF_5-20	SEQ-(500mL-or-15min)_W5-20	TARA_20091118T0841Z_023_EVENT_PUMP_SRF_(5m)_SEQ-(500mL-or-15min)_W5-20_A100000547	PRJEB6609	Euk_DNA_RNA_ext	NA	SMART_dT	ARCAABOSE	ERR550384	run_ARC_AABOSE_2_B038CABXX	ftp.sra.ebi.ac.uk/vol1/fastq/ERR550/ERR550384/ERR550384_1.fastq.gz;ftp.sra.ebi.ac.uk/vol1/fastq/ERR550/ERR550384/ERR550384_2.fastq.gz;	ftp.sra.ebi.ac.uk/vol1/err/ERR550/ERR550384
MED_23_05M	TARA_A100000549	SAMEA2624982	ERS477997	2	12.259914744274814	0.10839617150470271	114.96192592805384	42.21	17.71	MED	5.5	Oligotrophic Seas	TARA	TARA_23	[SRF] surface water layer (ENVO:00010504)	TARA_20091118T1017Z_023_EVENT_NET	5	3	7	180	2000	TARA_023_SRF_180-2000	SEQ-(500mL-or-15min)_N180-2000	TARA_20091118T1017Z_023_EVENT_NET_SRF_(5m)_SEQ-(500mL-or-15min)_N180-2000_A100000549	PRJEB6609	Euk_DNA_RNA_ext	NA	SMART_dT	ARCAADOSE	ERR550382	run_ARC_AADOSE_4_B038CABXX	ftp.sra.ebi.ac.uk/vol1/fastq/ERR550/ERR550382/ERR550382_1.fastq.gz;ftp.sra.ebi.ac.uk/vol1/fastq/ERR550/ERR550382/ERR550382_2.fastq.gz;	ftp.sra.ebi.ac.uk/vol1/err/ERR550/ERR550382
MED_23_05M	TARA_A100000551	SAMEA2591093	ERS477988	2	12.259914744274814	0.10839617150470271	114.96192592805384	42.21	17.71	MED	5.5	Oligotrophic Seas	TARA	TARA_23	[SRF] surface water layer (ENVO:00010504)	TARA_20091118T0841Z_023_EVENT_PUMP	5	3	7	0.8	5	TARA_023_SRF_0.8-5	SEQ-(100L-or-15min)_W0.8-5	TARA_20091118T0841Z_023_EVENT_PUMP_SRF_(5m)_SEQ-(100L-or-15min)_W0.8-5_A100000551	PRJEB6609	Euk_DNA_RNA_ext	NA	TS_RNA	ARD_BDBAOSW_r1	ERR550521	run_ARD_BDBAOSW_6_D1N9YACXX.IND17	ftp.sra.ebi.ac.uk/vol1/fastq/ERR550/ERR550521/ERR550521_1.fastq.gz;ftp.sra.ebi.ac.uk/vol1/fastq/ERR550/ERR550521/ERR550521_2.fastq.gz;	ftp.sra.ebi.ac.uk/vol1/err/ERR550/ERR550521
MED_23_05M	TARA_A100000548	SAMEA2611385	ERS478008	2	12.259914744274814	0.10839617150470271	114.96192592805384	42.21	17.71	MED	5.5	Oligotrophic Seas	TARA	TARA_23	[SRF] surface water layer (ENVO:00010504)	TARA_20091118T1256Z_023_EVENT_NET	5	3	7	20	180	TARA_023_SRF_20-180	SEQ-(500mL-or-15min)_N20-180	TARA_20091118T1256Z_023_EVENT_NET_SRF_(5m)_SEQ-(500mL-or-15min)_N20-180_A100000548	PRJEB6609	Euk_DNA_RNA_ext	NA	TS_RNA	ARD_BDDAOSW_r1	ERR550532	run_ARD_BDDAOSW_7_D1N9YACXX.IND5	ftp.sra.ebi.ac.uk/vol1/fastq/ERR550/ERR550532/ERR550532_1.fastq.gz;ftp.sra.ebi.ac.uk/vol1/fastq/ERR550/ERR550532/ERR550532_2.fastq.gz;	ftp.sra.ebi.ac.uk/vol1/err/ERR550/ERR550532
MED_23_05M	TARA_A100000546	SAMEA2611383	ERS477996	2	12.259914744274814	0.10839617150470271	114.96192592805384	42.21	17.71	MED	5.5	Oligotrophic Seas	TARA	TARA_23	[SRF] surface water layer (ENVO:00010504)	TARA_20091118T1017Z_023_EVENT_NET	5	3	7	180	2000	TARA_023_SRF_180-2000	SEQ-(500mL-or-15min)_N180-2000	TARA_20091118T1017Z_023_EVENT_NET_SRF_(5m)_SEQ-(500mL-or-15min)_N180-2000_A100000546	PRJEB6609	Euk_DNA_RNA_ext	NA	TS_RNA	ARD_BDEAOSW_r1	ERR550534	run_ARD_BDEAOSW_8_D1N9YACXX.IND8	ftp.sra.ebi.ac.uk/vol1/fastq/ERR550/ERR550534/ERR550534_1.fastq.gz;ftp.sra.ebi.ac.uk/vol1/fastq/ERR550/ERR550534/ERR550534_2.fastq.gz;	ftp.sra.ebi.ac.uk/vol1/err/ERR550/ERR550534
MED_23_05M	TARA_A100000551	SAMEA2591093	ERS477988	2	12.259914744274814	0.10839617150470271	114.96192592805384	42.21	17.71	MED	5.5	Oligotrophic Seas	TARA	TARA_23	[SRF] surface water layer (ENVO:00010504)	TARA_20091118T0841Z_023_EVENT_PUMP	5	3	7	0.8	5	TARA_023_SRF_0.8-5	SEQ-(100L-or-15min)_W0.8-5	TARA_20091118T0841Z_023_EVENT_PUMP_SRF_(5m)_SEQ-(100L-or-15min)_W0.8-5_A100000551	PRJEB6610	NA	18S_PCR	MetaBar_18S	ARG_ADVOSW_r1	ERR562431	run_ARG_ADVOSW_6_70H17AAXX.IND1	ftp.sra.ebi.ac.uk/vol1/fastq/ERR562/ERR562431/ERR562431_1.fastq.gz;ftp.sra.ebi.ac.uk/vol1/fastq/ERR562/ERR562431/ERR562431_2.fastq.gz;	ftp.sra.ebi.ac.uk/vol1/err/ERR562/ERR562431
MED_23_05M	TARA_A100000553	SAMEA2591094	ERS477989	2	12.259914744274814	0.10839617150470271	114.96192592805384	42.21	17.71	MED	5.5	Oligotrophic Seas	TARA	TARA_23	[SRF] surface water layer (ENVO:00010504)	TARA_20091118T0841Z_023_EVENT_PUMP	5	3	7	5	20	TARA_023_SRF_5-20	SEQ-(500mL-or-15min)_W5-20	TARA_20091118T0841Z_023_EVENT_PUMP_SRF_(5m)_SEQ-(500mL-or-15min)_W5-20_A100000553	PRJEB6610	NA	18S_PCR	MetaBar_18S	ARG_AEAOSW_r1	ERR562705	run_ARG_AEAOSW_6_70H17AAXX.IND2	ftp.sra.ebi.ac.uk/vol1/fastq/ERR562/ERR562705/ERR562705_1.fastq.gz;ftp.sra.ebi.ac.uk/vol1/fastq/ERR562/ERR562705/ERR562705_2.fastq.gz;	ftp.sra.ebi.ac.uk/vol1/err/ERR562/ERR562705
MED_23_05M	TARA_A100000548	SAMEA2611385	ERS478008	2	12.259914744274814	0.10839617150470271	114.96192592805384	42.21	17.71	MED	5.5	Oligotrophic Seas	TARA	TARA_23	[SRF] surface water layer (ENVO:00010504)	TARA_20091118T1256Z_023_EVENT_NET	5	3	7	20	180	TARA_023_SRF_20-180	SEQ-(500mL-or-15min)_N20-180	TARA_20091118T1256Z_023_EVENT_NET_SRF_(5m)_SEQ-(500mL-or-15min)_N20-180_A100000548	PRJEB6610	NA	18S_PCR	MetaBar_18S	ARG_AEBOSW_r1	ERR562472	run_ARG_AEBOSW_6_70H17AAXX.IND3	ftp.sra.ebi.ac.uk/vol1/fastq/ERR562/ERR562472/ERR562472_1.fastq.gz;ftp.sra.ebi.ac.uk/vol1/fastq/ERR562/ERR562472/ERR562472_2.fastq.gz;	ftp.sra.ebi.ac.uk/vol1/err/ERR562/ERR562472
MED_23_05M	TARA_A100000546	SAMEA2611383	ERS477996	2	12.259914744274814	0.10839617150470271	114.96192592805384	42.21	17.71	MED	5.5	Oligotrophic Seas	TARA	TARA_23	[SRF] surface water layer (ENVO:00010504)	TARA_20091118T1017Z_023_EVENT_NET	5	3	7	180	2000	TARA_023_SRF_180-2000	SEQ-(500mL-or-15min)_N180-2000	TARA_20091118T1017Z_023_EVENT_NET_SRF_(5m)_SEQ-(500mL-or-15min)_N180-2000_A100000546	PRJEB6610	NA	18S_PCR	MetaBar_18S	ARG_AECOSW_r1	ERR562571	run_ARG_AECOSW_1_70DGUAAXX.IND6	ftp.sra.ebi.ac.uk/vol1/fastq/ERR562/ERR562571/ERR562571_1.fastq.gz;ftp.sra.ebi.ac.uk/vol1/fastq/ERR562/ERR562571/ERR562571_2.fastq.gz;	ftp.sra.ebi.ac.uk/vol1/err/ERR562/ERR562571
MED_25_05M	TARA_A100000393	SAMEA2619777	ERS488497	2	12.565017441271587	0.11541530747885712	112.21641022942859	39.39	19.39	MED	5.5	Oligotrophic Seas	TARA	TARA_25	[SRF] surface water layer (ENVO:00010504)	TARA_20091123T0912Z_025_EVENT_PUMP	5	3	7	0.8	5	TARA_025_SRF_0.8-5	SEQ-(100L-or-15min)_W0.8-5	TARA_20091123T0912Z_025_EVENT_PUMP_SRF_(5m)_SEQ-(100L-or-15min)_W0.8-5_A100000393	PRJEB4352	Euk_DNA_RNA_ext	NA	MetaG	AHX_AENIOSF_r1	ERR868356	run_AHX_AENIOSF_2_C0KEEACXX.IND10	ftp.sra.ebi.ac.uk/vol1/fastq/ERR868/ERR868356/ERR868356_1.fastq.gz;ftp.sra.ebi.ac.uk/vol1/fastq/ERR868/ERR868356/ERR868356_2.fastq.gz;	ftp.sra.ebi.ac.uk/vol1/err/ERR868/ERR868356
MED_25_05M	TARA_A100000394	SAMEA2619778	ERS488498	2	12.565017441271587	0.11541530747885712	112.21641022942859	39.39	19.39	MED	5.5	Oligotrophic Seas	TARA	TARA_25	[SRF] surface water layer (ENVO:00010504)	TARA_20091123T0912Z_025_EVENT_PUMP	5	3	7	5	20	TARA_025_SRF_5-20	SEQ-(500mL-or-15min)_W5-20	TARA_20091123T0912Z_025_EVENT_PUMP_SRF_(5m)_SEQ-(500mL-or-15min)_W5-20_A100000394	PRJEB4352	Euk_DNA_RNA_ext	NA	MetaG	AHX_AEQIOSF_r1	ERR1726722	run_AHX_AEQIOSF_4_C0KEEACXX.IND11	ftp.sra.ebi.ac.uk/vol1/fastq/ERR172/002/ERR1726722/ERR1726722_1.fastq.gz;ftp.sra.ebi.ac.uk/vol1/fastq/ERR172/002/ERR1726722/ERR1726722_2.fastq.gz;	ftp.sra.ebi.ac.uk/vol1/err/ERR172/002/ERR1726722
MED_25_05M	TARA_A100000400	SAMEA2656999	ERS488503	2	12.565017441271587	0.11541530747885712	112.21641022942859	39.39	19.39	MED	5.5	Oligotrophic Seas	TARA	TARA_25	[SRF] surface water layer (ENVO:00010504)	TARA_20091123T0914Z_025_EVENT_NET	5	3	7	20	180	TARA_025_SRF_20-180	SEQ-(500mL-or-15min)_N20-180	TARA_20091123T0914Z_025_EVENT_NET_SRF_(5m)_SEQ-(500mL-or-15min)_N20-180_A100000400	PRJEB4352	Euk_DNA_RNA_ext	NA	MetaG	AHX_AESIOSF_r1	ERR1726976	run_AHX_AESIOSF_6_C0KEEACXX.IND12	ftp.sra.ebi.ac.uk/vol1/fastq/ERR172/006/ERR1726976/ERR1726976_1.fastq.gz;ftp.sra.ebi.ac.uk/vol1/fastq/ERR172/006/ERR1726976/ERR1726976_2.fastq.gz;	ftp.sra.ebi.ac.uk/vol1/err/ERR172/006/ERR1726976
MED_25_05M	TARA_A100000402	SAMEA2657015	ERS488506	2	12.565017441271587	0.11541530747885712	112.21641022942859	39.39	19.39	MED	5.5	Oligotrophic Seas	TARA	TARA_25	[SRF] surface water layer (ENVO:00010504)	TARA_20091123T1102Z_025_EVENT_NET	5	3	7	180	2000	TARA_025_SRF_180-2000	SEQ-(500mL-or-15min)_N180-2000	TARA_20091123T1102Z_025_EVENT_NET_SRF_(5m)_SEQ-(500mL-or-15min)_N180-2000_A100000402	PRJEB4352	Euk_DNA_RNA_ext	NA	MetaG	AHX_AEVIOSF_r1	ERR1726787	run_AHX_AEVIOSF_8_C0KEEACXX.IND1	ftp.sra.ebi.ac.uk/vol1/fastq/ERR172/007/ERR1726787/ERR1726787_1.fastq.gz;ftp.sra.ebi.ac.uk/vol1/fastq/ERR172/007/ERR1726787/ERR1726787_2.fastq.gz;	ftp.sra.ebi.ac.uk/vol1/err/ERR172/007/ERR1726787
MED_25_05M	TARA_E500000318	SAMEA2619779	ERS488499	2	12.565017441271587	0.11541530747885712	112.21641022942859	39.39	19.39	MED	5.5	Oligotrophic Seas	TARA	TARA_25	[SRF] surface water layer (ENVO:00010504)	TARA_20091123T0912Z_025_EVENT_PUMP	5	3	7	<0.22	0.22	TARA_025_SRF_<-0.22	SEQ-(FeCl3)_W<0.22	TARA_20091123T0912Z_025_EVENT_PUMP_SRF_(5m)_SEQ-(FeCl3)_W<0.22_E500000318	PRJEB4419	Virus_DNA_ext	NA	MetaG_virus	APX_AATOSW_r2	ERR594396	run_APX_AATOSW_2_C0URDACXX.IND10	ftp.sra.ebi.ac.uk/vol1/fastq/ERR594/ERR594396/ERR594396_1.fastq.gz;ftp.sra.ebi.ac.uk/vol1/fastq/ERR594/ERR594396/ERR594396_2.fastq.gz;	ftp.sra.ebi.ac.uk/vol1/err/ERR594/ERR594396
MED_25_05M	TARA_E500000178	SAMEA2619766	ERS488486	2	12.565017441271587	0.11541530747885712	112.21641022942859	39.39	19.39	MED	5.5	Oligotrophic Seas	TARA	TARA_25	[SRF] surface water layer (ENVO:00010504)	TARA_20091123T0912Z_025_EVENT_PUMP	5	3	7	0.22	1.6	TARA_025_SRF_0.22-1.6	SEQ-(100L)_W0.22-1.6	TARA_20091123T0912Z_025_EVENT_PUMP_SRF_(5m)_SEQ-(100L)_W0.22-1.6_E500000178	PRJEB1787	Acinas_Prok_DNA_ext	NA	MetaG	APY_ABFIOSF_r1	ERR599043	run_APY_ABFIOSF_6_C120YACXX.IND7	ftp.sra.ebi.ac.uk/vol1/fastq/ERR599/ERR599043/ERR599043_1.fastq.gz;ftp.sra.ebi.ac.uk/vol1/fastq/ERR599/ERR599043/ERR599043_2.fastq.gz;	ftp.sra.ebi.ac.uk/vol1/err/ERR599/ERR599043
MED_25_05M	TARA_E500000178	SAMEA2619766	ERS488486	2	12.565017441271587	0.11541530747885712	112.21641022942859	39.39	19.39	MED	5.5	Oligotrophic Seas	TARA	TARA_25	[SRF] surface water layer (ENVO:00010504)	TARA_20091123T0912Z_025_EVENT_PUMP	5	3	7	0.22	1.6	TARA_025_SRF_0.22-1.6	SEQ-(100L)_W0.22-1.6	TARA_20091123T0912Z_025_EVENT_PUMP_SRF_(5m)_SEQ-(100L)_W0.22-1.6_E500000178	PRJEB1787	Acinas_Prok_DNA_ext	NA	MetaG	APY_ABFIOSF_r1	ERR598951	run_APY_ABFIOSF_8_D0745ACXX.IND7	ftp.sra.ebi.ac.uk/vol1/fastq/ERR598/ERR598951/ERR598951_1.fastq.gz;ftp.sra.ebi.ac.uk/vol1/fastq/ERR598/ERR598951/ERR598951_2.fastq.gz;	ftp.sra.ebi.ac.uk/vol1/err/ERR598/ERR598951
MED_25_05M	TARA_A100000393	SAMEA2619777	ERS488497	2	12.565017441271587	0.11541530747885712	112.21641022942859	39.39	19.39	MED	5.5	Oligotrophic Seas	TARA	TARA_25	[SRF] surface water layer (ENVO:00010504)	TARA_20091123T0912Z_025_EVENT_PUMP	5	3	7	0.8	5	TARA_025_SRF_0.8-5	SEQ-(100L-or-15min)_W0.8-5	TARA_20091123T0912Z_025_EVENT_PUMP_SRF_(5m)_SEQ-(100L-or-15min)_W0.8-5_A100000393	PRJEB6609	Euk_DNA_RNA_ext	NA	SMART_dT	ARC_AVSAOSW_r1	ERR1712022	run_ARC_AVSAOSW_5_C179JACXX.IND6	ftp.sra.ebi.ac.uk/vol1/fastq/ERR171/002/ERR1712022/ERR1712022_1.fastq.gz;ftp.sra.ebi.ac.uk/vol1/fastq/ERR171/002/ERR1712022/ERR1712022_2.fastq.gz;	ftp.sra.ebi.ac.uk/vol1/err/ERR171/002/ERR1712022
MED_25_05M	TARA_A100000393	SAMEA2619777	ERS488497	2	12.565017441271587	0.11541530747885712	112.21641022942859	39.39	19.39	MED	5.5	Oligotrophic Seas	TARA	TARA_25	[SRF] surface water layer (ENVO:00010504)	TARA_20091123T0912Z_025_EVENT_PUMP	5	3	7	0.8	5	TARA_025_SRF_0.8-5	SEQ-(100L-or-15min)_W0.8-5	TARA_20091123T0912Z_025_EVENT_PUMP_SRF_(5m)_SEQ-(100L-or-15min)_W0.8-5_A100000393	PRJEB6609	Euk_DNA_RNA_ext	NA	SMART_dT	ARC_AVSAOSW_r1	ERR1711998	run_ARC_AVSAOSW_7_C2FR6ACXX.IND6	ftp.sra.ebi.ac.uk/vol1/fastq/ERR171/008/ERR1711998/ERR1711998_1.fastq.gz;ftp.sra.ebi.ac.uk/vol1/fastq/ERR171/008/ERR1711998/ERR1711998_2.fastq.gz;	ftp.sra.ebi.ac.uk/vol1/err/ERR171/008/ERR1711998
MED_25_05M	TARA_A100000394	SAMEA2619778	ERS488498	2	12.565017441271587	0.11541530747885712	112.21641022942859	39.39	19.39	MED	5.5	Oligotrophic Seas	TARA	TARA_25	[SRF] surface water layer (ENVO:00010504)	TARA_20091123T0912Z_025_EVENT_PUMP	5	3	7	5	20	TARA_025_SRF_5-20	SEQ-(500mL-or-15min)_W5-20	TARA_20091123T0912Z_025_EVENT_PUMP_SRF_(5m)_SEQ-(500mL-or-15min)_W5-20_A100000394	PRJEB6609	Euk_DNA_RNA_ext	NA	SMART_dT	ARC_AVTAOSW_r1	ERR1711910	run_ARC_AVTAOSW_5_C179JACXX.IND11	ftp.sra.ebi.ac.uk/vol1/fastq/ERR171/000/ERR1711910/ERR1711910_1.fastq.gz;ftp.sra.ebi.ac.uk/vol1/fastq/ERR171/000/ERR1711910/ERR1711910_2.fastq.gz;	ftp.sra.ebi.ac.uk/vol1/err/ERR171/000/ERR1711910
MED_25_05M	TARA_A100000394	SAMEA2619778	ERS488498	2	12.565017441271587	0.11541530747885712	112.21641022942859	39.39	19.39	MED	5.5	Oligotrophic Seas	TARA	TARA_25	[SRF] surface water layer (ENVO:00010504)	TARA_20091123T0912Z_025_EVENT_PUMP	5	3	7	5	20	TARA_025_SRF_5-20	SEQ-(500mL-or-15min)_W5-20	TARA_20091123T0912Z_025_EVENT_PUMP_SRF_(5m)_SEQ-(500mL-or-15min)_W5-20_A100000394	PRJEB6609	Euk_DNA_RNA_ext	NA	SMART_dT	ARC_AVTAOSW_r1	ERR1711936	run_ARC_AVTAOSW_8_C2FR6ACXX.IND11	ftp.sra.ebi.ac.uk/vol1/fastq/ERR171/006/ERR1711936/ERR1711936_1.fastq.gz;ftp.sra.ebi.ac.uk/vol1/fastq/ERR171/006/ERR1711936/ERR1711936_2.fastq.gz;	ftp.sra.ebi.ac.uk/vol1/err/ERR171/006/ERR1711936
MED_25_05M	TARA_A100000402	SAMEA2657015	ERS488506	2	12.565017441271587	0.11541530747885712	112.21641022942859	39.39	19.39	MED	5.5	Oligotrophic Seas	TARA	TARA_25	[SRF] surface water layer (ENVO:00010504)	TARA_20091123T1102Z_025_EVENT_NET	5	3	7	180	2000	TARA_025_SRF_180-2000	SEQ-(500mL-or-15min)_N180-2000	TARA_20091123T1102Z_025_EVENT_NET_SRF_(5m)_SEQ-(500mL-or-15min)_N180-2000_A100000402	PRJEB6609	Euk_DNA_RNA_ext	NA	SMART_dT	ARC_AVXAOSW_r1	ERR1711947	run_ARC_AVXAOSW_3_C1L3DACXX.IND13	ftp.sra.ebi.ac.uk/vol1/fastq/ERR171/007/ERR1711947/ERR1711947_1.fastq.gz;ftp.sra.ebi.ac.uk/vol1/fastq/ERR171/007/ERR1711947/ERR1711947_2.fastq.gz;	ftp.sra.ebi.ac.uk/vol1/err/ERR171/007/ERR1711947
MED_25_05M	TARA_A100000402	SAMEA2657015	ERS488506	2	12.565017441271587	0.11541530747885712	112.21641022942859	39.39	19.39	MED	5.5	Oligotrophic Seas	TARA	TARA_25	[SRF] surface water layer (ENVO:00010504)	TARA_20091123T1102Z_025_EVENT_NET	5	3	7	180	2000	TARA_025_SRF_180-2000	SEQ-(500mL-or-15min)_N180-2000	TARA_20091123T1102Z_025_EVENT_NET_SRF_(5m)_SEQ-(500mL-or-15min)_N180-2000_A100000402	PRJEB6609	Euk_DNA_RNA_ext	NA	SMART_dT	ARC_AVXAOSW_r1	ERR1712208	run_ARC_AVXAOSW_6_C2NHPACXX.IND13	ftp.sra.ebi.ac.uk/vol1/fastq/ERR171/008/ERR1712208/ERR1712208_1.fastq.gz;ftp.sra.ebi.ac.uk/vol1/fastq/ERR171/008/ERR1712208/ERR1712208_2.fastq.gz;	ftp.sra.ebi.ac.uk/vol1/err/ERR171/008/ERR1712208
MED_25_05M	TARA_A100000400	SAMEA2656999	ERS488503	2	12.565017441271587	0.11541530747885712	112.21641022942859	39.39	19.39	MED	5.5	Oligotrophic Seas	TARA	TARA_25	[SRF] surface water layer (ENVO:00010504)	TARA_20091123T0914Z_025_EVENT_NET	5	3	7	20	180	TARA_025_SRF_20-180	SEQ-(500mL-or-15min)_N20-180	TARA_20091123T0914Z_025_EVENT_NET_SRF_(5m)_SEQ-(500mL-or-15min)_N20-180_A100000400	PRJEB6609	Euk_DNA_RNA_ext	NA	TS_RNA	ARD_AVVAOSW_r1	ERR1719242	run_ARD_AVVAOSW_8_D1LLAACXX.IND4	ftp.sra.ebi.ac.uk/vol1/fastq/ERR171/002/ERR1719242/ERR1719242_1.fastq.gz;ftp.sra.ebi.ac.uk/vol1/fastq/ERR171/002/ERR1719242/ERR1719242_2.fastq.gz;	ftp.sra.ebi.ac.uk/vol1/err/ERR171/002/ERR1719242
MED_25_05M	TARA_A100000393	SAMEA2619777	ERS488497	2	12.565017441271587	0.11541530747885712	112.21641022942859	39.39	19.39	MED	5.5	Oligotrophic Seas	TARA	TARA_25	[SRF] surface water layer (ENVO:00010504)	TARA_20091123T0912Z_025_EVENT_PUMP	5	3	7	0.8	5	TARA_025_SRF_0.8-5	SEQ-(100L-or-15min)_W0.8-5	TARA_20091123T0912Z_025_EVENT_PUMP_SRF_(5m)_SEQ-(100L-or-15min)_W0.8-5_A100000393	PRJEB6610	NA	18S_PCR	MetaBar_18S	ARG_AEHOSW_r1	ERR562619	run_ARG_AEHOSW_1_70H17AAXX.IND10	ftp.sra.ebi.ac.uk/vol1/fastq/ERR562/ERR562619/ERR562619_1.fastq.gz;ftp.sra.ebi.ac.uk/vol1/fastq/ERR562/ERR562619/ERR562619_2.fastq.gz;	ftp.sra.ebi.ac.uk/vol1/err/ERR562/ERR562619
MED_25_05M	TARA_A100000394	SAMEA2619778	ERS488498	2	12.565017441271587	0.11541530747885712	112.21641022942859	39.39	19.39	MED	5.5	Oligotrophic Seas	TARA	TARA_25	[SRF] surface water layer (ENVO:00010504)	TARA_20091123T0912Z_025_EVENT_PUMP	5	3	7	5	20	TARA_025_SRF_5-20	SEQ-(500mL-or-15min)_W5-20	TARA_20091123T0912Z_025_EVENT_PUMP_SRF_(5m)_SEQ-(500mL-or-15min)_W5-20_A100000394	PRJEB6610	NA	18S_PCR	MetaBar_18S	ARG_AEIOSW_r1	ERR562410	run_ARG_AEIOSW_2_70H17AAXX.IND9	ftp.sra.ebi.ac.uk/vol1/fastq/ERR562/ERR562410/ERR562410_1.fastq.gz;ftp.sra.ebi.ac.uk/vol1/fastq/ERR562/ERR562410/ERR562410_2.fastq.gz;	ftp.sra.ebi.ac.uk/vol1/err/ERR562/ERR562410
MED_25_05M	TARA_A100000400	SAMEA2656999	ERS488503	2	12.565017441271587	0.11541530747885712	112.21641022942859	39.39	19.39	MED	5.5	Oligotrophic Seas	TARA	TARA_25	[SRF] surface water layer (ENVO:00010504)	TARA_20091123T0914Z_025_EVENT_NET	5	3	7	20	180	TARA_025_SRF_20-180	SEQ-(500mL-or-15min)_N20-180	TARA_20091123T0914Z_025_EVENT_NET_SRF_(5m)_SEQ-(500mL-or-15min)_N20-180_A100000400	PRJEB6610	NA	18S_PCR	MetaBar_18S	ARG_AEKOSW_r1	ERR562608	run_ARG_AEKOSW_1_70H17AAXX.IND11	ftp.sra.ebi.ac.uk/vol1/fastq/ERR562/ERR562608/ERR562608_1.fastq.gz;ftp.sra.ebi.ac.uk/vol1/fastq/ERR562/ERR562608/ERR562608_2.fastq.gz;	ftp.sra.ebi.ac.uk/vol1/err/ERR562/ERR562608
MED_25_05M	TARA_A100000402	SAMEA2657015	ERS488506	2	12.565017441271587	0.11541530747885712	112.21641022942859	39.39	19.39	MED	5.5	Oligotrophic Seas	TARA	TARA_25	[SRF] surface water layer (ENVO:00010504)	TARA_20091123T1102Z_025_EVENT_NET	5	3	7	180	2000	TARA_025_SRF_180-2000	SEQ-(500mL-or-15min)_N180-2000	TARA_20091123T1102Z_025_EVENT_NET_SRF_(5m)_SEQ-(500mL-or-15min)_N180-2000_A100000402	PRJEB6610	NA	18S_PCR	MetaBar_18S	ARG_AELOSW_r1	ERR562577	run_ARG_AELOSW_2_70H17AAXX.IND10	ftp.sra.ebi.ac.uk/vol1/fastq/ERR562/ERR562577/ERR562577_1.fastq.gz;ftp.sra.ebi.ac.uk/vol1/fastq/ERR562/ERR562577/ERR562577_2.fastq.gz;	ftp.sra.ebi.ac.uk/vol1/err/ERR562/ERR562577
MED_25_50M	TARA_A100000396	SAMEA2619788	ERS488515	2	3.342482532051668	0.05905092965389606	59.01135968900451	39.41	19.38	MED	51.7	Oligotrophic Seas	TARA	TARA_25	[DCM] deep chlorophyll maximum layer (ENVO:01000326)	TARA_20091123T1352Z_025_EVENT_PUMP	50	48	52	0.8	5	TARA_025_DCM_0.8-5	SEQ-(100L-or-15min)_W0.8-5	TARA_20091123T1352Z_025_EVENT_PUMP_DCM_(50m)_SEQ-(100L-or-15min)_W0.8-5_A100000396	PRJEB4352	Euk_DNA_RNA_ext	NA	MetaG	AHX_AEPIOSF_r1	ERR868418	run_AHX_AEPIOSF_3_C0KEEACXX.IND2	ftp.sra.ebi.ac.uk/vol1/fastq/ERR868/ERR868418/ERR868418_1.fastq.gz;ftp.sra.ebi.ac.uk/vol1/fastq/ERR868/ERR868418/ERR868418_2.fastq.gz;	ftp.sra.ebi.ac.uk/vol1/err/ERR868/ERR868418
MED_25_50M	TARA_A100000398	SAMEA2619789	ERS488516	2	3.342482532051668	0.05905092965389606	59.01135968900451	39.41	19.38	MED	51.7	Oligotrophic Seas	TARA	TARA_25	[DCM] deep chlorophyll maximum layer (ENVO:01000326)	TARA_20091123T1352Z_025_EVENT_PUMP	50	48	52	5	20	TARA_025_DCM_5-20	SEQ-(500mL-or-15min)_W5-20	TARA_20091123T1352Z_025_EVENT_PUMP_DCM_(50m)_SEQ-(500mL-or-15min)_W5-20_A100000398	PRJEB4352	Euk_DNA_RNA_ext	NA	MetaG	AHX_AERAOSF_r1	ERR1700913	run_AHX_AERAOSF_5_C0KEEACXX.IND2	ftp.sra.ebi.ac.uk/vol1/fastq/ERR170/003/ERR1700913/ERR1700913_1.fastq.gz;ftp.sra.ebi.ac.uk/vol1/fastq/ERR170/003/ERR1700913/ERR1700913_2.fastq.gz;	ftp.sra.ebi.ac.uk/vol1/err/ERR170/003/ERR1700913
MED_25_50M	TARA_E500000196	SAMEA2657037	ERS488508	2	3.342482532051668	0.05905092965389606	59.01135968900451	39.41	19.38	MED	51.7	Oligotrophic Seas	TARA	TARA_25	[DCM] deep chlorophyll maximum layer (ENVO:01000326)	TARA_20091123T1308Z_025_EVENT_NET	50	48	52	20	180	TARA_025_DCM_20-180	SEQ-(500mL-or-15min)_N20-180	TARA_20091123T1308Z_025_EVENT_NET_DCM_(50m)_SEQ-(500mL-or-15min)_N20-180_E500000196	PRJEB4352	Euk_DNA_RNA_ext	NA	MetaG	AHX_AETIOSF_r1	ERR1726855	run_AHX_AETIOSF_7_C0KEEACXX.IND3	ftp.sra.ebi.ac.uk/vol1/fastq/ERR172/005/ERR1726855/ERR1726855_1.fastq.gz;ftp.sra.ebi.ac.uk/vol1/fastq/ERR172/005/ERR1726855/ERR1726855_2.fastq.gz;	ftp.sra.ebi.ac.uk/vol1/err/ERR172/005/ERR1726855
MED_25_50M	TARA_E500000200	SAMEA2657045	ERS488521	2	3.342482532051668	0.05905092965389606	59.01135968900451	39.41	19.38	MED	51.7	Oligotrophic Seas	TARA	TARA_25	[DCM] deep chlorophyll maximum layer (ENVO:01000326)	TARA_20091123T1620Z_025_EVENT_NET	50	48	52	180	2000	TARA_025_DCM_180-2000	SEQ-(500mL-or-15min)_N180-2000	TARA_20091123T1620Z_025_EVENT_NET_DCM_(50m)_SEQ-(500mL-or-15min)_N180-2000_E500000200	PRJEB4352	Euk_DNA_RNA_ext	NA	MetaG	AHX_AEXIOSF_r1	ERR1726672	run_AHX_AEXIOSF_6_D2CBEACXX.IND4	ftp.sra.ebi.ac.uk/vol1/fastq/ERR172/002/ERR1726672/ERR1726672_1.fastq.gz;ftp.sra.ebi.ac.uk/vol1/fastq/ERR172/002/ERR1726672/ERR1726672_2.fastq.gz;	ftp.sra.ebi.ac.uk/vol1/err/ERR172/002/ERR1726672
MED_25_50M	TARA_E500000200	SAMEA2657045	ERS488521	2	3.342482532051668	0.05905092965389606	59.01135968900451	39.41	19.38	MED	51.7	Oligotrophic Seas	TARA	TARA_25	[DCM] deep chlorophyll maximum layer (ENVO:01000326)	TARA_20091123T1620Z_025_EVENT_NET	50	48	52	180	2000	TARA_025_DCM_180-2000	SEQ-(500mL-or-15min)_N180-2000	TARA_20091123T1620Z_025_EVENT_NET_DCM_(50m)_SEQ-(500mL-or-15min)_N180-2000_E500000200	PRJEB4352	Euk_DNA_RNA_ext	NA	MetaG	AHX_AEXIOSF_r1	ERR1726618	run_AHX_AEXIOSF_1_C0KFBACXX.IND4	ftp.sra.ebi.ac.uk/vol1/fastq/ERR172/008/ERR1726618/ERR1726618_1.fastq.gz;ftp.sra.ebi.ac.uk/vol1/fastq/ERR172/008/ERR1726618/ERR1726618_2.fastq.gz;	ftp.sra.ebi.ac.uk/vol1/err/ERR172/008/ERR1726618
MED_25_50M	TARA_E500000306	SAMEA2619791	ERS488518	2	3.342482532051668	0.05905092965389606	59.01135968900451	39.41	19.38	MED	51.7	Oligotrophic Seas	TARA	TARA_25	[DCM] deep chlorophyll maximum layer (ENVO:01000326)	TARA_20091123T1352Z_025_EVENT_PUMP	50	48	52	<0.22	0.22	TARA_025_DCM_<-0.22	SEQ-(FeCl3)_W<0.22	TARA_20091123T1352Z_025_EVENT_PUMP_DCM_(50m)_SEQ-(FeCl3)_W<0.22_E500000306	PRJEB4419	Virus_DNA_ext	NA	MetaG_virus	APX_AAVOSW_r3	ERR594375	run_APX_AAVOSW_8_D11VRACXX.IND11	ftp.sra.ebi.ac.uk/vol1/fastq/ERR594/ERR594375/ERR594375_1.fastq.gz;ftp.sra.ebi.ac.uk/vol1/fastq/ERR594/ERR594375/ERR594375_2.fastq.gz;	ftp.sra.ebi.ac.uk/vol1/err/ERR594/ERR594375
MED_25_50M	TARA_E500000331	SAMEA2619782	ERS488509	2	3.342482532051668	0.05905092965389606	59.01135968900451	39.41	19.38	MED	51.7	Oligotrophic Seas	TARA	TARA_25	[DCM] deep chlorophyll maximum layer (ENVO:01000326)	TARA_20091123T1352Z_025_EVENT_PUMP	50	48	52	0.22	1.6	TARA_025_DCM_0.22-1.6	SEQ-(100L)_W0.22-1.6	TARA_20091123T1352Z_025_EVENT_PUMP_DCM_(50m)_SEQ-(100L)_W0.22-1.6_E500000331	PRJEB1787	Acinas_Prok_DNA_ext	NA	MetaG	APY_ABGIOSF_r1	ERR599153	run_APY_ABGIOSF_1_D074HACXX.IND12	ftp.sra.ebi.ac.uk/vol1/fastq/ERR599/ERR599153/ERR599153_1.fastq.gz;ftp.sra.ebi.ac.uk/vol1/fastq/ERR599/ERR599153/ERR599153_2.fastq.gz;	ftp.sra.ebi.ac.uk/vol1/err/ERR599/ERR599153
MED_25_50M	TARA_E500000331	SAMEA2619782	ERS488509	2	3.342482532051668	0.05905092965389606	59.01135968900451	39.41	19.38	MED	51.7	Oligotrophic Seas	TARA	TARA_25	[DCM] deep chlorophyll maximum layer (ENVO:01000326)	TARA_20091123T1352Z_025_EVENT_PUMP	50	48	52	0.22	1.6	TARA_025_DCM_0.22-1.6	SEQ-(100L)_W0.22-1.6	TARA_20091123T1352Z_025_EVENT_PUMP_DCM_(50m)_SEQ-(100L)_W0.22-1.6_E500000331	PRJEB1787	Acinas_Prok_DNA_ext	NA	MetaG	APY_ABGIOSF_r1	ERR599094	run_APY_ABGIOSF_5_C120RACXX.IND12	ftp.sra.ebi.ac.uk/vol1/fastq/ERR599/ERR599094/ERR599094_1.fastq.gz;ftp.sra.ebi.ac.uk/vol1/fastq/ERR599/ERR599094/ERR599094_2.fastq.gz;	ftp.sra.ebi.ac.uk/vol1/err/ERR599/ERR599094
MED_25_50M	TARA_A100000396	SAMEA2619788	ERS488515	2	3.342482532051668	0.05905092965389606	59.01135968900451	39.41	19.38	MED	51.7	Oligotrophic Seas	TARA	TARA_25	[DCM] deep chlorophyll maximum layer (ENVO:01000326)	TARA_20091123T1352Z_025_EVENT_PUMP	50	48	52	0.8	5	TARA_025_DCM_0.8-5	SEQ-(100L-or-15min)_W0.8-5	TARA_20091123T1352Z_025_EVENT_PUMP_DCM_(50m)_SEQ-(100L-or-15min)_W0.8-5_A100000396	PRJEB6609	Euk_DNA_RNA_ext	NA	SMART_dT	ARC_AVNAOSW_r1	ERR1711898	run_ARC_AVNAOSW_4_C179JACXX.IND4	ftp.sra.ebi.ac.uk/vol1/fastq/ERR171/008/ERR1711898/ERR1711898_1.fastq.gz;ftp.sra.ebi.ac.uk/vol1/fastq/ERR171/008/ERR1711898/ERR1711898_2.fastq.gz;	ftp.sra.ebi.ac.uk/vol1/err/ERR171/008/ERR1711898
MED_25_50M	TARA_A100000396	SAMEA2619788	ERS488515	2	3.342482532051668	0.05905092965389606	59.01135968900451	39.41	19.38	MED	51.7	Oligotrophic Seas	TARA	TARA_25	[DCM] deep chlorophyll maximum layer (ENVO:01000326)	TARA_20091123T1352Z_025_EVENT_PUMP	50	48	52	0.8	5	TARA_025_DCM_0.8-5	SEQ-(100L-or-15min)_W0.8-5	TARA_20091123T1352Z_025_EVENT_PUMP_DCM_(50m)_SEQ-(100L-or-15min)_W0.8-5_A100000396	PRJEB6609	Euk_DNA_RNA_ext	NA	SMART_dT	ARC_AVNAOSW_r1	ERR1712167	run_ARC_AVNAOSW_6_C2MJFACXX.IND4	ftp.sra.ebi.ac.uk/vol1/fastq/ERR171/007/ERR1712167/ERR1712167_1.fastq.gz;ftp.sra.ebi.ac.uk/vol1/fastq/ERR171/007/ERR1712167/ERR1712167_2.fastq.gz;	ftp.sra.ebi.ac.uk/vol1/err/ERR171/007/ERR1712167
MED_25_50M	TARA_A100000398	SAMEA2619789	ERS488516	2	3.342482532051668	0.05905092965389606	59.01135968900451	39.41	19.38	MED	51.7	Oligotrophic Seas	TARA	TARA_25	[DCM] deep chlorophyll maximum layer (ENVO:01000326)	TARA_20091123T1352Z_025_EVENT_PUMP	50	48	52	5	20	TARA_025_DCM_5-20	SEQ-(500mL-or-15min)_W5-20	TARA_20091123T1352Z_025_EVENT_PUMP_DCM_(50m)_SEQ-(500mL-or-15min)_W5-20_A100000398	PRJEB6609	Euk_DNA_RNA_ext	NA	SMART_dT	ARC_AVPAOSW_r1	ERR1712184	run_ARC_AVPAOSW_4_C179JACXX.IND1	ftp.sra.ebi.ac.uk/vol1/fastq/ERR171/004/ERR1712184/ERR1712184_1.fastq.gz;ftp.sra.ebi.ac.uk/vol1/fastq/ERR171/004/ERR1712184/ERR1712184_2.fastq.gz;	ftp.sra.ebi.ac.uk/vol1/err/ERR171/004/ERR1712184
MED_25_50M	TARA_A100000398	SAMEA2619789	ERS488516	2	3.342482532051668	0.05905092965389606	59.01135968900451	39.41	19.38	MED	51.7	Oligotrophic Seas	TARA	TARA_25	[DCM] deep chlorophyll maximum layer (ENVO:01000326)	TARA_20091123T1352Z_025_EVENT_PUMP	50	48	52	5	20	TARA_025_DCM_5-20	SEQ-(500mL-or-15min)_W5-20	TARA_20091123T1352Z_025_EVENT_PUMP_DCM_(50m)_SEQ-(500mL-or-15min)_W5-20_A100000398	PRJEB6609	Euk_DNA_RNA_ext	NA	SMART_dT	ARC_AVPAOSW_r1	ERR1712110	run_ARC_AVPAOSW_5_C2FR6ACXX.IND1	ftp.sra.ebi.ac.uk/vol1/fastq/ERR171/000/ERR1712110/ERR1712110_1.fastq.gz;ftp.sra.ebi.ac.uk/vol1/fastq/ERR171/000/ERR1712110/ERR1712110_2.fastq.gz;	ftp.sra.ebi.ac.uk/vol1/err/ERR171/000/ERR1712110
MED_25_50M	TARA_E500000200	SAMEA2657045	ERS488521	2	3.342482532051668	0.05905092965389606	59.01135968900451	39.41	19.38	MED	51.7	Oligotrophic Seas	TARA	TARA_25	[DCM] deep chlorophyll maximum layer (ENVO:01000326)	TARA_20091123T1620Z_025_EVENT_NET	50	48	52	180	2000	TARA_025_DCM_180-2000	SEQ-(500mL-or-15min)_N180-2000	TARA_20091123T1620Z_025_EVENT_NET_DCM_(50m)_SEQ-(500mL-or-15min)_N180-2000_E500000200	PRJEB6609	Euk_DNA_RNA_ext	NA	SMART_dT	ARC_AVRAOSW_r1	ERR1711984	run_ARC_AVRAOSW_5_C179JACXX.IND7	ftp.sra.ebi.ac.uk/vol1/fastq/ERR171/004/ERR1711984/ERR1711984_1.fastq.gz;ftp.sra.ebi.ac.uk/vol1/fastq/ERR171/004/ERR1711984/ERR1711984_2.fastq.gz;	ftp.sra.ebi.ac.uk/vol1/err/ERR171/004/ERR1711984
MED_25_50M	TARA_E500000200	SAMEA2657045	ERS488521	2	3.342482532051668	0.05905092965389606	59.01135968900451	39.41	19.38	MED	51.7	Oligotrophic Seas	TARA	TARA_25	[DCM] deep chlorophyll maximum layer (ENVO:01000326)	TARA_20091123T1620Z_025_EVENT_NET	50	48	52	180	2000	TARA_025_DCM_180-2000	SEQ-(500mL-or-15min)_N180-2000	TARA_20091123T1620Z_025_EVENT_NET_DCM_(50m)_SEQ-(500mL-or-15min)_N180-2000_E500000200	PRJEB6609	Euk_DNA_RNA_ext	NA	SMART_dT	ARC_AVRAOSW_r1	ERR1712030	run_ARC_AVRAOSW_6_C2FR6ACXX.IND7	ftp.sra.ebi.ac.uk/vol1/fastq/ERR171/000/ERR1712030/ERR1712030_1.fastq.gz;ftp.sra.ebi.ac.uk/vol1/fastq/ERR171/000/ERR1712030/ERR1712030_2.fastq.gz;	ftp.sra.ebi.ac.uk/vol1/err/ERR171/000/ERR1712030
MED_25_50M	TARA_E500000196	SAMEA2657037	ERS488508	2	3.342482532051668	0.05905092965389606	59.01135968900451	39.41	19.38	MED	51.7	Oligotrophic Seas	TARA	TARA_25	[DCM] deep chlorophyll maximum layer (ENVO:01000326)	TARA_20091123T1308Z_025_EVENT_NET	50	48	52	20	180	TARA_025_DCM_20-180	SEQ-(500mL-or-15min)_N20-180	TARA_20091123T1308Z_025_EVENT_NET_DCM_(50m)_SEQ-(500mL-or-15min)_N20-180_E500000196	PRJEB6609	Euk_DNA_RNA_ext	NA	TS_RNA	ARD_AVQAOSW_r1	ERR1719216	run_ARD_AVQAOSW_5_C1K33ACXX.IND2	ftp.sra.ebi.ac.uk/vol1/fastq/ERR171/006/ERR1719216/ERR1719216_1.fastq.gz;ftp.sra.ebi.ac.uk/vol1/fastq/ERR171/006/ERR1719216/ERR1719216_2.fastq.gz;	ftp.sra.ebi.ac.uk/vol1/err/ERR171/006/ERR1719216
MED_25_50M	TARA_E500000196	SAMEA2657037	ERS488508	2	3.342482532051668	0.05905092965389606	59.01135968900451	39.41	19.38	MED	51.7	Oligotrophic Seas	TARA	TARA_25	[DCM] deep chlorophyll maximum layer (ENVO:01000326)	TARA_20091123T1308Z_025_EVENT_NET	50	48	52	20	180	TARA_025_DCM_20-180	SEQ-(500mL-or-15min)_N20-180	TARA_20091123T1308Z_025_EVENT_NET_DCM_(50m)_SEQ-(500mL-or-15min)_N20-180_E500000196	PRJEB6609	Euk_DNA_RNA_ext	NA	TS_RNA	ARD_AVQAOSW_r1	ERR1719361	run_ARD_AVQAOSW_6_D274CACXX.IND2	ftp.sra.ebi.ac.uk/vol1/fastq/ERR171/001/ERR1719361/ERR1719361_1.fastq.gz;ftp.sra.ebi.ac.uk/vol1/fastq/ERR171/001/ERR1719361/ERR1719361_2.fastq.gz;	ftp.sra.ebi.ac.uk/vol1/err/ERR171/001/ERR1719361
MED_25_50M	TARA_A100000396	SAMEA2619788	ERS488515	2	3.342482532051668	0.05905092965389606	59.01135968900451	39.41	19.38	MED	51.7	Oligotrophic Seas	TARA	TARA_25	[DCM] deep chlorophyll maximum layer (ENVO:01000326)	TARA_20091123T1352Z_025_EVENT_PUMP	50	48	52	0.8	5	TARA_025_DCM_0.8-5	SEQ-(100L-or-15min)_W0.8-5	TARA_20091123T1352Z_025_EVENT_PUMP_DCM_(50m)_SEQ-(100L-or-15min)_W0.8-5_A100000396	PRJEB6610	NA	18S_PCR	MetaBar_18S	ARG_AEMOSW_r1	ERR562373	run_ARG_AEMOSW_1_70H17AAXX.IND12	ftp.sra.ebi.ac.uk/vol1/fastq/ERR562/ERR562373/ERR562373_1.fastq.gz;ftp.sra.ebi.ac.uk/vol1/fastq/ERR562/ERR562373/ERR562373_2.fastq.gz;	ftp.sra.ebi.ac.uk/vol1/err/ERR562/ERR562373
MED_25_50M	TARA_A100000398	SAMEA2619789	ERS488516	2	3.342482532051668	0.05905092965389606	59.01135968900451	39.41	19.38	MED	51.7	Oligotrophic Seas	TARA	TARA_25	[DCM] deep chlorophyll maximum layer (ENVO:01000326)	TARA_20091123T1352Z_025_EVENT_PUMP	50	48	52	5	20	TARA_025_DCM_5-20	SEQ-(500mL-or-15min)_W5-20	TARA_20091123T1352Z_025_EVENT_PUMP_DCM_(50m)_SEQ-(500mL-or-15min)_W5-20_A100000398	PRJEB6610	NA	18S_PCR	MetaBar_18S	ARG_AENOSW_r1	ERR562679	run_ARG_AENOSW_1_64MD3AAXX.IND12	ftp.sra.ebi.ac.uk/vol1/fastq/ERR562/ERR562679/ERR562679_1.fastq.gz;ftp.sra.ebi.ac.uk/vol1/fastq/ERR562/ERR562679/ERR562679_2.fastq.gz;	ftp.sra.ebi.ac.uk/vol1/err/ERR562/ERR562679
MED_25_50M	TARA_E500000196	SAMEA2657037	ERS488508	2	3.342482532051668	0.05905092965389606	59.01135968900451	39.41	19.38	MED	51.7	Oligotrophic Seas	TARA	TARA_25	[DCM] deep chlorophyll maximum layer (ENVO:01000326)	TARA_20091123T1308Z_025_EVENT_NET	50	48	52	20	180	TARA_025_DCM_20-180	SEQ-(500mL-or-15min)_N20-180	TARA_20091123T1308Z_025_EVENT_NET_DCM_(50m)_SEQ-(500mL-or-15min)_N20-180_E500000196	PRJEB6610	NA	18S_PCR	MetaBar_18S	ARG_AEPOSW_r1	ERR562639	run_ARG_AEPOSW_2_70H17AAXX.IND1	ftp.sra.ebi.ac.uk/vol1/fastq/ERR562/ERR562639/ERR562639_1.fastq.gz;ftp.sra.ebi.ac.uk/vol1/fastq/ERR562/ERR562639/ERR562639_2.fastq.gz;	ftp.sra.ebi.ac.uk/vol1/err/ERR562/ERR562639
MED_25_50M	TARA_E500000200	SAMEA2657045	ERS488521	2	3.342482532051668	0.05905092965389606	59.01135968900451	39.41	19.38	MED	51.7	Oligotrophic Seas	TARA	TARA_25	[DCM] deep chlorophyll maximum layer (ENVO:01000326)	TARA_20091123T1620Z_025_EVENT_NET	50	48	52	180	2000	TARA_025_DCM_180-2000	SEQ-(500mL-or-15min)_N180-2000	TARA_20091123T1620Z_025_EVENT_NET_DCM_(50m)_SEQ-(500mL-or-15min)_N180-2000_E500000200	PRJEB6610	NA	18S_PCR	MetaBar_18S	ARG_AEQOSW_r1	ERR562708	run_ARG_AEQOSW_2_70H17AAXX.IND2	ftp.sra.ebi.ac.uk/vol1/fastq/ERR562/ERR562708/ERR562708_1.fastq.gz;ftp.sra.ebi.ac.uk/vol1/fastq/ERR562/ERR562708/ERR562708_2.fastq.gz;	ftp.sra.ebi.ac.uk/vol1/err/ERR562/ERR562708
MED_30_05M	TARA_A100001640	SAMEA2591115	ERS478024	2	20.246435537305768	0.1419574942164449	142.82365080241007	33.92	32.89	MED	5.4	Oligotrophic Seas	TARA	TARA_30	[SRF] surface water layer (ENVO:00010504)	TARA_20091215T1041Z_030_EVENT_PUMP	5	3	7	0.8	5	TARA_030_SRF_0.8-5	SEQ-(100L-or-15min)_W0.8-5	TARA_20091215T1041Z_030_EVENT_PUMP_SRF_(5m)_SEQ-(100L-or-15min)_W0.8-5_A100001640	PRJEB4352	Euk_DNA_RNA_ext	NA	MetaG	AHX_ABCOSU_r1	ERR538186	run_AHX_ABCOSU_8_C2EV3ACXX	ftp.sra.ebi.ac.uk/vol1/fastq/ERR538/ERR538186/ERR538186_1.fastq.gz;ftp.sra.ebi.ac.uk/vol1/fastq/ERR538/ERR538186/ERR538186_2.fastq.gz;	ftp.sra.ebi.ac.uk/vol1/err/ERR538/ERR538186
MED_30_05M	TARA_A100001638	SAMEA2591116	ERS478025	2	20.246435537305768	0.1419574942164449	142.82365080241007	33.92	32.89	MED	5.4	Oligotrophic Seas	TARA	TARA_30	[SRF] surface water layer (ENVO:00010504)	TARA_20091215T1041Z_030_EVENT_PUMP	5	3	7	5	20	TARA_030_SRF_5-20	SEQ-(500mL-or-15min)_W5-20	TARA_20091215T1041Z_030_EVENT_PUMP_SRF_(5m)_SEQ-(500mL-or-15min)_W5-20_A100001638	PRJEB4352	Euk_DNA_RNA_ext	NA	MetaG	AHX_ABDOSU_r1	ERR538178	run_AHX_ABDOSU_1_C2FGHACXX	ftp.sra.ebi.ac.uk/vol1/fastq/ERR538/ERR538178/ERR538178_1.fastq.gz;ftp.sra.ebi.ac.uk/vol1/fastq/ERR538/ERR538178/ERR538178_2.fastq.gz;	ftp.sra.ebi.ac.uk/vol1/err/ERR538/ERR538178
MED_30_05M	TARA_A100001646	SAMEA2611384	ERS478033	2	20.246435537305768	0.1419574942164449	142.82365080241007	33.92	32.89	MED	5.4	Oligotrophic Seas	TARA	TARA_30	[SRF] surface water layer (ENVO:00010504)	TARA_20091215T1113Z_030_EVENT_NET	5	3	7	20	180	TARA_030_SRF_20-180	SEQ-(500mL-or-15min)_N20-180	TARA_20091215T1113Z_030_EVENT_NET_SRF_(5m)_SEQ-(500mL-or-15min)_N20-180_A100001646	PRJEB4352	Euk_DNA_RNA_ext	NA	MetaG	AHX_ABEOSU_r1	ERR538189	run_AHX_ABEOSU_2_C2FGHACXX	ftp.sra.ebi.ac.uk/vol1/fastq/ERR538/ERR538189/ERR538189_1.fastq.gz;ftp.sra.ebi.ac.uk/vol1/fastq/ERR538/ERR538189/ERR538189_2.fastq.gz;	ftp.sra.ebi.ac.uk/vol1/err/ERR538/ERR538189
MED_30_05M	TARA_A100001640	SAMEA2189663	ERS329510	2	20.246435537305768	0.1419574942164449	142.82365080241007	33.92	32.89	MED	5.4	Oligotrophic Seas	TARA	TARA_30	[SRF] surface water layer (ENVO:00010504)	TARA_20091215T1041Z_030_EVENT_PUMP	5	3	7	0.8	5	TARA_030_SRF_0.8-5	SEQ-(100L-or-15min)_W0.8-5	TARA_20091215T1041Z_030_EVENT_PUMP_SRF_(5m)_SEQ-(100L-or-15min)_W0.8-5_A100001640	PRJEB4352	Euk_DNA_RNA_ext	NA	MetaG	AHXABCOSU	ERR318604	run_AHX_ABCOSU_5_627DCAAXX	ftp.sra.ebi.ac.uk/vol1/fastq/ERR318/ERR318604/ERR318604_1.fastq.gz;ftp.sra.ebi.ac.uk/vol1/fastq/ERR318/ERR318604/ERR318604_2.fastq.gz;	ftp.sra.ebi.ac.uk/vol1/err/ERR318/ERR318604
MED_30_05M	TARA_A100001640	SAMEA2189663	ERS329510	2	20.246435537305768	0.1419574942164449	142.82365080241007	33.92	32.89	MED	5.4	Oligotrophic Seas	TARA	TARA_30	[SRF] surface water layer (ENVO:00010504)	TARA_20091215T1041Z_030_EVENT_PUMP	5	3	7	0.8	5	TARA_030_SRF_0.8-5	SEQ-(100L-or-15min)_W0.8-5	TARA_20091215T1041Z_030_EVENT_PUMP_SRF_(5m)_SEQ-(100L-or-15min)_W0.8-5_A100001640	PRJEB4352	Euk_DNA_RNA_ext	NA	MetaG	AHXABCOSU	ERR318607	run_AHX_ABCOSU_6_627DCAAXX	ftp.sra.ebi.ac.uk/vol1/fastq/ERR318/ERR318607/ERR318607_1.fastq.gz;ftp.sra.ebi.ac.uk/vol1/fastq/ERR318/ERR318607/ERR318607_2.fastq.gz;	ftp.sra.ebi.ac.uk/vol1/err/ERR318/ERR318607
MED_30_05M	TARA_A100001638	SAMEA2189656	ERS329503	2	20.246435537305768	0.1419574942164449	142.82365080241007	33.92	32.89	MED	5.4	Oligotrophic Seas	TARA	TARA_30	[SRF] surface water layer (ENVO:00010504)	TARA_20091215T1041Z_030_EVENT_PUMP	5	3	7	5	20	TARA_030_SRF_5-20	SEQ-(500mL-or-15min)_W5-20	TARA_20091215T1041Z_030_EVENT_PUMP_SRF_(5m)_SEQ-(500mL-or-15min)_W5-20_A100001638	PRJEB4352	Euk_DNA_RNA_ext	NA	MetaG	AHXABDOSU	ERR318589	run_AHX_ABDOSU_7_627DCAAXX	ftp.sra.ebi.ac.uk/vol1/fastq/ERR318/ERR318589/ERR318589_1.fastq.gz;ftp.sra.ebi.ac.uk/vol1/fastq/ERR318/ERR318589/ERR318589_2.fastq.gz;	ftp.sra.ebi.ac.uk/vol1/err/ERR318/ERR318589
MED_30_05M	TARA_A100001638	SAMEA2189656	ERS329503	2	20.246435537305768	0.1419574942164449	142.82365080241007	33.92	32.89	MED	5.4	Oligotrophic Seas	TARA	TARA_30	[SRF] surface water layer (ENVO:00010504)	TARA_20091215T1041Z_030_EVENT_PUMP	5	3	7	5	20	TARA_030_SRF_5-20	SEQ-(500mL-or-15min)_W5-20	TARA_20091215T1041Z_030_EVENT_PUMP_SRF_(5m)_SEQ-(500mL-or-15min)_W5-20_A100001638	PRJEB4352	Euk_DNA_RNA_ext	NA	MetaG	AHXABDOSU	ERR318602	run_AHX_ABDOSU_8_627DCAAXX	ftp.sra.ebi.ac.uk/vol1/fastq/ERR318/ERR318602/ERR318602_1.fastq.gz;ftp.sra.ebi.ac.uk/vol1/fastq/ERR318/ERR318602/ERR318602_2.fastq.gz;	ftp.sra.ebi.ac.uk/vol1/err/ERR318/ERR318602
MED_30_05M	TARA_A100001646	SAMEA2189658	ERS329505	2	20.246435537305768	0.1419574942164449	142.82365080241007	33.92	32.89	MED	5.4	Oligotrophic Seas	TARA	TARA_30	[SRF] surface water layer (ENVO:00010504)	TARA_20091215T1113Z_030_EVENT_NET	5	3	7	20	180	TARA_030_SRF_20-180	SEQ-(500mL-or-15min)_N20-180	TARA_20091215T1113Z_030_EVENT_NET_SRF_(5m)_SEQ-(500mL-or-15min)_N20-180_A100001646	PRJEB4352	Euk_DNA_RNA_ext	NA	MetaG	AHXABEOSU	ERR318616	run_AHX_ABEOSU_1_62J5HAAXX	ftp.sra.ebi.ac.uk/vol1/fastq/ERR318/ERR318616/ERR318616_1.fastq.gz;ftp.sra.ebi.ac.uk/vol1/fastq/ERR318/ERR318616/ERR318616_2.fastq.gz;	ftp.sra.ebi.ac.uk/vol1/err/ERR318/ERR318616
MED_30_05M	TARA_A100001646	SAMEA2189658	ERS329505	2	20.246435537305768	0.1419574942164449	142.82365080241007	33.92	32.89	MED	5.4	Oligotrophic Seas	TARA	TARA_30	[SRF] surface water layer (ENVO:00010504)	TARA_20091215T1113Z_030_EVENT_NET	5	3	7	20	180	TARA_030_SRF_20-180	SEQ-(500mL-or-15min)_N20-180	TARA_20091215T1113Z_030_EVENT_NET_SRF_(5m)_SEQ-(500mL-or-15min)_N20-180_A100001646	PRJEB4352	Euk_DNA_RNA_ext	NA	MetaG	AHXABEOSU	ERR318585	run_AHX_ABEOSU_2_62J5HAAXX	ftp.sra.ebi.ac.uk/vol1/fastq/ERR318/ERR318585/ERR318585_1.fastq.gz;ftp.sra.ebi.ac.uk/vol1/fastq/ERR318/ERR318585/ERR318585_2.fastq.gz;	ftp.sra.ebi.ac.uk/vol1/err/ERR318/ERR318585
MED_30_05M	TARA_A100001648	SAMEA2189654	ERS329501	2	20.246435537305768	0.1419574942164449	142.82365080241007	33.92	32.89	MED	5.4	Oligotrophic Seas	TARA	TARA_30	[SRF] surface water layer (ENVO:00010504)	TARA_20091215T1244Z_030_EVENT_NET	5	3	7	180	2000	TARA_030_SRF_180-2000	SEQ-(500mL-or-15min)_N180-2000	TARA_20091215T1244Z_030_EVENT_NET_SRF_(5m)_SEQ-(500mL-or-15min)_N180-2000_A100001648	PRJEB4352	Euk_DNA_RNA_ext	NA	MetaG	AHXABFOSW	ERR318609	run_AHX_ABFOSW_3_62J5HAAXX.M2T	ftp.sra.ebi.ac.uk/vol1/fastq/ERR318/ERR318609/ERR318609_1.fastq.gz;ftp.sra.ebi.ac.uk/vol1/fastq/ERR318/ERR318609/ERR318609_2.fastq.gz;	ftp.sra.ebi.ac.uk/vol1/err/ERR318/ERR318609
MED_30_05M	TARA_A100001648	SAMEA2189654	ERS329501	2	20.246435537305768	0.1419574942164449	142.82365080241007	33.92	32.89	MED	5.4	Oligotrophic Seas	TARA	TARA_30	[SRF] surface water layer (ENVO:00010504)	TARA_20091215T1244Z_030_EVENT_NET	5	3	7	180	2000	TARA_030_SRF_180-2000	SEQ-(500mL-or-15min)_N180-2000	TARA_20091215T1244Z_030_EVENT_NET_SRF_(5m)_SEQ-(500mL-or-15min)_N180-2000_A100001648	PRJEB4352	Euk_DNA_RNA_ext	NA	MetaG	AHXABFOSW	ERR318614	run_AHX_ABFOSW_4_62J5HAAXX.M2T	ftp.sra.ebi.ac.uk/vol1/fastq/ERR318/ERR318614/ERR318614_1.fastq.gz;ftp.sra.ebi.ac.uk/vol1/fastq/ERR318/ERR318614/ERR318614_2.fastq.gz;	ftp.sra.ebi.ac.uk/vol1/err/ERR318/ERR318614
MED_30_05M	TARA_A100001648	SAMEA2189654	ERS329501	2	20.246435537305768	0.1419574942164449	142.82365080241007	33.92	32.89	MED	5.4	Oligotrophic Seas	TARA	TARA_30	[SRF] surface water layer (ENVO:00010504)	TARA_20091215T1244Z_030_EVENT_NET	5	3	7	180	2000	TARA_030_SRF_180-2000	SEQ-(500mL-or-15min)_N180-2000	TARA_20091215T1244Z_030_EVENT_NET_SRF_(5m)_SEQ-(500mL-or-15min)_N180-2000_A100001648	PRJEB4352	Euk_DNA_RNA_ext	NA	MetaG	AHXABFOSW	ERR318608	run_AHX_ABFOSW_5_62J5HAAXX.M2T	ftp.sra.ebi.ac.uk/vol1/fastq/ERR318/ERR318608/ERR318608_1.fastq.gz;ftp.sra.ebi.ac.uk/vol1/fastq/ERR318/ERR318608/ERR318608_2.fastq.gz;	ftp.sra.ebi.ac.uk/vol1/err/ERR318/ERR318608
MED_30_05M	TARA_A100001648	SAMEA2189654	ERS329501	2	20.246435537305768	0.1419574942164449	142.82365080241007	33.92	32.89	MED	5.4	Oligotrophic Seas	TARA	TARA_30	[SRF] surface water layer (ENVO:00010504)	TARA_20091215T1244Z_030_EVENT_NET	5	3	7	180	2000	TARA_030_SRF_180-2000	SEQ-(500mL-or-15min)_N180-2000	TARA_20091215T1244Z_030_EVENT_NET_SRF_(5m)_SEQ-(500mL-or-15min)_N180-2000_A100001648	PRJEB4352	Euk_DNA_RNA_ext	NA	MetaG	AHXABFOSW	ERR318610	run_AHX_ABFOSW_6_62J5HAAXX.M2T	ftp.sra.ebi.ac.uk/vol1/fastq/ERR318/ERR318610/ERR318610_1.fastq.gz;ftp.sra.ebi.ac.uk/vol1/fastq/ERR318/ERR318610/ERR318610_2.fastq.gz;	ftp.sra.ebi.ac.uk/vol1/err/ERR318/ERR318610
MED_30_05M	TARA_A100001648	SAMEA2189654	ERS329501	2	20.246435537305768	0.1419574942164449	142.82365080241007	33.92	32.89	MED	5.4	Oligotrophic Seas	TARA	TARA_30	[SRF] surface water layer (ENVO:00010504)	TARA_20091215T1244Z_030_EVENT_NET	5	3	7	180	2000	TARA_030_SRF_180-2000	SEQ-(500mL-or-15min)_N180-2000	TARA_20091215T1244Z_030_EVENT_NET_SRF_(5m)_SEQ-(500mL-or-15min)_N180-2000_A100001648	PRJEB4352	Euk_DNA_RNA_ext	NA	MetaG	AHXABFOSW	ERR318587	run_AHX_ABFOSW_7_62J5HAAXX.M2T	ftp.sra.ebi.ac.uk/vol1/fastq/ERR318/ERR318587/ERR318587_1.fastq.gz;ftp.sra.ebi.ac.uk/vol1/fastq/ERR318/ERR318587/ERR318587_2.fastq.gz;	ftp.sra.ebi.ac.uk/vol1/err/ERR318/ERR318587
MED_30_05M	TARA_A100001648	SAMEA2189654	ERS329501	2	20.246435537305768	0.1419574942164449	142.82365080241007	33.92	32.89	MED	5.4	Oligotrophic Seas	TARA	TARA_30	[SRF] surface water layer (ENVO:00010504)	TARA_20091215T1244Z_030_EVENT_NET	5	3	7	180	2000	TARA_030_SRF_180-2000	SEQ-(500mL-or-15min)_N180-2000	TARA_20091215T1244Z_030_EVENT_NET_SRF_(5m)_SEQ-(500mL-or-15min)_N180-2000_A100001648	PRJEB4352	Euk_DNA_RNA_ext	NA	MetaG	AHXABFOSW	ERR318596	run_AHX_ABFOSW_8_62J5HAAXX.M2T	ftp.sra.ebi.ac.uk/vol1/fastq/ERR318/ERR318596/ERR318596_1.fastq.gz;ftp.sra.ebi.ac.uk/vol1/fastq/ERR318/ERR318596/ERR318596_2.fastq.gz;	ftp.sra.ebi.ac.uk/vol1/err/ERR318/ERR318596
MED_30_05M	TARA_A100001015	SAMEA2591108	ERS478017	2	20.246435537305768	0.1419574942164449	142.82365080241007	33.92	32.89	MED	5.4	Oligotrophic Seas	TARA	TARA_30	[SRF] surface water layer (ENVO:00010504)	TARA_20091215T1041Z_030_EVENT_PUMP	5	3	7	0.22	1.6	TARA_030_SRF_0.22-1.6	SEQ-(100L)_W0.22-1.6	TARA_20091215T1041Z_030_EVENT_PUMP_SRF_(5m)_SEQ-(100L)_W0.22-1.6_A100001015	PRJEB1787	Acinas_Prok_DNA_ext	NA	MetaG	APY_COSF_r1	ERR315862	run_APY_COSF_8_D0AE1ACXX.IND7	ftp.sra.ebi.ac.uk/vol1/fastq/ERR315/ERR315862/ERR315862_1.fastq.gz;ftp.sra.ebi.ac.uk/vol1/fastq/ERR315/ERR315862/ERR315862_2.fastq.gz;	ftp.sra.ebi.ac.uk/vol1/err/ERR315/ERR315862
MED_30_05M	TARA_A100001015	SAMEA2591108	ERS478017	2	20.246435537305768	0.1419574942164449	142.82365080241007	33.92	32.89	MED	5.4	Oligotrophic Seas	TARA	TARA_30	[SRF] surface water layer (ENVO:00010504)	TARA_20091215T1041Z_030_EVENT_PUMP	5	3	7	0.22	1.6	TARA_030_SRF_0.22-1.6	SEQ-(100L)_W0.22-1.6	TARA_20091215T1041Z_030_EVENT_PUMP_SRF_(5m)_SEQ-(100L)_W0.22-1.6_A100001015	PRJEB1787	Acinas_Prok_DNA_ext	NA	MetaG	APYCOSE	ERR315863	run_APY_COSE_8_81DHRABXX	ftp.sra.ebi.ac.uk/vol1/fastq/ERR315/ERR315863/ERR315863_1.fastq.gz;ftp.sra.ebi.ac.uk/vol1/fastq/ERR315/ERR315863/ERR315863_2.fastq.gz;	ftp.sra.ebi.ac.uk/vol1/err/ERR315/ERR315863
MED_30_05M	TARA_A100001648	SAMEA2624980	ERS478036	2	20.246435537305768	0.1419574942164449	142.82365080241007	33.92	32.89	MED	5.4	Oligotrophic Seas	TARA	TARA_30	[SRF] surface water layer (ENVO:00010504)	TARA_20091215T1244Z_030_EVENT_NET	5	3	7	180	2000	TARA_030_SRF_180-2000	SEQ-(500mL-or-15min)_N180-2000	TARA_20091215T1244Z_030_EVENT_NET_SRF_(5m)_SEQ-(500mL-or-15min)_N180-2000_A100001648	PRJEB6609	Euk_DNA_RNA_ext	NA	SMART_dT	ARC_AASOSE_r1	ERR550401	run_ARC_AASOSE_8_B06BTABXX	ftp.sra.ebi.ac.uk/vol1/fastq/ERR550/ERR550401/ERR550401_1.fastq.gz;ftp.sra.ebi.ac.uk/vol1/fastq/ERR550/ERR550401/ERR550401_2.fastq.gz;	ftp.sra.ebi.ac.uk/vol1/err/ERR550/ERR550401
MED_30_05M	TARA_A100001638	SAMEA2591116	ERS478025	2	20.246435537305768	0.1419574942164449	142.82365080241007	33.92	32.89	MED	5.4	Oligotrophic Seas	TARA	TARA_30	[SRF] surface water layer (ENVO:00010504)	TARA_20091215T1041Z_030_EVENT_PUMP	5	3	7	5	20	TARA_030_SRF_5-20	SEQ-(500mL-or-15min)_W5-20	TARA_20091215T1041Z_030_EVENT_PUMP_SRF_(5m)_SEQ-(500mL-or-15min)_W5-20_A100001638	PRJEB6609	Euk_DNA_RNA_ext	NA	SMART_dT	ARC_BDSAOSW_r1	ERR550394	run_ARC_BDSAOSW_2_C1K0EACXX.IND13	ftp.sra.ebi.ac.uk/vol1/fastq/ERR550/ERR550394/ERR550394_1.fastq.gz;ftp.sra.ebi.ac.uk/vol1/fastq/ERR550/ERR550394/ERR550394_2.fastq.gz;	ftp.sra.ebi.ac.uk/vol1/err/ERR550/ERR550394
MED_30_05M	TARA_A100001638	SAMEA2591116	ERS478025	2	20.246435537305768	0.1419574942164449	142.82365080241007	33.92	32.89	MED	5.4	Oligotrophic Seas	TARA	TARA_30	[SRF] surface water layer (ENVO:00010504)	TARA_20091215T1041Z_030_EVENT_PUMP	5	3	7	5	20	TARA_030_SRF_5-20	SEQ-(500mL-or-15min)_W5-20	TARA_20091215T1041Z_030_EVENT_PUMP_SRF_(5m)_SEQ-(500mL-or-15min)_W5-20_A100001638	PRJEB6609	Euk_DNA_RNA_ext	NA	SMART_dT	ARC_BDSAOSW_r1	ERR550389	run_ARC_BDSAOSW_2_D2APAACXX.IND13	ftp.sra.ebi.ac.uk/vol1/fastq/ERR550/ERR550389/ERR550389_1.fastq.gz;ftp.sra.ebi.ac.uk/vol1/fastq/ERR550/ERR550389/ERR550389_2.fastq.gz;	ftp.sra.ebi.ac.uk/vol1/err/ERR550/ERR550389
MED_30_05M	TARA_A100001639	SAMEA2591117	ERS478026	2	20.246435537305768	0.1419574942164449	142.82365080241007	33.92	32.89	MED	5.4	Oligotrophic Seas	TARA	TARA_30	[SRF] surface water layer (ENVO:00010504)	TARA_20091215T1041Z_030_EVENT_PUMP	5	3	7	0.8	5	TARA_030_SRF_0.8-5	SEQ-(100L-or-15min)_W0.8-5	TARA_20091215T1041Z_030_EVENT_PUMP_SRF_(5m)_SEQ-(100L-or-15min)_W0.8-5_A100001639	PRJEB6609	Euk_DNA_RNA_ext	NA	SMART_dT	ARCAAIOSE	ERR550404	run_ARC_AAIOSE_1_B037CABXX	ftp.sra.ebi.ac.uk/vol1/fastq/ERR550/ERR550404/ERR550404_1.fastq.gz;ftp.sra.ebi.ac.uk/vol1/fastq/ERR550/ERR550404/ERR550404_2.fastq.gz;	ftp.sra.ebi.ac.uk/vol1/err/ERR550/ERR550404
MED_30_05M	TARA_A100001641	SAMEA2591118	ERS478027	2	20.246435537305768	0.1419574942164449	142.82365080241007	33.92	32.89	MED	5.4	Oligotrophic Seas	TARA	TARA_30	[SRF] surface water layer (ENVO:00010504)	TARA_20091215T1041Z_030_EVENT_PUMP	5	3	7	5	20	TARA_030_SRF_5-20	SEQ-(500mL-or-15min)_W5-20	TARA_20091215T1041Z_030_EVENT_PUMP_SRF_(5m)_SEQ-(500mL-or-15min)_W5-20_A100001641	PRJEB6609	Euk_DNA_RNA_ext	NA	SMART_dT	ARCAAKOSE	ERR550398	run_ARC_AAKOSE_2_B037CABXX	ftp.sra.ebi.ac.uk/vol1/fastq/ERR550/ERR550398/ERR550398_1.fastq.gz;ftp.sra.ebi.ac.uk/vol1/fastq/ERR550/ERR550398/ERR550398_2.fastq.gz;	ftp.sra.ebi.ac.uk/vol1/err/ERR550/ERR550398
MED_30_05M	TARA_A100001647	SAMEA2624983	ERS478034	2	20.246435537305768	0.1419574942164449	142.82365080241007	33.92	32.89	MED	5.4	Oligotrophic Seas	TARA	TARA_30	[SRF] surface water layer (ENVO:00010504)	TARA_20091215T1113Z_030_EVENT_NET	5	3	7	20	180	TARA_030_SRF_20-180	SEQ-(500mL-or-15min)_N20-180	TARA_20091215T1113Z_030_EVENT_NET_SRF_(5m)_SEQ-(500mL-or-15min)_N20-180_A100001647	PRJEB6609	Euk_DNA_RNA_ext	NA	SMART_dT	ARCAALOSE	ERR550395	run_ARC_AALOSE_3_B037CABXX	ftp.sra.ebi.ac.uk/vol1/fastq/ERR550/ERR550395/ERR550395_1.fastq.gz;ftp.sra.ebi.ac.uk/vol1/fastq/ERR550/ERR550395/ERR550395_2.fastq.gz;	ftp.sra.ebi.ac.uk/vol1/err/ERR550/ERR550395
MED_30_05M	TARA_A100001649	SAMEA2624978	ERS478037	2	20.246435537305768	0.1419574942164449	142.82365080241007	33.92	32.89	MED	5.4	Oligotrophic Seas	TARA	TARA_30	[SRF] surface water layer (ENVO:00010504)	TARA_20091215T1244Z_030_EVENT_NET	5	3	7	180	2000	TARA_030_SRF_180-2000	SEQ-(500mL-or-15min)_N180-2000	TARA_20091215T1244Z_030_EVENT_NET_SRF_(5m)_SEQ-(500mL-or-15min)_N180-2000_A100001649	PRJEB6609	Euk_DNA_RNA_ext	NA	SMART_dT	ARCAAMOSE	ERR550385	run_ARC_AAMOSE_4_B037CABXX	ftp.sra.ebi.ac.uk/vol1/fastq/ERR550/ERR550385/ERR550385_1.fastq.gz;ftp.sra.ebi.ac.uk/vol1/fastq/ERR550/ERR550385/ERR550385_2.fastq.gz;	ftp.sra.ebi.ac.uk/vol1/err/ERR550/ERR550385
MED_30_05M	TARA_A100001646	SAMEA2611384	ERS478033	2	20.246435537305768	0.1419574942164449	142.82365080241007	33.92	32.89	MED	5.4	Oligotrophic Seas	TARA	TARA_30	[SRF] surface water layer (ENVO:00010504)	TARA_20091215T1113Z_030_EVENT_NET	5	3	7	20	180	TARA_030_SRF_20-180	SEQ-(500mL-or-15min)_N20-180	TARA_20091215T1113Z_030_EVENT_NET_SRF_(5m)_SEQ-(500mL-or-15min)_N20-180_A100001646	PRJEB6609	Euk_DNA_RNA_ext	NA	TS_RNA	ARD_BDTAOSW_r1	ERR550525	run_ARD_BDTAOSW_1_C1K0UACXX.IND7	ftp.sra.ebi.ac.uk/vol1/fastq/ERR550/ERR550525/ERR550525_1.fastq.gz;ftp.sra.ebi.ac.uk/vol1/fastq/ERR550/ERR550525/ERR550525_2.fastq.gz;	ftp.sra.ebi.ac.uk/vol1/err/ERR550/ERR550525
MED_30_05M	TARA_A100001648	SAMEA2624980	ERS478036	2	20.246435537305768	0.1419574942164449	142.82365080241007	33.92	32.89	MED	5.4	Oligotrophic Seas	TARA	TARA_30	[SRF] surface water layer (ENVO:00010504)	TARA_20091215T1244Z_030_EVENT_NET	5	3	7	180	2000	TARA_030_SRF_180-2000	SEQ-(500mL-or-15min)_N180-2000	TARA_20091215T1244Z_030_EVENT_NET_SRF_(5m)_SEQ-(500mL-or-15min)_N180-2000_A100001648	PRJEB6609	Euk_DNA_RNA_ext	NA	TS_RNA	ARD_BDVAOSW_r1	ERR550517	run_ARD_BDVAOSW_2_C1K0UACXX.IND9	ftp.sra.ebi.ac.uk/vol1/fastq/ERR550/ERR550517/ERR550517_1.fastq.gz;ftp.sra.ebi.ac.uk/vol1/fastq/ERR550/ERR550517/ERR550517_2.fastq.gz;	ftp.sra.ebi.ac.uk/vol1/err/ERR550/ERR550517
MED_30_05M	TARA_A100001640	SAMEA2591115	ERS478024	2	20.246435537305768	0.1419574942164449	142.82365080241007	33.92	32.89	MED	5.4	Oligotrophic Seas	TARA	TARA_30	[SRF] surface water layer (ENVO:00010504)	TARA_20091215T1041Z_030_EVENT_PUMP	5	3	7	0.8	5	TARA_030_SRF_0.8-5	SEQ-(100L-or-15min)_W0.8-5	TARA_20091215T1041Z_030_EVENT_PUMP_SRF_(5m)_SEQ-(100L-or-15min)_W0.8-5_A100001640	PRJEB6610	NA	18S_PCR	MetaBar_18S	ARG_AEROSW_r1	ERR562585	run_ARG_AEROSW_2_70H17AAXX.IND11	ftp.sra.ebi.ac.uk/vol1/fastq/ERR562/ERR562585/ERR562585_1.fastq.gz;ftp.sra.ebi.ac.uk/vol1/fastq/ERR562/ERR562585/ERR562585_2.fastq.gz;	ftp.sra.ebi.ac.uk/vol1/err/ERR562/ERR562585
MED_30_05M	TARA_A100001640	SAMEA2591115	ERS478024	2	20.246435537305768	0.1419574942164449	142.82365080241007	33.92	32.89	MED	5.4	Oligotrophic Seas	TARA	TARA_30	[SRF] surface water layer (ENVO:00010504)	TARA_20091215T1041Z_030_EVENT_PUMP	5	3	7	0.8	5	TARA_030_SRF_0.8-5	SEQ-(100L-or-15min)_W0.8-5	TARA_20091215T1041Z_030_EVENT_PUMP_SRF_(5m)_SEQ-(100L-or-15min)_W0.8-5_A100001640	PRJEB6610	NA	18S_PCR	MetaBar_18S	ARG_AEROSW_r1	ERR562471	run_ARG_AEROSW_6_66109AAXX.IND11	ftp.sra.ebi.ac.uk/vol1/fastq/ERR562/ERR562471/ERR562471_1.fastq.gz;ftp.sra.ebi.ac.uk/vol1/fastq/ERR562/ERR562471/ERR562471_2.fastq.gz;	ftp.sra.ebi.ac.uk/vol1/err/ERR562/ERR562471
MED_30_05M	TARA_A100001638	SAMEA2591116	ERS478025	2	20.246435537305768	0.1419574942164449	142.82365080241007	33.92	32.89	MED	5.4	Oligotrophic Seas	TARA	TARA_30	[SRF] surface water layer (ENVO:00010504)	TARA_20091215T1041Z_030_EVENT_PUMP	5	3	7	5	20	TARA_030_SRF_5-20	SEQ-(500mL-or-15min)_W5-20	TARA_20091215T1041Z_030_EVENT_PUMP_SRF_(5m)_SEQ-(500mL-or-15min)_W5-20_A100001638	PRJEB6610	NA	18S_PCR	MetaBar_18S	ARG_AESOSW_r1	ERR562656	run_ARG_AESOSW_6_D0803ACXX.IND9	ftp.sra.ebi.ac.uk/vol1/fastq/ERR562/ERR562656/ERR562656_1.fastq.gz;ftp.sra.ebi.ac.uk/vol1/fastq/ERR562/ERR562656/ERR562656_2.fastq.gz;	ftp.sra.ebi.ac.uk/vol1/err/ERR562/ERR562656
MED_30_05M	TARA_A100001646	SAMEA2611384	ERS478033	2	20.246435537305768	0.1419574942164449	142.82365080241007	33.92	32.89	MED	5.4	Oligotrophic Seas	TARA	TARA_30	[SRF] surface water layer (ENVO:00010504)	TARA_20091215T1113Z_030_EVENT_NET	5	3	7	20	180	TARA_030_SRF_20-180	SEQ-(500mL-or-15min)_N20-180	TARA_20091215T1113Z_030_EVENT_NET_SRF_(5m)_SEQ-(500mL-or-15min)_N20-180_A100001646	PRJEB6610	NA	18S_PCR	MetaBar_18S	ARG_AETOSW_r1	ERR562515	run_ARG_AETOSW_2_70H17AAXX.IND12	ftp.sra.ebi.ac.uk/vol1/fastq/ERR562/ERR562515/ERR562515_1.fastq.gz;ftp.sra.ebi.ac.uk/vol1/fastq/ERR562/ERR562515/ERR562515_2.fastq.gz;	ftp.sra.ebi.ac.uk/vol1/err/ERR562/ERR562515
MED_30_05M	TARA_A100001648	SAMEA2624980	ERS478036	2	20.246435537305768	0.1419574942164449	142.82365080241007	33.92	32.89	MED	5.4	Oligotrophic Seas	TARA	TARA_30	[SRF] surface water layer (ENVO:00010504)	TARA_20091215T1244Z_030_EVENT_NET	5	3	7	180	2000	TARA_030_SRF_180-2000	SEQ-(500mL-or-15min)_N180-2000	TARA_20091215T1244Z_030_EVENT_NET_SRF_(5m)_SEQ-(500mL-or-15min)_N180-2000_A100001648	PRJEB6610	NA	18S_PCR	MetaBar_18S	ARG_AEVOSW_r1	ERR562529	run_ARG_AEVOSW_3_70H17AAXX.IND1	ftp.sra.ebi.ac.uk/vol1/fastq/ERR562/ERR562529/ERR562529_1.fastq.gz;ftp.sra.ebi.ac.uk/vol1/fastq/ERR562/ERR562529/ERR562529_2.fastq.gz;	ftp.sra.ebi.ac.uk/vol1/err/ERR562/ERR562529
MED_30_70M	TARA_A100001333	SAMEA2591128	ERS478046	2	15.392242123124298	0.11467510776812113	135.1230885265697	33.93	32.77	MED	69.1	Oligotrophic Seas	TARA	TARA_30	[DCM] deep chlorophyll maximum layer (ENVO:01000326)	TARA_20091215T1512Z_030_Combined-EVENTS_CAST	70	66	75	0.8	5	TARA_030_DCM_0.8-5	SEQ-(100L-or-15min)_W0.8-5	TARA_20091215T1512Z_030_Combined-EVENTS_CAST_DCM_(70m)_SEQ-(100L-or-15min)_W0.8-5_A100001333	PRJEB4352	Euk_DNA_RNA_ext	NA	MetaG	AHX_AAVOSU_r1	ERR538179	run_AHX_AAVOSU_5_C2EV3ACXX	ftp.sra.ebi.ac.uk/vol1/fastq/ERR538/ERR538179/ERR538179_1.fastq.gz;ftp.sra.ebi.ac.uk/vol1/fastq/ERR538/ERR538179/ERR538179_2.fastq.gz;	ftp.sra.ebi.ac.uk/vol1/err/ERR538/ERR538179
MED_30_70M	TARA_A100001334	SAMEA2591129	ERS478047	2	15.392242123124298	0.11467510776812113	135.1230885265697	33.93	32.77	MED	69.1	Oligotrophic Seas	TARA	TARA_30	[DCM] deep chlorophyll maximum layer (ENVO:01000326)	TARA_20091215T1512Z_030_Combined-EVENTS_CAST	70	66	75	5	20	TARA_030_DCM_5-20	SEQ-(500mL-or-15min)_W5-20	TARA_20091215T1512Z_030_Combined-EVENTS_CAST_DCM_(70m)_SEQ-(500mL-or-15min)_W5-20_A100001334	PRJEB4352	Euk_DNA_RNA_ext	NA	MetaG	AHX_ABAOSU_r1	ERR538188	run_AHX_ABAOSU_6_C2EV3ACXX	ftp.sra.ebi.ac.uk/vol1/fastq/ERR538/ERR538188/ERR538188_1.fastq.gz;ftp.sra.ebi.ac.uk/vol1/fastq/ERR538/ERR538188/ERR538188_2.fastq.gz;	ftp.sra.ebi.ac.uk/vol1/err/ERR538/ERR538188
MED_30_70M	TARA_A100001333	SAMEA2189655	ERS329502	2	15.392242123124298	0.11467510776812113	135.1230885265697	33.93	32.77	MED	69.1	Oligotrophic Seas	TARA	TARA_30	[DCM] deep chlorophyll maximum layer (ENVO:01000326)	TARA_20091215T1512Z_030_Combined-EVENTS_CAST	70	66	75	0.8	5	TARA_030_DCM_0.8-5	SEQ-(100L-or-15min)_W0.8-5	TARA_20091215T1512Z_030_Combined-EVENTS_CAST_DCM_(70m)_SEQ-(100L-or-15min)_W0.8-5_A100001333	PRJEB4352	Euk_DNA_RNA_ext	NA	MetaG	AHXAAVOSU	ERR318599	run_AHX_AAVOSU_1_627DCAAXX	ftp.sra.ebi.ac.uk/vol1/fastq/ERR318/ERR318599/ERR318599_1.fastq.gz;ftp.sra.ebi.ac.uk/vol1/fastq/ERR318/ERR318599/ERR318599_2.fastq.gz;	ftp.sra.ebi.ac.uk/vol1/err/ERR318/ERR318599
MED_30_70M	TARA_A100001333	SAMEA2189655	ERS329502	2	15.392242123124298	0.11467510776812113	135.1230885265697	33.93	32.77	MED	69.1	Oligotrophic Seas	TARA	TARA_30	[DCM] deep chlorophyll maximum layer (ENVO:01000326)	TARA_20091215T1512Z_030_Combined-EVENTS_CAST	70	66	75	0.8	5	TARA_030_DCM_0.8-5	SEQ-(100L-or-15min)_W0.8-5	TARA_20091215T1512Z_030_Combined-EVENTS_CAST_DCM_(70m)_SEQ-(100L-or-15min)_W0.8-5_A100001333	PRJEB4352	Euk_DNA_RNA_ext	NA	MetaG	AHXAAVOSU	ERR318590	run_AHX_AAVOSU_2_627DCAAXX	ftp.sra.ebi.ac.uk/vol1/fastq/ERR318/ERR318590/ERR318590_1.fastq.gz;ftp.sra.ebi.ac.uk/vol1/fastq/ERR318/ERR318590/ERR318590_2.fastq.gz;	ftp.sra.ebi.ac.uk/vol1/err/ERR318/ERR318590
MED_30_70M	TARA_A100001333	SAMEA2189655	ERS329502	2	15.392242123124298	0.11467510776812113	135.1230885265697	33.93	32.77	MED	69.1	Oligotrophic Seas	TARA	TARA_30	[DCM] deep chlorophyll maximum layer (ENVO:01000326)	TARA_20091215T1512Z_030_Combined-EVENTS_CAST	70	66	75	0.8	5	TARA_030_DCM_0.8-5	SEQ-(100L-or-15min)_W0.8-5	TARA_20091215T1512Z_030_Combined-EVENTS_CAST_DCM_(70m)_SEQ-(100L-or-15min)_W0.8-5_A100001333	PRJEB4352	Euk_DNA_RNA_ext	NA	MetaG	AHXAAVOSW	ERR318597	run_AHX_AAVOSW_7_62FL1AAXX.M1C	ftp.sra.ebi.ac.uk/vol1/fastq/ERR318/ERR318597/ERR318597_1.fastq.gz;ftp.sra.ebi.ac.uk/vol1/fastq/ERR318/ERR318597/ERR318597_2.fastq.gz;	ftp.sra.ebi.ac.uk/vol1/err/ERR318/ERR318597
MED_30_70M	TARA_A100001333	SAMEA2189655	ERS329502	2	15.392242123124298	0.11467510776812113	135.1230885265697	33.93	32.77	MED	69.1	Oligotrophic Seas	TARA	TARA_30	[DCM] deep chlorophyll maximum layer (ENVO:01000326)	TARA_20091215T1512Z_030_Combined-EVENTS_CAST	70	66	75	0.8	5	TARA_030_DCM_0.8-5	SEQ-(100L-or-15min)_W0.8-5	TARA_20091215T1512Z_030_Combined-EVENTS_CAST_DCM_(70m)_SEQ-(100L-or-15min)_W0.8-5_A100001333	PRJEB4352	Euk_DNA_RNA_ext	NA	MetaG	AHXAAVOSW	ERR318586	run_AHX_AAVOSW_8_62FL1AAXX.M1C	ftp.sra.ebi.ac.uk/vol1/fastq/ERR318/ERR318586/ERR318586_1.fastq.gz;ftp.sra.ebi.ac.uk/vol1/fastq/ERR318/ERR318586/ERR318586_2.fastq.gz;	ftp.sra.ebi.ac.uk/vol1/err/ERR318/ERR318586
MED_30_70M	TARA_A100001334	SAMEA2189661	ERS329508	2	15.392242123124298	0.11467510776812113	135.1230885265697	33.93	32.77	MED	69.1	Oligotrophic Seas	TARA	TARA_30	[DCM] deep chlorophyll maximum layer (ENVO:01000326)	TARA_20091215T1512Z_030_Combined-EVENTS_CAST	70	66	75	5	20	TARA_030_DCM_5-20	SEQ-(500mL-or-15min)_W5-20	TARA_20091215T1512Z_030_Combined-EVENTS_CAST_DCM_(70m)_SEQ-(500mL-or-15min)_W5-20_A100001334	PRJEB4352	Euk_DNA_RNA_ext	NA	MetaG	AHXABAOSU	ERR318611	run_AHX_ABAOSU_3_627DCAAXX	ftp.sra.ebi.ac.uk/vol1/fastq/ERR318/ERR318611/ERR318611_1.fastq.gz;ftp.sra.ebi.ac.uk/vol1/fastq/ERR318/ERR318611/ERR318611_2.fastq.gz;	ftp.sra.ebi.ac.uk/vol1/err/ERR318/ERR318611
MED_30_70M	TARA_A100001334	SAMEA2189661	ERS329508	2	15.392242123124298	0.11467510776812113	135.1230885265697	33.93	32.77	MED	69.1	Oligotrophic Seas	TARA	TARA_30	[DCM] deep chlorophyll maximum layer (ENVO:01000326)	TARA_20091215T1512Z_030_Combined-EVENTS_CAST	70	66	75	5	20	TARA_030_DCM_5-20	SEQ-(500mL-or-15min)_W5-20	TARA_20091215T1512Z_030_Combined-EVENTS_CAST_DCM_(70m)_SEQ-(500mL-or-15min)_W5-20_A100001334	PRJEB4352	Euk_DNA_RNA_ext	NA	MetaG	AHXABAOSU	ERR318584	run_AHX_ABAOSU_4_627DCAAXX	ftp.sra.ebi.ac.uk/vol1/fastq/ERR318/ERR318584/ERR318584_1.fastq.gz;ftp.sra.ebi.ac.uk/vol1/fastq/ERR318/ERR318584/ERR318584_2.fastq.gz;	ftp.sra.ebi.ac.uk/vol1/err/ERR318/ERR318584
MED_30_70M	TARA_A100001644	SAMEA2189652	ERS329499	2	15.392242123124298	0.11467510776812113	135.1230885265697	33.93	32.77	MED	69.1	Oligotrophic Seas	TARA	TARA_30	[DCM] deep chlorophyll maximum layer (ENVO:01000326)	TARA_20091215T1305Z_030_EVENT_NET	70	68	72	20	180	TARA_030_DCM_20-180	SEQ-(500mL-or-15min)_N20-180	TARA_20091215T1305Z_030_EVENT_NET_DCM_(70m)_SEQ-(500mL-or-15min)_N20-180_A100001644	PRJEB4352	Euk_DNA_RNA_ext	NA	MetaG	AHXABBOSW	ERR318592	run_AHX_ABBOSW_3_62J5HAAXX.M1G	ftp.sra.ebi.ac.uk/vol1/fastq/ERR318/ERR318592/ERR318592_1.fastq.gz;ftp.sra.ebi.ac.uk/vol1/fastq/ERR318/ERR318592/ERR318592_2.fastq.gz;	ftp.sra.ebi.ac.uk/vol1/err/ERR318/ERR318592
MED_30_70M	TARA_A100001644	SAMEA2189652	ERS329499	2	15.392242123124298	0.11467510776812113	135.1230885265697	33.93	32.77	MED	69.1	Oligotrophic Seas	TARA	TARA_30	[DCM] deep chlorophyll maximum layer (ENVO:01000326)	TARA_20091215T1305Z_030_EVENT_NET	70	68	72	20	180	TARA_030_DCM_20-180	SEQ-(500mL-or-15min)_N20-180	TARA_20091215T1305Z_030_EVENT_NET_DCM_(70m)_SEQ-(500mL-or-15min)_N20-180_A100001644	PRJEB4352	Euk_DNA_RNA_ext	NA	MetaG	AHXABBOSW	ERR318617	run_AHX_ABBOSW_4_62J5HAAXX.M1G	ftp.sra.ebi.ac.uk/vol1/fastq/ERR318/ERR318617/ERR318617_1.fastq.gz;ftp.sra.ebi.ac.uk/vol1/fastq/ERR318/ERR318617/ERR318617_2.fastq.gz;	ftp.sra.ebi.ac.uk/vol1/err/ERR318/ERR318617
MED_30_70M	TARA_A100001644	SAMEA2189652	ERS329499	2	15.392242123124298	0.11467510776812113	135.1230885265697	33.93	32.77	MED	69.1	Oligotrophic Seas	TARA	TARA_30	[DCM] deep chlorophyll maximum layer (ENVO:01000326)	TARA_20091215T1305Z_030_EVENT_NET	70	68	72	20	180	TARA_030_DCM_20-180	SEQ-(500mL-or-15min)_N20-180	TARA_20091215T1305Z_030_EVENT_NET_DCM_(70m)_SEQ-(500mL-or-15min)_N20-180_A100001644	PRJEB4352	Euk_DNA_RNA_ext	NA	MetaG	AHXABBOSW	ERR318612	run_AHX_ABBOSW_5_62J5HAAXX.M1G	ftp.sra.ebi.ac.uk/vol1/fastq/ERR318/ERR318612/ERR318612_1.fastq.gz;ftp.sra.ebi.ac.uk/vol1/fastq/ERR318/ERR318612/ERR318612_2.fastq.gz;	ftp.sra.ebi.ac.uk/vol1/err/ERR318/ERR318612
MED_30_70M	TARA_A100001644	SAMEA2189652	ERS329499	2	15.392242123124298	0.11467510776812113	135.1230885265697	33.93	32.77	MED	69.1	Oligotrophic Seas	TARA	TARA_30	[DCM] deep chlorophyll maximum layer (ENVO:01000326)	TARA_20091215T1305Z_030_EVENT_NET	70	68	72	20	180	TARA_030_DCM_20-180	SEQ-(500mL-or-15min)_N20-180	TARA_20091215T1305Z_030_EVENT_NET_DCM_(70m)_SEQ-(500mL-or-15min)_N20-180_A100001644	PRJEB4352	Euk_DNA_RNA_ext	NA	MetaG	AHXABBOSW	ERR318588	run_AHX_ABBOSW_6_62J5HAAXX.M1G	ftp.sra.ebi.ac.uk/vol1/fastq/ERR318/ERR318588/ERR318588_1.fastq.gz;ftp.sra.ebi.ac.uk/vol1/fastq/ERR318/ERR318588/ERR318588_2.fastq.gz;	ftp.sra.ebi.ac.uk/vol1/err/ERR318/ERR318588
MED_30_70M	TARA_A100001644	SAMEA2189652	ERS329499	2	15.392242123124298	0.11467510776812113	135.1230885265697	33.93	32.77	MED	69.1	Oligotrophic Seas	TARA	TARA_30	[DCM] deep chlorophyll maximum layer (ENVO:01000326)	TARA_20091215T1305Z_030_EVENT_NET	70	68	72	20	180	TARA_030_DCM_20-180	SEQ-(500mL-or-15min)_N20-180	TARA_20091215T1305Z_030_EVENT_NET_DCM_(70m)_SEQ-(500mL-or-15min)_N20-180_A100001644	PRJEB4352	Euk_DNA_RNA_ext	NA	MetaG	AHXABBOSW	ERR318606	run_AHX_ABBOSW_7_62J5HAAXX.M1G	ftp.sra.ebi.ac.uk/vol1/fastq/ERR318/ERR318606/ERR318606_1.fastq.gz;ftp.sra.ebi.ac.uk/vol1/fastq/ERR318/ERR318606/ERR318606_2.fastq.gz;	ftp.sra.ebi.ac.uk/vol1/err/ERR318/ERR318606
MED_30_70M	TARA_A100001644	SAMEA2189652	ERS329499	2	15.392242123124298	0.11467510776812113	135.1230885265697	33.93	32.77	MED	69.1	Oligotrophic Seas	TARA	TARA_30	[DCM] deep chlorophyll maximum layer (ENVO:01000326)	TARA_20091215T1305Z_030_EVENT_NET	70	68	72	20	180	TARA_030_DCM_20-180	SEQ-(500mL-or-15min)_N20-180	TARA_20091215T1305Z_030_EVENT_NET_DCM_(70m)_SEQ-(500mL-or-15min)_N20-180_A100001644	PRJEB4352	Euk_DNA_RNA_ext	NA	MetaG	AHXABBOSW	ERR318591	run_AHX_ABBOSW_8_62J5HAAXX.M1G	ftp.sra.ebi.ac.uk/vol1/fastq/ERR318/ERR318591/ERR318591_1.fastq.gz;ftp.sra.ebi.ac.uk/vol1/fastq/ERR318/ERR318591/ERR318591_2.fastq.gz;	ftp.sra.ebi.ac.uk/vol1/err/ERR318/ERR318591
MED_30_70M	TARA_A100001374	SAMEA2591132	ERS478052	2	15.392242123124298	0.11467510776812113	135.1230885265697	33.93	32.77	MED	69.1	Oligotrophic Seas	TARA	TARA_30	[DCM] deep chlorophyll maximum layer (ENVO:01000326)	TARA_20091215T1512Z_030_Combined-EVENTS_CAST	70	66	75	<0.22	0.22	TARA_030_DCM_<-0.22	SEQ-(FeCl3)_W<0.22	TARA_20091215T1512Z_030_Combined-EVENTS_CAST_DCM_(70m)_SEQ-(FeCl3)_W<0.22_A100001374	PRJEB4419	Virus_DNA_ext	NA	MetaG_virus	APX_AAEOSW_r2	ERR594405	run_APX_AAEOSW_5_C0C2AACXX.IND7	ftp.sra.ebi.ac.uk/vol1/fastq/ERR594/ERR594405/ERR594405_1.fastq.gz;ftp.sra.ebi.ac.uk/vol1/fastq/ERR594/ERR594405/ERR594405_2.fastq.gz;	ftp.sra.ebi.ac.uk/vol1/err/ERR594/ERR594405
MED_30_70M	TARA_A100001011	SAMEA2591122	ERS478040	2	15.392242123124298	0.11467510776812113	135.1230885265697	33.93	32.77	MED	69.1	Oligotrophic Seas	TARA	TARA_30	[DCM] deep chlorophyll maximum layer (ENVO:01000326)	TARA_20091215T1512Z_030_Combined-EVENTS_CAST	70	66	75	0.22	1.6	TARA_030_DCM_0.22-1.6	SEQ-(100L)_W0.22-1.6	TARA_20091215T1512Z_030_Combined-EVENTS_CAST_DCM_(70m)_SEQ-(100L)_W0.22-1.6_A100001011	PRJEB1787	Acinas_Prok_DNA_ext	NA	MetaG	APYDOSU	ERR318620	run_APY_DOSU_1_81519ABXX	ftp.sra.ebi.ac.uk/vol1/fastq/ERR318/ERR318620/ERR318620_1.fastq.gz;ftp.sra.ebi.ac.uk/vol1/fastq/ERR318/ERR318620/ERR318620_2.fastq.gz;	ftp.sra.ebi.ac.uk/vol1/err/ERR318/ERR318620
MED_30_70M	TARA_A100001011	SAMEA2591122	ERS478040	2	15.392242123124298	0.11467510776812113	135.1230885265697	33.93	32.77	MED	69.1	Oligotrophic Seas	TARA	TARA_30	[DCM] deep chlorophyll maximum layer (ENVO:01000326)	TARA_20091215T1512Z_030_Combined-EVENTS_CAST	70	66	75	0.22	1.6	TARA_030_DCM_0.22-1.6	SEQ-(100L)_W0.22-1.6	TARA_20091215T1512Z_030_Combined-EVENTS_CAST_DCM_(70m)_SEQ-(100L)_W0.22-1.6_A100001011	PRJEB1787	Acinas_Prok_DNA_ext	NA	MetaG	APYDOSU	ERR318618	run_APY_DOSU_2_81519ABXX	ftp.sra.ebi.ac.uk/vol1/fastq/ERR318/ERR318618/ERR318618_1.fastq.gz;ftp.sra.ebi.ac.uk/vol1/fastq/ERR318/ERR318618/ERR318618_2.fastq.gz;	ftp.sra.ebi.ac.uk/vol1/err/ERR318/ERR318618
MED_30_70M	TARA_A100001011	SAMEA2591122	ERS478040	2	15.392242123124298	0.11467510776812113	135.1230885265697	33.93	32.77	MED	69.1	Oligotrophic Seas	TARA	TARA_30	[DCM] deep chlorophyll maximum layer (ENVO:01000326)	TARA_20091215T1512Z_030_Combined-EVENTS_CAST	70	66	75	0.22	1.6	TARA_030_DCM_0.22-1.6	SEQ-(100L)_W0.22-1.6	TARA_20091215T1512Z_030_Combined-EVENTS_CAST_DCM_(70m)_SEQ-(100L)_W0.22-1.6_A100001011	PRJEB1787	Acinas_Prok_DNA_ext	NA	MetaG	APYDOSW	ERR318619	run_APY_DOSW_5_62FL1AAXX.M1A	ftp.sra.ebi.ac.uk/vol1/fastq/ERR318/ERR318619/ERR318619_1.fastq.gz;ftp.sra.ebi.ac.uk/vol1/fastq/ERR318/ERR318619/ERR318619_2.fastq.gz;	ftp.sra.ebi.ac.uk/vol1/err/ERR318/ERR318619
MED_30_70M	TARA_A100001011	SAMEA2591122	ERS478040	2	15.392242123124298	0.11467510776812113	135.1230885265697	33.93	32.77	MED	69.1	Oligotrophic Seas	TARA	TARA_30	[DCM] deep chlorophyll maximum layer (ENVO:01000326)	TARA_20091215T1512Z_030_Combined-EVENTS_CAST	70	66	75	0.22	1.6	TARA_030_DCM_0.22-1.6	SEQ-(100L)_W0.22-1.6	TARA_20091215T1512Z_030_Combined-EVENTS_CAST_DCM_(70m)_SEQ-(100L)_W0.22-1.6_A100001011	PRJEB1787	Acinas_Prok_DNA_ext	NA	MetaG	APYDOSW	ERR318621	run_APY_DOSW_6_62FL1AAXX.M1A	ftp.sra.ebi.ac.uk/vol1/fastq/ERR318/ERR318621/ERR318621_1.fastq.gz;ftp.sra.ebi.ac.uk/vol1/fastq/ERR318/ERR318621/ERR318621_2.fastq.gz;	ftp.sra.ebi.ac.uk/vol1/err/ERR318/ERR318621
MED_30_70M	TARA_A100001644	SAMEA2625587	ERS478038	2	15.392242123124298	0.11467510776812113	135.1230885265697	33.93	32.77	MED	69.1	Oligotrophic Seas	TARA	TARA_30	[DCM] deep chlorophyll maximum layer (ENVO:01000326)	TARA_20091215T1305Z_030_EVENT_NET	70	68	72	20	180	TARA_030_DCM_20-180	SEQ-(500mL-or-15min)_N20-180	TARA_20091215T1305Z_030_EVENT_NET_DCM_(70m)_SEQ-(500mL-or-15min)_N20-180_A100001644	PRJEB6609	Euk_DNA_RNA_ext	NA	SMART_dT	ARC_BDQAOSW_r1	ERR550392	run_ARC_BDQAOSW_1_C1JJBACXX.IND1	ftp.sra.ebi.ac.uk/vol1/fastq/ERR550/ERR550392/ERR550392_1.fastq.gz;ftp.sra.ebi.ac.uk/vol1/fastq/ERR550/ERR550392/ERR550392_2.fastq.gz;	ftp.sra.ebi.ac.uk/vol1/err/ERR550/ERR550392
MED_30_70M	TARA_A100001644	SAMEA2625587	ERS478038	2	15.392242123124298	0.11467510776812113	135.1230885265697	33.93	32.77	MED	69.1	Oligotrophic Seas	TARA	TARA_30	[DCM] deep chlorophyll maximum layer (ENVO:01000326)	TARA_20091215T1305Z_030_EVENT_NET	70	68	72	20	180	TARA_030_DCM_20-180	SEQ-(500mL-or-15min)_N20-180	TARA_20091215T1305Z_030_EVENT_NET_DCM_(70m)_SEQ-(500mL-or-15min)_N20-180_A100001644	PRJEB6609	Euk_DNA_RNA_ext	NA	SMART_dT	ARC_BDQAOSW_r1	ERR550397	run_ARC_BDQAOSW_1_C28PMACXX.IND1	ftp.sra.ebi.ac.uk/vol1/fastq/ERR550/ERR550397/ERR550397_1.fastq.gz;ftp.sra.ebi.ac.uk/vol1/fastq/ERR550/ERR550397/ERR550397_2.fastq.gz;	ftp.sra.ebi.ac.uk/vol1/err/ERR550/ERR550397
MED_30_70M	TARA_A100001332	SAMEA2591130	ERS478048	2	15.392242123124298	0.11467510776812113	135.1230885265697	33.93	32.77	MED	69.1	Oligotrophic Seas	TARA	TARA_30	[DCM] deep chlorophyll maximum layer (ENVO:01000326)	TARA_20091215T1512Z_030_Combined-EVENTS_CAST	70	66	75	0.8	5	TARA_030_DCM_0.8-5	SEQ-(100L-or-15min)_W0.8-5	TARA_20091215T1512Z_030_Combined-EVENTS_CAST_DCM_(70m)_SEQ-(100L-or-15min)_W0.8-5_A100001332	PRJEB6609	Euk_DNA_RNA_ext	NA	SMART_dT	ARCAANOSE	ERR550390	run_ARC_AANOSE_5_B037CABXX	ftp.sra.ebi.ac.uk/vol1/fastq/ERR550/ERR550390/ERR550390_1.fastq.gz;ftp.sra.ebi.ac.uk/vol1/fastq/ERR550/ERR550390/ERR550390_2.fastq.gz;	ftp.sra.ebi.ac.uk/vol1/err/ERR550/ERR550390
MED_30_70M	TARA_A100001335	SAMEA2591131	ERS478049	2	15.392242123124298	0.11467510776812113	135.1230885265697	33.93	32.77	MED	69.1	Oligotrophic Seas	TARA	TARA_30	[DCM] deep chlorophyll maximum layer (ENVO:01000326)	TARA_20091215T1512Z_030_Combined-EVENTS_CAST	70	66	75	5	20	TARA_030_DCM_5-20	SEQ-(500mL-or-15min)_W5-20	TARA_20091215T1512Z_030_Combined-EVENTS_CAST_DCM_(70m)_SEQ-(500mL-or-15min)_W5-20_A100001335	PRJEB6609	Euk_DNA_RNA_ext	NA	SMART_dT	ARCAAPOSE	ERR550379	run_ARC_AAPOSE_6_B037CABXX	ftp.sra.ebi.ac.uk/vol1/fastq/ERR550/ERR550379/ERR550379_1.fastq.gz;ftp.sra.ebi.ac.uk/vol1/fastq/ERR550/ERR550379/ERR550379_2.fastq.gz;	ftp.sra.ebi.ac.uk/vol1/err/ERR550/ERR550379
MED_30_70M	TARA_A100001645	SAMEA2624977	ERS478039	2	15.392242123124298	0.11467510776812113	135.1230885265697	33.93	32.77	MED	69.1	Oligotrophic Seas	TARA	TARA_30	[DCM] deep chlorophyll maximum layer (ENVO:01000326)	TARA_20091215T1305Z_030_EVENT_NET	70	68	72	20	180	TARA_030_DCM_20-180	SEQ-(500mL-or-15min)_N20-180	TARA_20091215T1305Z_030_EVENT_NET_DCM_(70m)_SEQ-(500mL-or-15min)_N20-180_A100001645	PRJEB6609	Euk_DNA_RNA_ext	NA	SMART_dT	ARCAAQOSE	ERR550391	run_ARC_AAQOSE_7_B037CABXX	ftp.sra.ebi.ac.uk/vol1/fastq/ERR550/ERR550391/ERR550391_1.fastq.gz;ftp.sra.ebi.ac.uk/vol1/fastq/ERR550/ERR550391/ERR550391_2.fastq.gz;	ftp.sra.ebi.ac.uk/vol1/err/ERR550/ERR550391
MED_30_70M	TARA_A100001333	SAMEA2591128	ERS478046	2	15.392242123124298	0.11467510776812113	135.1230885265697	33.93	32.77	MED	69.1	Oligotrophic Seas	TARA	TARA_30	[DCM] deep chlorophyll maximum layer (ENVO:01000326)	TARA_20091215T1512Z_030_Combined-EVENTS_CAST	70	66	75	0.8	5	TARA_030_DCM_0.8-5	SEQ-(100L-or-15min)_W0.8-5	TARA_20091215T1512Z_030_Combined-EVENTS_CAST_DCM_(70m)_SEQ-(100L-or-15min)_W0.8-5_A100001333	PRJEB6610	NA	18S_PCR	MetaBar_18S	ARG_AFAOSW_r1	ERR562618	run_ARG_AFAOSW_3_70H17AAXX.IND2	ftp.sra.ebi.ac.uk/vol1/fastq/ERR562/ERR562618/ERR562618_1.fastq.gz;ftp.sra.ebi.ac.uk/vol1/fastq/ERR562/ERR562618/ERR562618_2.fastq.gz;	ftp.sra.ebi.ac.uk/vol1/err/ERR562/ERR562618
MED_30_70M	TARA_A100001335	SAMEA2591131	ERS478049	2	15.392242123124298	0.11467510776812113	135.1230885265697	33.93	32.77	MED	69.1	Oligotrophic Seas	TARA	TARA_30	[DCM] deep chlorophyll maximum layer (ENVO:01000326)	TARA_20091215T1512Z_030_Combined-EVENTS_CAST	70	66	75	5	20	TARA_030_DCM_5-20	SEQ-(500mL-or-15min)_W5-20	TARA_20091215T1512Z_030_Combined-EVENTS_CAST_DCM_(70m)_SEQ-(500mL-or-15min)_W5-20_A100001335	PRJEB6610	NA	18S_PCR	MetaBar_18S	ARG_AFBOSW_r1	ERR562447	run_ARG_AFBOSW_6_D0803ACXX.IND10	ftp.sra.ebi.ac.uk/vol1/fastq/ERR562/ERR562447/ERR562447_1.fastq.gz;ftp.sra.ebi.ac.uk/vol1/fastq/ERR562/ERR562447/ERR562447_2.fastq.gz;	ftp.sra.ebi.ac.uk/vol1/err/ERR562/ERR562447
MED_30_70M	TARA_A100001644	SAMEA2625587	ERS478038	2	15.392242123124298	0.11467510776812113	135.1230885265697	33.93	32.77	MED	69.1	Oligotrophic Seas	TARA	TARA_30	[DCM] deep chlorophyll maximum layer (ENVO:01000326)	TARA_20091215T1305Z_030_EVENT_NET	70	68	72	20	180	TARA_030_DCM_20-180	SEQ-(500mL-or-15min)_N20-180	TARA_20091215T1305Z_030_EVENT_NET_DCM_(70m)_SEQ-(500mL-or-15min)_N20-180_A100001644	PRJEB6610	NA	18S_PCR	MetaBar_18S	ARG_AFCOSW_r1	ERR562469	run_ARG_AFCOSW_2_70H17AAXX.IND3	ftp.sra.ebi.ac.uk/vol1/fastq/ERR562/ERR562469/ERR562469_1.fastq.gz;ftp.sra.ebi.ac.uk/vol1/fastq/ERR562/ERR562469/ERR562469_2.fastq.gz;	ftp.sra.ebi.ac.uk/vol1/err/ERR562/ERR562469
RED_31_05M	TARA_A100001433	SAMEA2619811	ERS488554	2	9.253013416384082	0.12016327883465175	79.21247815840935	27.16	34.83	RED	5.4	Oligotrophic Seas	TARA	TARA_31	[SRF] surface water layer (ENVO:00010504)	TARA_20100109T0715Z_031_EVENT_PUMP	5	3	7	0.8	20	TARA_031_SRF_0.8-20	SEQ-(100L-or-15min)_W0.8-20	TARA_20100109T0715Z_031_EVENT_PUMP_SRF_(5m)_SEQ-(100L-or-15min)_W0.8-20_A100001433	PRJEB4352	Euk_DNA_RNA_ext	NA	MetaG	AHX_AFDIOSF_r1	ERR868471	run_AHX_AFDIOSF_8_C0BVJACXX.IND7	ftp.sra.ebi.ac.uk/vol1/fastq/ERR868/ERR868471/ERR868471_1.fastq.gz;ftp.sra.ebi.ac.uk/vol1/fastq/ERR868/ERR868471/ERR868471_2.fastq.gz;	ftp.sra.ebi.ac.uk/vol1/err/ERR868/ERR868471
RED_31_05M	TARA_A100001432	SAMEA2657001	ERS488561	2	9.253013416384082	0.12016327883465175	79.21247815840935	27.16	34.83	RED	5.4	Oligotrophic Seas	TARA	TARA_31	[SRF] surface water layer (ENVO:00010504)	TARA_20100109T0737Z_031_EVENT_NET	5	3	7	20	180	TARA_031_SRF_20-180	SEQ-(500mL-or-15min)_N20-180	TARA_20100109T0737Z_031_EVENT_NET_SRF_(5m)_SEQ-(500mL-or-15min)_N20-180_A100001432	PRJEB4352	Euk_DNA_RNA_ext	NA	MetaG	AHX_AFEIOSF_r1	ERR1726942	run_AHX_AFEIOSF_4_C0C3YACXX.IND8	ftp.sra.ebi.ac.uk/vol1/fastq/ERR172/002/ERR1726942/ERR1726942_1.fastq.gz;ftp.sra.ebi.ac.uk/vol1/fastq/ERR172/002/ERR1726942/ERR1726942_2.fastq.gz;	ftp.sra.ebi.ac.uk/vol1/err/ERR172/002/ERR1726942
RED_31_05M	TARA_A100001432	SAMEA2657001	ERS488561	2	9.253013416384082	0.12016327883465175	79.21247815840935	27.16	34.83	RED	5.4	Oligotrophic Seas	TARA	TARA_31	[SRF] surface water layer (ENVO:00010504)	TARA_20100109T0737Z_031_EVENT_NET	5	3	7	20	180	TARA_031_SRF_20-180	SEQ-(500mL-or-15min)_N20-180	TARA_20100109T0737Z_031_EVENT_NET_SRF_(5m)_SEQ-(500mL-or-15min)_N20-180_A100001432	PRJEB4352	Euk_DNA_RNA_ext	NA	MetaG	AHX_AFEIOSF_r1	ERR1726751	run_AHX_AFEIOSF_7_C7T36ACXX.IND8	ftp.sra.ebi.ac.uk/vol1/fastq/ERR172/001/ERR1726751/ERR1726751_1.fastq.gz;ftp.sra.ebi.ac.uk/vol1/fastq/ERR172/001/ERR1726751/ERR1726751_2.fastq.gz;	ftp.sra.ebi.ac.uk/vol1/err/ERR172/001/ERR1726751
RED_31_05M	TARA_A100001431	SAMEA2657017	ERS488565	2	9.253013416384082	0.12016327883465175	79.21247815840935	27.16	34.83	RED	5.4	Oligotrophic Seas	TARA	TARA_31	[SRF] surface water layer (ENVO:00010504)	TARA_20100109T0925Z_031_EVENT_NET	5	3	7	180	2000	TARA_031_SRF_180-2000	SEQ-(500mL-or-15min)_N180-2000	TARA_20100109T0925Z_031_EVENT_NET_SRF_(5m)_SEQ-(500mL-or-15min)_N180-2000_A100001431	PRJEB4352	Euk_DNA_RNA_ext	NA	MetaG	AHX_AFFIOSF_r1	ERR1726752	run_AHX_AFFIOSF_2_D0J3VACXX.IND1	ftp.sra.ebi.ac.uk/vol1/fastq/ERR172/002/ERR1726752/ERR1726752_1.fastq.gz;ftp.sra.ebi.ac.uk/vol1/fastq/ERR172/002/ERR1726752/ERR1726752_2.fastq.gz;	ftp.sra.ebi.ac.uk/vol1/err/ERR172/002/ERR1726752
RED_31_05M	TARA_A100001392	SAMEA2619815	ERS488558	2	9.253013416384082	0.12016327883465175	79.21247815840935	27.16	34.83	RED	5.4	Oligotrophic Seas	TARA	TARA_31	[SRF] surface water layer (ENVO:00010504)	TARA_20100109T0715Z_031_EVENT_PUMP	5	3	7	<0.22	0.22	TARA_031_SRF_<-0.22	SEQ-(FeCl3)_W<0.22	TARA_20100109T0715Z_031_EVENT_PUMP_SRF_(5m)_SEQ-(FeCl3)_W<0.22_A100001392	PRJEB4419	Virus_DNA_ext	NA	MetaG_virus	APX_ABAOSW_r2	ERR594401	run_APX_ABAOSW_7_D11KBACXX.IND3	ftp.sra.ebi.ac.uk/vol1/fastq/ERR594/ERR594401/ERR594401_1.fastq.gz;ftp.sra.ebi.ac.uk/vol1/fastq/ERR594/ERR594401/ERR594401_2.fastq.gz;	ftp.sra.ebi.ac.uk/vol1/err/ERR594/ERR594401
RED_31_05M	TARA_A100001392	SAMEA2619815	ERS488558	2	9.253013416384082	0.12016327883465175	79.21247815840935	27.16	34.83	RED	5.4	Oligotrophic Seas	TARA	TARA_31	[SRF] surface water layer (ENVO:00010504)	TARA_20100109T0715Z_031_EVENT_PUMP	5	3	7	<0.22	0.22	TARA_031_SRF_<-0.22	SEQ-(FeCl3)_W<0.22	TARA_20100109T0715Z_031_EVENT_PUMP_SRF_(5m)_SEQ-(FeCl3)_W<0.22_A100001392	PRJEB4419	Virus_DNA_ext	NA	MetaG_virus	APX_ABAOSW_r2	ERR594410	run_APX_ABAOSW_7_D11VRACXX.IND3	ftp.sra.ebi.ac.uk/vol1/fastq/ERR594/ERR594410/ERR594410_1.fastq.gz;ftp.sra.ebi.ac.uk/vol1/fastq/ERR594/ERR594410/ERR594410_2.fastq.gz;	ftp.sra.ebi.ac.uk/vol1/err/ERR594/ERR594410
RED_31_05M	TARA_A100001403	SAMEA2619802	ERS488545	2	9.253013416384082	0.12016327883465175	79.21247815840935	27.16	34.83	RED	5.4	Oligotrophic Seas	TARA	TARA_31	[SRF] surface water layer (ENVO:00010504)	TARA_20100109T0715Z_031_EVENT_PUMP	5	3	7	0.22	1.6	TARA_031_SRF_0.22-1.6	SEQ-(100L)_W0.22-1.6	TARA_20100109T0715Z_031_EVENT_PUMP_SRF_(5m)_SEQ-(100L)_W0.22-1.6_A100001403	PRJEB1787	Acinas_Prok_DNA_ext	NA	MetaG	APY_ABHIOSF_r1	ERR598969	run_APY_ABHIOSF_2_D074HACXX.IND1	ftp.sra.ebi.ac.uk/vol1/fastq/ERR598/ERR598969/ERR598969_1.fastq.gz;ftp.sra.ebi.ac.uk/vol1/fastq/ERR598/ERR598969/ERR598969_2.fastq.gz;	ftp.sra.ebi.ac.uk/vol1/err/ERR598/ERR598969
RED_31_05M	TARA_A100001403	SAMEA2619802	ERS488545	2	9.253013416384082	0.12016327883465175	79.21247815840935	27.16	34.83	RED	5.4	Oligotrophic Seas	TARA	TARA_31	[SRF] surface water layer (ENVO:00010504)	TARA_20100109T0715Z_031_EVENT_PUMP	5	3	7	0.22	1.6	TARA_031_SRF_0.22-1.6	SEQ-(100L)_W0.22-1.6	TARA_20100109T0715Z_031_EVENT_PUMP_SRF_(5m)_SEQ-(100L)_W0.22-1.6_A100001403	PRJEB1787	Acinas_Prok_DNA_ext	NA	MetaG	APY_ABHIOSF_r1	ERR599106	run_APY_ABHIOSF_3_D1BR1ACXX.IND1	ftp.sra.ebi.ac.uk/vol1/fastq/ERR599/ERR599106/ERR599106_1.fastq.gz;ftp.sra.ebi.ac.uk/vol1/fastq/ERR599/ERR599106/ERR599106_2.fastq.gz;	ftp.sra.ebi.ac.uk/vol1/err/ERR599/ERR599106
RED_31_05M	TARA_A100001433	SAMEA2619811	ERS488554	2	9.253013416384082	0.12016327883465175	79.21247815840935	27.16	34.83	RED	5.4	Oligotrophic Seas	TARA	TARA_31	[SRF] surface water layer (ENVO:00010504)	TARA_20100109T0715Z_031_EVENT_PUMP	5	3	7	0.8	20	TARA_031_SRF_0.8-20	SEQ-(100L-or-15min)_W0.8-20	TARA_20100109T0715Z_031_EVENT_PUMP_SRF_(5m)_SEQ-(100L-or-15min)_W0.8-20_A100001433	PRJEB6610	NA	18S_PCR	MetaBar_18S	ARG_ALLOSW_r1	ERR562466	run_ARG_ALLOSW_8_70H17AAXX.IND11	ftp.sra.ebi.ac.uk/vol1/fastq/ERR562/ERR562466/ERR562466_1.fastq.gz;ftp.sra.ebi.ac.uk/vol1/fastq/ERR562/ERR562466/ERR562466_2.fastq.gz;	ftp.sra.ebi.ac.uk/vol1/err/ERR562/ERR562466
RED_31_05M	TARA_A100001432	SAMEA2657001	ERS488561	2	9.253013416384082	0.12016327883465175	79.21247815840935	27.16	34.83	RED	5.4	Oligotrophic Seas	TARA	TARA_31	[SRF] surface water layer (ENVO:00010504)	TARA_20100109T0737Z_031_EVENT_NET	5	3	7	20	180	TARA_031_SRF_20-180	SEQ-(500mL-or-15min)_N20-180	TARA_20100109T0737Z_031_EVENT_NET_SRF_(5m)_SEQ-(500mL-or-15min)_N20-180_A100001432	PRJEB6610	NA	18S_PCR	MetaBar_18S	ARG_ALMOSW_r1	ERR562681	run_ARG_ALMOSW_8_70H17AAXX.IND12	ftp.sra.ebi.ac.uk/vol1/fastq/ERR562/ERR562681/ERR562681_1.fastq.gz;ftp.sra.ebi.ac.uk/vol1/fastq/ERR562/ERR562681/ERR562681_2.fastq.gz;	ftp.sra.ebi.ac.uk/vol1/err/ERR562/ERR562681
RED_31_05M	TARA_A100001431	SAMEA2657017	ERS488565	2	9.253013416384082	0.12016327883465175	79.21247815840935	27.16	34.83	RED	5.4	Oligotrophic Seas	TARA	TARA_31	[SRF] surface water layer (ENVO:00010504)	TARA_20100109T0925Z_031_EVENT_NET	5	3	7	180	2000	TARA_031_SRF_180-2000	SEQ-(500mL-or-15min)_N180-2000	TARA_20100109T0925Z_031_EVENT_NET_SRF_(5m)_SEQ-(500mL-or-15min)_N180-2000_A100001431	PRJEB6610	NA	18S_PCR	MetaBar_18S	ARG_ALNOSW_r1	ERR562649	run_ARG_ALNOSW_8_64MD3AAXX.IND1	ftp.sra.ebi.ac.uk/vol1/fastq/ERR562/ERR562649/ERR562649_1.fastq.gz;ftp.sra.ebi.ac.uk/vol1/fastq/ERR562/ERR562649/ERR562649_2.fastq.gz;	ftp.sra.ebi.ac.uk/vol1/err/ERR562/ERR562649
RED_32_05M	TARA_A100001141	SAMEA2619832	ERS488583	2	8.621214077917235	0.11983838481464472	73.19578616420627	23.36	37.22	RED	5.4	Oligotrophic Seas	TARA	TARA_32	[SRF] surface water layer (ENVO:00010504)	TARA_20100111T0721Z_032_EVENT_PUMP	5	3	7	0.8	5	TARA_032_SRF_0.8-5	SEQ-(100L-or-15min)_W0.8-5	TARA_20100111T0721Z_032_EVENT_PUMP_SRF_(5m)_SEQ-(100L-or-15min)_W0.8-5_A100001141	PRJEB4352	Euk_DNA_RNA_ext	NA	MetaG	AHX_AFGIOSF_r1	ERR868460	run_AHX_AFGIOSF_3_D0J3VACXX.IND2	ftp.sra.ebi.ac.uk/vol1/fastq/ERR868/ERR868460/ERR868460_1.fastq.gz;ftp.sra.ebi.ac.uk/vol1/fastq/ERR868/ERR868460/ERR868460_2.fastq.gz;	ftp.sra.ebi.ac.uk/vol1/err/ERR868/ERR868460
RED_32_05M	TARA_A100001143	SAMEA2656957	ERS488567	2	8.621214077917235	0.11983838481464472	73.19578616420627	23.36	37.22	RED	5.4	Oligotrophic Seas	TARA	TARA_32	[SRF] surface water layer (ENVO:00010504)	TARA_20100111T0721Z_032_EVENT_NET	5	3	7	20	180	TARA_032_SRF_20-180	SEQ-(500mL-or-15min)_N20-180	TARA_20100111T0721Z_032_EVENT_NET_SRF_(5m)_SEQ-(500mL-or-15min)_N20-180_A100001143	PRJEB4352	Euk_DNA_RNA_ext	NA	MetaG	AHX_AFLIOSF_r1	ERR1726838	run_AHX_AFLIOSF_4_D0J3VACXX.IND4	ftp.sra.ebi.ac.uk/vol1/fastq/ERR172/008/ERR1726838/ERR1726838_1.fastq.gz;ftp.sra.ebi.ac.uk/vol1/fastq/ERR172/008/ERR1726838/ERR1726838_2.fastq.gz;	ftp.sra.ebi.ac.uk/vol1/err/ERR172/008/ERR1726838
RED_32_05M	TARA_A100001144	SAMEA2656970	ERS488594	2	8.621214077917235	0.11983838481464472	73.19578616420627	23.36	37.22	RED	5.4	Oligotrophic Seas	TARA	TARA_32	[SRF] surface water layer (ENVO:00010504)	TARA_20100111T0837Z_032_EVENT_NET	5	3	7	180	2000	TARA_032_SRF_180-2000	SEQ-(500mL-or-15min)_N180-2000	TARA_20100111T0837Z_032_EVENT_NET_SRF_(5m)_SEQ-(500mL-or-15min)_N180-2000_A100001144	PRJEB4352	Euk_DNA_RNA_ext	NA	MetaG	AHX_AFNIOSF_r1	ERR1726917	run_AHX_AFNIOSF_6_D0J3VACXX.IND5	ftp.sra.ebi.ac.uk/vol1/fastq/ERR172/007/ERR1726917/ERR1726917_1.fastq.gz;ftp.sra.ebi.ac.uk/vol1/fastq/ERR172/007/ERR1726917/ERR1726917_2.fastq.gz;	ftp.sra.ebi.ac.uk/vol1/err/ERR172/007/ERR1726917
RED_32_05M	TARA_A100001516	SAMEA2619838	ERS488589	2	8.621214077917235	0.11983838481464472	73.19578616420627	23.36	37.22	RED	5.4	Oligotrophic Seas	TARA	TARA_32	[SRF] surface water layer (ENVO:00010504)	TARA_20100111T0721Z_032_EVENT_PUMP	5	3	7	<0.22	0.22	TARA_032_SRF_<-0.22	SEQ-(FeCl3)_W<0.22	TARA_20100111T0721Z_032_EVENT_PUMP_SRF_(5m)_SEQ-(FeCl3)_W<0.22_A100001516	PRJEB4419	Virus_DNA_ext	NA	MetaG_virus	APX_AAFOSW_r1	ERR594393	run_APX_AAFOSW_1_C0D52ACXX.IND3	ftp.sra.ebi.ac.uk/vol1/fastq/ERR594/ERR594393/ERR594393_1.fastq.gz;ftp.sra.ebi.ac.uk/vol1/fastq/ERR594/ERR594393/ERR594393_2.fastq.gz;	ftp.sra.ebi.ac.uk/vol1/err/ERR594/ERR594393
RED_32_05M	TARA_A100001035	SAMEA2619818	ERS488569	2	8.621214077917235	0.11983838481464472	73.19578616420627	23.36	37.22	RED	5.4	Oligotrophic Seas	TARA	TARA_32	[SRF] surface water layer (ENVO:00010504)	TARA_20100111T0721Z_032_EVENT_PUMP	5	3	7	0.22	1.6	TARA_032_SRF_0.22-1.6	SEQ-(100L)_W0.22-1.6	TARA_20100111T0721Z_032_EVENT_PUMP_SRF_(5m)_SEQ-(100L)_W0.22-1.6_A100001035	PRJEB1787	Acinas_Prok_DNA_ext	NA	MetaG	APY_ABIIOSF_r2	ERR599041	run_APY_ABIIOSF_2_C177WACXX.IND11	ftp.sra.ebi.ac.uk/vol1/fastq/ERR599/ERR599041/ERR599041_1.fastq.gz;ftp.sra.ebi.ac.uk/vol1/fastq/ERR599/ERR599041/ERR599041_2.fastq.gz;	ftp.sra.ebi.ac.uk/vol1/err/ERR599/ERR599041
RED_32_05M	TARA_A100001035	SAMEA2619818	ERS488569	2	8.621214077917235	0.11983838481464472	73.19578616420627	23.36	37.22	RED	5.4	Oligotrophic Seas	TARA	TARA_32	[SRF] surface water layer (ENVO:00010504)	TARA_20100111T0721Z_032_EVENT_PUMP	5	3	7	0.22	1.6	TARA_032_SRF_0.22-1.6	SEQ-(100L)_W0.22-1.6	TARA_20100111T0721Z_032_EVENT_PUMP_SRF_(5m)_SEQ-(100L)_W0.22-1.6_A100001035	PRJEB1787	Acinas_Prok_DNA_ext	NA	MetaG	APY_ABIIOSF_r2	ERR599116	run_APY_ABIIOSF_2_D172HACXX.IND11	ftp.sra.ebi.ac.uk/vol1/fastq/ERR599/ERR599116/ERR599116_1.fastq.gz;ftp.sra.ebi.ac.uk/vol1/fastq/ERR599/ERR599116/ERR599116_2.fastq.gz;	ftp.sra.ebi.ac.uk/vol1/err/ERR599/ERR599116
RED_32_05M	TARA_A100001035	SAMEA2619818	ERS488569	2	8.621214077917235	0.11983838481464472	73.19578616420627	23.36	37.22	RED	5.4	Oligotrophic Seas	TARA	TARA_32	[SRF] surface water layer (ENVO:00010504)	TARA_20100111T0721Z_032_EVENT_PUMP	5	3	7	0.22	1.6	TARA_032_SRF_0.22-1.6	SEQ-(100L)_W0.22-1.6	TARA_20100111T0721Z_032_EVENT_PUMP_SRF_(5m)_SEQ-(100L)_W0.22-1.6_A100001035	PRJEB1787	Acinas_Prok_DNA_ext	NA	MetaG	APY_ABIIOSF_r2	ERR599155	run_APY_ABIIOSF_3_D074KACXX.IND11	ftp.sra.ebi.ac.uk/vol1/fastq/ERR599/ERR599155/ERR599155_1.fastq.gz;ftp.sra.ebi.ac.uk/vol1/fastq/ERR599/ERR599155/ERR599155_2.fastq.gz;	ftp.sra.ebi.ac.uk/vol1/err/ERR599/ERR599155
RED_32_05M	TARA_A100001141	SAMEA2619832	ERS488583	2	8.621214077917235	0.11983838481464472	73.19578616420627	23.36	37.22	RED	5.4	Oligotrophic Seas	TARA	TARA_32	[SRF] surface water layer (ENVO:00010504)	TARA_20100111T0721Z_032_EVENT_PUMP	5	3	7	0.8	5	TARA_032_SRF_0.8-5	SEQ-(100L-or-15min)_W0.8-5	TARA_20100111T0721Z_032_EVENT_PUMP_SRF_(5m)_SEQ-(100L-or-15min)_W0.8-5_A100001141	PRJEB6610	NA	18S_PCR	MetaBar_18S	ARG_AFDOSW_r1	ERR562451	run_ARG_AFDOSW_2_66112AAXX.IND6	ftp.sra.ebi.ac.uk/vol1/fastq/ERR562/ERR562451/ERR562451_1.fastq.gz;ftp.sra.ebi.ac.uk/vol1/fastq/ERR562/ERR562451/ERR562451_2.fastq.gz;	ftp.sra.ebi.ac.uk/vol1/err/ERR562/ERR562451
RED_32_05M	TARA_A100001141	SAMEA2619832	ERS488583	2	8.621214077917235	0.11983838481464472	73.19578616420627	23.36	37.22	RED	5.4	Oligotrophic Seas	TARA	TARA_32	[SRF] surface water layer (ENVO:00010504)	TARA_20100111T0721Z_032_EVENT_PUMP	5	3	7	0.8	5	TARA_032_SRF_0.8-5	SEQ-(100L-or-15min)_W0.8-5	TARA_20100111T0721Z_032_EVENT_PUMP_SRF_(5m)_SEQ-(100L-or-15min)_W0.8-5_A100001141	PRJEB6610	NA	18S_PCR	MetaBar_18S	ARG_AFDOSW_r1	ERR562516	run_ARG_AFDOSW_6_70H17AAXX.IND6	ftp.sra.ebi.ac.uk/vol1/fastq/ERR562/ERR562516/ERR562516_1.fastq.gz;ftp.sra.ebi.ac.uk/vol1/fastq/ERR562/ERR562516/ERR562516_2.fastq.gz;	ftp.sra.ebi.ac.uk/vol1/err/ERR562/ERR562516
RED_32_05M	TARA_A100001142	SAMEA2619833	ERS488584	2	8.621214077917235	0.11983838481464472	73.19578616420627	23.36	37.22	RED	5.4	Oligotrophic Seas	TARA	TARA_32	[SRF] surface water layer (ENVO:00010504)	TARA_20100111T0721Z_032_EVENT_PUMP	5	3	7	5	20	TARA_032_SRF_5-20	SEQ-(500mL-or-15min)_W5-20	TARA_20100111T0721Z_032_EVENT_PUMP_SRF_(5m)_SEQ-(500mL-or-15min)_W5-20_A100001142	PRJEB6610	NA	18S_PCR	MetaBar_18S	ARG_AFEOSW_r1	ERR562443	run_ARG_AFEOSW_1_64MD3AAXX.IND1	ftp.sra.ebi.ac.uk/vol1/fastq/ERR562/ERR562443/ERR562443_1.fastq.gz;ftp.sra.ebi.ac.uk/vol1/fastq/ERR562/ERR562443/ERR562443_2.fastq.gz;	ftp.sra.ebi.ac.uk/vol1/err/ERR562/ERR562443
RED_32_05M	TARA_A100001143	SAMEA2656957	ERS488567	2	8.621214077917235	0.11983838481464472	73.19578616420627	23.36	37.22	RED	5.4	Oligotrophic Seas	TARA	TARA_32	[SRF] surface water layer (ENVO:00010504)	TARA_20100111T0721Z_032_EVENT_NET	5	3	7	20	180	TARA_032_SRF_20-180	SEQ-(500mL-or-15min)_N20-180	TARA_20100111T0721Z_032_EVENT_NET_SRF_(5m)_SEQ-(500mL-or-15min)_N20-180_A100001143	PRJEB6610	NA	18S_PCR	MetaBar_18S	ARG_AFFOSW_r1	ERR562652	run_ARG_AFFOSW_6_70H17AAXX.IND7	ftp.sra.ebi.ac.uk/vol1/fastq/ERR562/ERR562652/ERR562652_1.fastq.gz;ftp.sra.ebi.ac.uk/vol1/fastq/ERR562/ERR562652/ERR562652_2.fastq.gz;	ftp.sra.ebi.ac.uk/vol1/err/ERR562/ERR562652
RED_32_05M	TARA_A100001144	SAMEA2656970	ERS488594	2	8.621214077917235	0.11983838481464472	73.19578616420627	23.36	37.22	RED	5.4	Oligotrophic Seas	TARA	TARA_32	[SRF] surface water layer (ENVO:00010504)	TARA_20100111T0837Z_032_EVENT_NET	5	3	7	180	2000	TARA_032_SRF_180-2000	SEQ-(500mL-or-15min)_N180-2000	TARA_20100111T0837Z_032_EVENT_NET_SRF_(5m)_SEQ-(500mL-or-15min)_N180-2000_A100001144	PRJEB6610	NA	18S_PCR	MetaBar_18S	ARG_AFGOSW_r1	ERR562368	run_ARG_AFGOSW_6_70H17AAXX.IND8	ftp.sra.ebi.ac.uk/vol1/fastq/ERR562/ERR562368/ERR562368_1.fastq.gz;ftp.sra.ebi.ac.uk/vol1/fastq/ERR562/ERR562368/ERR562368_2.fastq.gz;	ftp.sra.ebi.ac.uk/vol1/err/ERR562/ERR562368
RED_33_05M	TARA_A100001244	SAMEA2619869	ERS488633	2	9.455389395052505	0.08682714271907574	110.85184873355794	21.98	38.24	RED	5.4	Oligotrophic Seas	TARA	TARA_33	[SRF] surface water layer (ENVO:00010504)	TARA_20100113T0716Z_033_EVENT_PUMP	5	3	7	0.8	20	TARA_033_SRF_0.8-20	SEQ-(100L-or-15min)_W0.8-20	TARA_20100113T0716Z_033_EVENT_PUMP_SRF_(5m)_SEQ-(100L-or-15min)_W0.8-20_A100001244	PRJEB4352	Euk_DNA_RNA_ext	NA	MetaG	AHX_AFQIOSF_r1	ERR868401	run_AHX_AFQIOSF_1_C0BUAACXX.IND10	ftp.sra.ebi.ac.uk/vol1/fastq/ERR868/ERR868401/ERR868401_1.fastq.gz;ftp.sra.ebi.ac.uk/vol1/fastq/ERR868/ERR868401/ERR868401_2.fastq.gz;	ftp.sra.ebi.ac.uk/vol1/err/ERR868/ERR868401
RED_33_05M	TARA_A100001245	SAMEA2657055	ERS488640	2	9.455389395052505	0.08682714271907574	110.85184873355794	21.98	38.24	RED	5.4	Oligotrophic Seas	TARA	TARA_33	[SRF] surface water layer (ENVO:00010504)	TARA_20100113T0720Z_033_EVENT_NET	5	3	7	20	180	TARA_033_SRF_20-180	SEQ-(500mL-or-15min)_N20-180	TARA_20100113T0720Z_033_EVENT_NET_SRF_(5m)_SEQ-(500mL-or-15min)_N20-180_A100001245	PRJEB4352	Euk_DNA_RNA_ext	NA	MetaG	AHX_AFRIOSF_r1	ERR1726918	run_AHX_AFRIOSF_2_C0BUAACXX.IND8	ftp.sra.ebi.ac.uk/vol1/fastq/ERR172/008/ERR1726918/ERR1726918_1.fastq.gz;ftp.sra.ebi.ac.uk/vol1/fastq/ERR172/008/ERR1726918/ERR1726918_2.fastq.gz;	ftp.sra.ebi.ac.uk/vol1/err/ERR172/008/ERR1726918
RED_33_05M	TARA_A100001245	SAMEA2657055	ERS488640	2	9.455389395052505	0.08682714271907574	110.85184873355794	21.98	38.24	RED	5.4	Oligotrophic Seas	TARA	TARA_33	[SRF] surface water layer (ENVO:00010504)	TARA_20100113T0720Z_033_EVENT_NET	5	3	7	20	180	TARA_033_SRF_20-180	SEQ-(500mL-or-15min)_N20-180	TARA_20100113T0720Z_033_EVENT_NET_SRF_(5m)_SEQ-(500mL-or-15min)_N20-180_A100001245	PRJEB4352	Euk_DNA_RNA_ext	NA	MetaG	AHX_AFRIOSF_r1	ERR1726902	run_AHX_AFRIOSF_7_C7T09ACXX.IND8	ftp.sra.ebi.ac.uk/vol1/fastq/ERR172/002/ERR1726902/ERR1726902_1.fastq.gz;ftp.sra.ebi.ac.uk/vol1/fastq/ERR172/002/ERR1726902/ERR1726902_2.fastq.gz;	ftp.sra.ebi.ac.uk/vol1/err/ERR172/002/ERR1726902
RED_33_05M	TARA_A100001246	SAMEA2657012	ERS488644	2	9.455389395052505	0.08682714271907574	110.85184873355794	21.98	38.24	RED	5.4	Oligotrophic Seas	TARA	TARA_33	[SRF] surface water layer (ENVO:00010504)	TARA_20100113T1010Z_033_EVENT_NET	5	3	7	180	2000	TARA_033_SRF_180-2000	SEQ-(500mL-or-15min)_N180-2000	TARA_20100113T1010Z_033_EVENT_NET_SRF_(5m)_SEQ-(500mL-or-15min)_N180-2000_A100001246	PRJEB4352	Euk_DNA_RNA_ext	NA	MetaG	AHX_AFSIOSF_r1	ERR1726711	run_AHX_AFSIOSF_8_C0BV5ACXX.IND9	ftp.sra.ebi.ac.uk/vol1/fastq/ERR172/001/ERR1726711/ERR1726711_1.fastq.gz;ftp.sra.ebi.ac.uk/vol1/fastq/ERR172/001/ERR1726711/ERR1726711_2.fastq.gz;	ftp.sra.ebi.ac.uk/vol1/err/ERR172/001/ERR1726711
RED_33_05M	TARA_A100001246	SAMEA2657012	ERS488644	2	9.455389395052505	0.08682714271907574	110.85184873355794	21.98	38.24	RED	5.4	Oligotrophic Seas	TARA	TARA_33	[SRF] surface water layer (ENVO:00010504)	TARA_20100113T1010Z_033_EVENT_NET	5	3	7	180	2000	TARA_033_SRF_180-2000	SEQ-(500mL-or-15min)_N180-2000	TARA_20100113T1010Z_033_EVENT_NET_SRF_(5m)_SEQ-(500mL-or-15min)_N180-2000_A100001246	PRJEB4352	Euk_DNA_RNA_ext	NA	MetaG	AHX_AFSIOSF_r1	ERR1726926	run_AHX_AFSIOSF_8_C7T09ACXX.IND9	ftp.sra.ebi.ac.uk/vol1/fastq/ERR172/006/ERR1726926/ERR1726926_1.fastq.gz;ftp.sra.ebi.ac.uk/vol1/fastq/ERR172/006/ERR1726926/ERR1726926_2.fastq.gz;	ftp.sra.ebi.ac.uk/vol1/err/ERR172/006/ERR1726926
RED_33_05M	TARA_A100001201	SAMEA2619872	ERS488636	2	9.455389395052505	0.08682714271907574	110.85184873355794	21.98	38.24	RED	5.4	Oligotrophic Seas	TARA	TARA_33	[SRF] surface water layer (ENVO:00010504)	TARA_20100113T0716Z_033_EVENT_PUMP	5	3	7	<0.22	0.22	TARA_033_SRF_<-0.22	SEQ-(FeCl3)_W<0.22	TARA_20100113T0716Z_033_EVENT_PUMP_SRF_(5m)_SEQ-(FeCl3)_W<0.22_A100001201	PRJEB4419	Virus_DNA_ext	NA	MetaG_virus	APX_ADGOSW_r1	ERR599350	run_APX_ADGOSW_4_C2MJFACXX.IND2	ftp.sra.ebi.ac.uk/vol1/fastq/ERR599/ERR599350/ERR599350_1.fastq.gz;ftp.sra.ebi.ac.uk/vol1/fastq/ERR599/ERR599350/ERR599350_2.fastq.gz;	ftp.sra.ebi.ac.uk/vol1/err/ERR599/ERR599350
RED_33_05M	TARA_A100001234	SAMEA2619857	ERS488621	2	9.455389395052505	0.08682714271907574	110.85184873355794	21.98	38.24	RED	5.4	Oligotrophic Seas	TARA	TARA_33	[SRF] surface water layer (ENVO:00010504)	TARA_20100113T0716Z_033_EVENT_PUMP	5	3	7	0.22	1.6	TARA_033_SRF_0.22-1.6	SEQ-(100L)_W0.22-1.6	TARA_20100113T0716Z_033_EVENT_PUMP_SRF_(5m)_SEQ-(100L)_W0.22-1.6_A100001234	PRJEB1787	Acinas_Prok_DNA_ext	NA	MetaG	APY_ABLIOSF_r2	ERR599134	run_APY_ABLIOSF_4_D072HACXX.IND2	ftp.sra.ebi.ac.uk/vol1/fastq/ERR599/ERR599134/ERR599134_1.fastq.gz;ftp.sra.ebi.ac.uk/vol1/fastq/ERR599/ERR599134/ERR599134_2.fastq.gz;	ftp.sra.ebi.ac.uk/vol1/err/ERR599/ERR599134
RED_33_05M	TARA_A100001234	SAMEA2619857	ERS488621	2	9.455389395052505	0.08682714271907574	110.85184873355794	21.98	38.24	RED	5.4	Oligotrophic Seas	TARA	TARA_33	[SRF] surface water layer (ENVO:00010504)	TARA_20100113T0716Z_033_EVENT_PUMP	5	3	7	0.22	1.6	TARA_033_SRF_0.22-1.6	SEQ-(100L)_W0.22-1.6	TARA_20100113T0716Z_033_EVENT_PUMP_SRF_(5m)_SEQ-(100L)_W0.22-1.6_A100001234	PRJEB1787	Acinas_Prok_DNA_ext	NA	MetaG	APY_ABLIOSF_r2	ERR599049	run_APY_ABLIOSF_6_D1E00ACXX.IND2	ftp.sra.ebi.ac.uk/vol1/fastq/ERR599/ERR599049/ERR599049_1.fastq.gz;ftp.sra.ebi.ac.uk/vol1/fastq/ERR599/ERR599049/ERR599049_2.fastq.gz;	ftp.sra.ebi.ac.uk/vol1/err/ERR599/ERR599049
RED_33_05M	TARA_A100001244	SAMEA2619869	ERS488633	2	9.455389395052505	0.08682714271907574	110.85184873355794	21.98	38.24	RED	5.4	Oligotrophic Seas	TARA	TARA_33	[SRF] surface water layer (ENVO:00010504)	TARA_20100113T0716Z_033_EVENT_PUMP	5	3	7	0.8	20	TARA_033_SRF_0.8-20	SEQ-(100L-or-15min)_W0.8-20	TARA_20100113T0716Z_033_EVENT_PUMP_SRF_(5m)_SEQ-(100L-or-15min)_W0.8-20_A100001244	PRJEB6610	NA	18S_PCR	MetaBar_18S	ARG_AFMOSW_r1	ERR562728	run_ARG_AFMOSW_6_70H17AAXX.IND12	ftp.sra.ebi.ac.uk/vol1/fastq/ERR562/ERR562728/ERR562728_1.fastq.gz;ftp.sra.ebi.ac.uk/vol1/fastq/ERR562/ERR562728/ERR562728_2.fastq.gz;	ftp.sra.ebi.ac.uk/vol1/err/ERR562/ERR562728
RED_33_05M	TARA_A100001245	SAMEA2657055	ERS488640	2	9.455389395052505	0.08682714271907574	110.85184873355794	21.98	38.24	RED	5.4	Oligotrophic Seas	TARA	TARA_33	[SRF] surface water layer (ENVO:00010504)	TARA_20100113T0720Z_033_EVENT_NET	5	3	7	20	180	TARA_033_SRF_20-180	SEQ-(500mL-or-15min)_N20-180	TARA_20100113T0720Z_033_EVENT_NET_SRF_(5m)_SEQ-(500mL-or-15min)_N20-180_A100001245	PRJEB6610	NA	18S_PCR	MetaBar_18S	ARG_AFNOSW_r1	ERR562615	run_ARG_AFNOSW_7_70H17AAXX.IND1	ftp.sra.ebi.ac.uk/vol1/fastq/ERR562/ERR562615/ERR562615_1.fastq.gz;ftp.sra.ebi.ac.uk/vol1/fastq/ERR562/ERR562615/ERR562615_2.fastq.gz;	ftp.sra.ebi.ac.uk/vol1/err/ERR562/ERR562615
RED_33_05M	TARA_A100001246	SAMEA2657012	ERS488644	2	9.455389395052505	0.08682714271907574	110.85184873355794	21.98	38.24	RED	5.4	Oligotrophic Seas	TARA	TARA_33	[SRF] surface water layer (ENVO:00010504)	TARA_20100113T1010Z_033_EVENT_NET	5	3	7	180	2000	TARA_033_SRF_180-2000	SEQ-(500mL-or-15min)_N180-2000	TARA_20100113T1010Z_033_EVENT_NET_SRF_(5m)_SEQ-(500mL-or-15min)_N180-2000_A100001246	PRJEB6610	NA	18S_PCR	MetaBar_18S	ARG_AFPOSW_r1	ERR562628	run_ARG_AFPOSW_7_70H17AAXX.IND2	ftp.sra.ebi.ac.uk/vol1/fastq/ERR562/ERR562628/ERR562628_1.fastq.gz;ftp.sra.ebi.ac.uk/vol1/fastq/ERR562/ERR562628/ERR562628_2.fastq.gz;	ftp.sra.ebi.ac.uk/vol1/err/ERR562/ERR562628
RED_34_05M	TARA_N000000327	SAMEA2619917	ERS488695	2	7.046999001035524	0.07354366840684676	97.61002049870372	18.4	39.88	RED	5.4	Oligotrophic Seas	TARA	TARA_34	[SRF] surface water layer (ENVO:00010504)	TARA_20100120T1150Z_034_EVENT_PUMP	5	3	7	0.8	5	TARA_034_SRF_0.8-5	SEQ-(100L-or-15min)_W0.8-5	TARA_20100120T1150Z_034_EVENT_PUMP_SRF_(5m)_SEQ-(100L-or-15min)_W0.8-5_N000000327	PRJEB4352	Euk_DNA_RNA_ext	NA	MetaG	AHX_AFXIOSF_r1	ERR868463	run_AHX_AFXIOSF_5_C0BUAACXX.IND11	ftp.sra.ebi.ac.uk/vol1/fastq/ERR868/ERR868463/ERR868463_1.fastq.gz;ftp.sra.ebi.ac.uk/vol1/fastq/ERR868/ERR868463/ERR868463_2.fastq.gz;	ftp.sra.ebi.ac.uk/vol1/err/ERR868/ERR868463
RED_34_05M	TARA_N000000325	SAMEA2656985	ERS488678	2	7.046999001035524	0.07354366840684676	97.61002049870372	18.4	39.88	RED	5.4	Oligotrophic Seas	TARA	TARA_34	[SRF] surface water layer (ENVO:00010504)	TARA_20100120T0445Z_034_EVENT_NET	5	3	7	20	180	TARA_034_SRF_20-180	SEQ-(500mL-or-15min)_N20-180	TARA_20100120T0445Z_034_EVENT_NET_SRF_(5m)_SEQ-(500mL-or-15min)_N20-180_N000000325	PRJEB4352	Euk_DNA_RNA_ext	NA	MetaG	AHX_AGDIOSF_r1	ERR1726777	run_AHX_AGDIOSF_3_C0KE3ACXX.IND1	ftp.sra.ebi.ac.uk/vol1/fastq/ERR172/007/ERR1726777/ERR1726777_1.fastq.gz;ftp.sra.ebi.ac.uk/vol1/fastq/ERR172/007/ERR1726777/ERR1726777_2.fastq.gz;	ftp.sra.ebi.ac.uk/vol1/err/ERR172/007/ERR1726777
RED_34_05M	TARA_N000000332	SAMEA2730647	ERS488681	2	7.046999001035524	0.07354366840684676	97.61002049870372	18.4	39.88	RED	5.4	Oligotrophic Seas	TARA	TARA_34	[SRF] surface water layer (ENVO:00010504)	TARA_20100120T0801Z_034_EVENT_NET	5	3	7	180	2000	TARA_034_SRF_180-2000	SEQ-(500mL-or-15min)_N180-2000	TARA_20100120T0801Z_034_EVENT_NET_SRF_(5m)_SEQ-(500mL-or-15min)_N180-2000_N000000332	PRJEB4352	Euk_DNA_RNA_ext	NA	MetaG	AHX_BFFIOSF_r1	ERR1726840	run_AHX_BFFIOSF_4_C07BFACXX.IND1	ftp.sra.ebi.ac.uk/vol1/fastq/ERR172/000/ERR1726840/ERR1726840_1.fastq.gz;ftp.sra.ebi.ac.uk/vol1/fastq/ERR172/000/ERR1726840/ERR1726840_2.fastq.gz;	ftp.sra.ebi.ac.uk/vol1/err/ERR172/000/ERR1726840
RED_34_05M	TARA_Y100000004	SAMEA2619888	ERS488658	2	7.046999001035524	0.07354366840684676	97.61002049870372	18.4	39.88	RED	5.4	Oligotrophic Seas	TARA	TARA_34	[SRF] surface water layer (ENVO:00010504)	TARA_20100120T0427Z_034_EVENT_PUMP	5	3	7	0.1	0.22	TARA_034_SRF_0.1-0.22	SEQ-(dry)_W0.1-0.22	TARA_20100120T0427Z_034_EVENT_PUMP_SRF_(5m)_SEQ-(dry)_W0.1-0.22_Y100000004	PRJEB1788	Girus_DNA_ext	NA	MetaG	ANB_ABGIOSF_r1	ERR594328	run_ANB_ABGIOSF_1_C077RACXX.IND10	ftp.sra.ebi.ac.uk/vol1/fastq/ERR594/ERR594328/ERR594328_1.fastq.gz;ftp.sra.ebi.ac.uk/vol1/fastq/ERR594/ERR594328/ERR594328_2.fastq.gz;	ftp.sra.ebi.ac.uk/vol1/err/ERR594/ERR594328
RED_34_05M	TARA_R100000005	SAMEA2619903	ERS488673	2	7.046999001035524	0.07354366840684676	97.61002049870372	18.4	39.88	RED	5.4	Oligotrophic Seas	TARA	TARA_34	[SRF] surface water layer (ENVO:00010504)	TARA_20100120T0427Z_034_EVENT_PUMP	5	3	7	<0.22	0.22	TARA_034_SRF_<-0.22	SEQ-(FeCl3)_W<0.22	TARA_20100120T0427Z_034_EVENT_PUMP_SRF_(5m)_SEQ-(FeCl3)_W<0.22_R100000005	PRJEB4419	Virus_DNA_ext	NA	MetaG_virus	APX_ABCOSW_r2	ERR594370	run_APX_ABCOSW_7_D11KBACXX.IND4	ftp.sra.ebi.ac.uk/vol1/fastq/ERR594/ERR594370/ERR594370_1.fastq.gz;ftp.sra.ebi.ac.uk/vol1/fastq/ERR594/ERR594370/ERR594370_2.fastq.gz;	ftp.sra.ebi.ac.uk/vol1/err/ERR594/ERR594370
RED_34_05M	TARA_R100000005	SAMEA2619903	ERS488673	2	7.046999001035524	0.07354366840684676	97.61002049870372	18.4	39.88	RED	5.4	Oligotrophic Seas	TARA	TARA_34	[SRF] surface water layer (ENVO:00010504)	TARA_20100120T0427Z_034_EVENT_PUMP	5	3	7	<0.22	0.22	TARA_034_SRF_<-0.22	SEQ-(FeCl3)_W<0.22	TARA_20100120T0427Z_034_EVENT_PUMP_SRF_(5m)_SEQ-(FeCl3)_W<0.22_R100000005	PRJEB4419	Virus_DNA_ext	NA	MetaG_virus	APX_ABCOSW_r2	ERR594368	run_APX_ABCOSW_7_D11VRACXX.IND4	ftp.sra.ebi.ac.uk/vol1/fastq/ERR594/ERR594368/ERR594368_1.fastq.gz;ftp.sra.ebi.ac.uk/vol1/fastq/ERR594/ERR594368/ERR594368_2.fastq.gz;	ftp.sra.ebi.ac.uk/vol1/err/ERR594/ERR594368
RED_34_05M	TARA_B100000003	SAMEA2619879	ERS488649	2	7.046999001035524	0.07354366840684676	97.61002049870372	18.4	39.88	RED	5.4	Oligotrophic Seas	TARA	TARA_34	[SRF] surface water layer (ENVO:00010504)	TARA_20100120T0427Z_034_EVENT_PUMP	5	3	7	0.22	1.6	TARA_034_SRF_0.22-1.6	SEQ-(100L)_W0.22-1.6	TARA_20100120T0427Z_034_EVENT_PUMP_SRF_(5m)_SEQ-(100L)_W0.22-1.6_B100000003	PRJEB1787	Acinas_Prok_DNA_ext	NA	MetaG	APY_ABMIOSF_r2	ERR598959	run_APY_ABMIOSF_4_D072HACXX.IND4	ftp.sra.ebi.ac.uk/vol1/fastq/ERR598/ERR598959/ERR598959_1.fastq.gz;ftp.sra.ebi.ac.uk/vol1/fastq/ERR598/ERR598959/ERR598959_2.fastq.gz;	ftp.sra.ebi.ac.uk/vol1/err/ERR598/ERR598959
RED_34_05M	TARA_B100000003	SAMEA2619879	ERS488649	2	7.046999001035524	0.07354366840684676	97.61002049870372	18.4	39.88	RED	5.4	Oligotrophic Seas	TARA	TARA_34	[SRF] surface water layer (ENVO:00010504)	TARA_20100120T0427Z_034_EVENT_PUMP	5	3	7	0.22	1.6	TARA_034_SRF_0.22-1.6	SEQ-(100L)_W0.22-1.6	TARA_20100120T0427Z_034_EVENT_PUMP_SRF_(5m)_SEQ-(100L)_W0.22-1.6_B100000003	PRJEB1787	Acinas_Prok_DNA_ext	NA	MetaG	APY_ABMIOSF_r2	ERR598991	run_APY_ABMIOSF_4_D1E00ACXX.IND4	ftp.sra.ebi.ac.uk/vol1/fastq/ERR598/ERR598991/ERR598991_1.fastq.gz;ftp.sra.ebi.ac.uk/vol1/fastq/ERR598/ERR598991/ERR598991_2.fastq.gz;	ftp.sra.ebi.ac.uk/vol1/err/ERR598/ERR598991
RED_34_05M	TARA_N000000327	SAMEA2619917	ERS488695	2	7.046999001035524	0.07354366840684676	97.61002049870372	18.4	39.88	RED	5.4	Oligotrophic Seas	TARA	TARA_34	[SRF] surface water layer (ENVO:00010504)	TARA_20100120T1150Z_034_EVENT_PUMP	5	3	7	0.8	5	TARA_034_SRF_0.8-5	SEQ-(100L-or-15min)_W0.8-5	TARA_20100120T1150Z_034_EVENT_PUMP_SRF_(5m)_SEQ-(100L-or-15min)_W0.8-5_N000000327	PRJEB6610	NA	18S_PCR	MetaBar_18S	ARG_AFSOSW_r1	ERR562470	run_ARG_AFSOSW_1_64L7PAAXX.IND8	ftp.sra.ebi.ac.uk/vol1/fastq/ERR562/ERR562470/ERR562470_1.fastq.gz;ftp.sra.ebi.ac.uk/vol1/fastq/ERR562/ERR562470/ERR562470_2.fastq.gz;	ftp.sra.ebi.ac.uk/vol1/err/ERR562/ERR562470
RED_34_05M	TARA_N000000327	SAMEA2619917	ERS488695	2	7.046999001035524	0.07354366840684676	97.61002049870372	18.4	39.88	RED	5.4	Oligotrophic Seas	TARA	TARA_34	[SRF] surface water layer (ENVO:00010504)	TARA_20100120T1150Z_034_EVENT_PUMP	5	3	7	0.8	5	TARA_034_SRF_0.8-5	SEQ-(100L-or-15min)_W0.8-5	TARA_20100120T1150Z_034_EVENT_PUMP_SRF_(5m)_SEQ-(100L-or-15min)_W0.8-5_N000000327	PRJEB6610	NA	18S_PCR	MetaBar_18S	ARG_AFSOSW_r1	ERR562602	run_ARG_AFSOSW_1_66112AAXX.IND8	ftp.sra.ebi.ac.uk/vol1/fastq/ERR562/ERR562602/ERR562602_1.fastq.gz;ftp.sra.ebi.ac.uk/vol1/fastq/ERR562/ERR562602/ERR562602_2.fastq.gz;	ftp.sra.ebi.ac.uk/vol1/err/ERR562/ERR562602
RED_34_05M	TARA_N000000327	SAMEA2619917	ERS488695	2	7.046999001035524	0.07354366840684676	97.61002049870372	18.4	39.88	RED	5.4	Oligotrophic Seas	TARA	TARA_34	[SRF] surface water layer (ENVO:00010504)	TARA_20100120T1150Z_034_EVENT_PUMP	5	3	7	0.8	5	TARA_034_SRF_0.8-5	SEQ-(100L-or-15min)_W0.8-5	TARA_20100120T1150Z_034_EVENT_PUMP_SRF_(5m)_SEQ-(100L-or-15min)_W0.8-5_N000000327	PRJEB6610	NA	18S_PCR	MetaBar_18S	ARG_AFSOSW_r1	ERR562561	run_ARG_AFSOSW_7_662WDAAXX.IND8	ftp.sra.ebi.ac.uk/vol1/fastq/ERR562/ERR562561/ERR562561_1.fastq.gz;ftp.sra.ebi.ac.uk/vol1/fastq/ERR562/ERR562561/ERR562561_2.fastq.gz;	ftp.sra.ebi.ac.uk/vol1/err/ERR562/ERR562561
RED_34_05M	TARA_N000000326	SAMEA2619898	ERS488668	2	7.046999001035524	0.07354366840684676	97.61002049870372	18.4	39.88	RED	5.4	Oligotrophic Seas	TARA	TARA_34	[SRF] surface water layer (ENVO:00010504)	TARA_20100120T0427Z_034_EVENT_PUMP	5	3	7	5	20	TARA_034_SRF_5-20	SEQ-(500mL-or-15min)_W5-20	TARA_20100120T0427Z_034_EVENT_PUMP_SRF_(5m)_SEQ-(500mL-or-15min)_W5-20_N000000326	PRJEB6610	NA	18S_PCR	MetaBar_18S	ARG_AFTOSW_r1	ERR562661	run_ARG_AFTOSW_1_70DGUAAXX.IND4	ftp.sra.ebi.ac.uk/vol1/fastq/ERR562/ERR562661/ERR562661_1.fastq.gz;ftp.sra.ebi.ac.uk/vol1/fastq/ERR562/ERR562661/ERR562661_2.fastq.gz;	ftp.sra.ebi.ac.uk/vol1/err/ERR562/ERR562661
RED_34_05M	TARA_N000000325	SAMEA2656985	ERS488678	2	7.046999001035524	0.07354366840684676	97.61002049870372	18.4	39.88	RED	5.4	Oligotrophic Seas	TARA	TARA_34	[SRF] surface water layer (ENVO:00010504)	TARA_20100120T0445Z_034_EVENT_NET	5	3	7	20	180	TARA_034_SRF_20-180	SEQ-(500mL-or-15min)_N20-180	TARA_20100120T0445Z_034_EVENT_NET_SRF_(5m)_SEQ-(500mL-or-15min)_N20-180_N000000325	PRJEB6610	NA	18S_PCR	MetaBar_18S	ARG_AFVOSW_r1	ERR562482	run_ARG_AFVOSW_7_70H17AAXX.IND3	ftp.sra.ebi.ac.uk/vol1/fastq/ERR562/ERR562482/ERR562482_1.fastq.gz;ftp.sra.ebi.ac.uk/vol1/fastq/ERR562/ERR562482/ERR562482_2.fastq.gz;	ftp.sra.ebi.ac.uk/vol1/err/ERR562/ERR562482
RED_34_05M	TARA_N000000324	SAMEA2657058	ERS488682	2	7.046999001035524	0.07354366840684676	97.61002049870372	18.4	39.88	RED	5.4	Oligotrophic Seas	TARA	TARA_34	[SRF] surface water layer (ENVO:00010504)	TARA_20100120T0801Z_034_EVENT_NET	5	3	7	180	2000	TARA_034_SRF_180-2000	SEQ-(500mL-or-15min)_N180-2000	TARA_20100120T0801Z_034_EVENT_NET_SRF_(5m)_SEQ-(500mL-or-15min)_N180-2000_N000000324	PRJEB6610	NA	18S_PCR	MetaBar_18S	ARG_AGAOSW_r1	ERR562642	run_ARG_AGAOSW_6_70DGUAAXX.IND12	ftp.sra.ebi.ac.uk/vol1/fastq/ERR562/ERR562642/ERR562642_1.fastq.gz;ftp.sra.ebi.ac.uk/vol1/fastq/ERR562/ERR562642/ERR562642_2.fastq.gz;	ftp.sra.ebi.ac.uk/vol1/err/ERR562/ERR562642
RED_34_60M	TARA_N000000323	SAMEA2619916	ERS488694	2	2.1131260235985287	0.051446348287322335	42.93878420605684	18.4	39.86	RED	60.1	Oligotrophic Seas	TARA	TARA_34	[DCM] deep chlorophyll maximum layer (ENVO:01000326)	TARA_20100120T1150Z_034_EVENT_PUMP	60	58	62	0.8	5	TARA_034_DCM_0.8-5	SEQ-(100L-or-15min)_W0.8-5	TARA_20100120T1150Z_034_EVENT_PUMP_DCM_(60m)_SEQ-(100L-or-15min)_W0.8-5_N000000323	PRJEB4352	Euk_DNA_RNA_ext	NA	MetaG	AHX_AGAIOSF_r1	ERR868439	run_AHX_AGAIOSF_1_C0KE3ACXX.IND3	ftp.sra.ebi.ac.uk/vol1/fastq/ERR868/ERR868439/ERR868439_1.fastq.gz;ftp.sra.ebi.ac.uk/vol1/fastq/ERR868/ERR868439/ERR868439_2.fastq.gz;	ftp.sra.ebi.ac.uk/vol1/err/ERR868/ERR868439
RED_34_60M	TARA_N000000322	SAMEA2619918	ERS488696	2	2.1131260235985287	0.051446348287322335	42.93878420605684	18.4	39.86	RED	60.1	Oligotrophic Seas	TARA	TARA_34	[DCM] deep chlorophyll maximum layer (ENVO:01000326)	TARA_20100120T1150Z_034_EVENT_PUMP	60	58	62	5	20	TARA_034_DCM_5-20	SEQ-(500mL-or-15min)_W5-20	TARA_20100120T1150Z_034_EVENT_PUMP_DCM_(60m)_SEQ-(500mL-or-15min)_W5-20_N000000322	PRJEB4352	Euk_DNA_RNA_ext	NA	MetaG	AHX_AGCIOSF_r1	ERR1726910	run_AHX_AGCIOSF_2_C0KE3ACXX.IND2	ftp.sra.ebi.ac.uk/vol1/fastq/ERR172/000/ERR1726910/ERR1726910_1.fastq.gz;ftp.sra.ebi.ac.uk/vol1/fastq/ERR172/000/ERR1726910/ERR1726910_2.fastq.gz;	ftp.sra.ebi.ac.uk/vol1/err/ERR172/000/ERR1726910
RED_34_60M	TARA_N000000321	SAMEA2657039	ERS488684	2	2.1131260235985287	0.051446348287322335	42.93878420605684	18.4	39.86	RED	60.1	Oligotrophic Seas	TARA	TARA_34	[DCM] deep chlorophyll maximum layer (ENVO:01000326)	TARA_20100120T1040Z_034_EVENT_NET	60	58	62	20	180	TARA_034_DCM_20-180	SEQ-(500mL-or-15min)_N20-180	TARA_20100120T1040Z_034_EVENT_NET_DCM_(60m)_SEQ-(500mL-or-15min)_N20-180_N000000321	PRJEB4352	Euk_DNA_RNA_ext	NA	MetaG	AHX_AGEIOSF_r1	ERR1726960	run_AHX_AGEIOSF_4_C0KE3ACXX.IND4	ftp.sra.ebi.ac.uk/vol1/fastq/ERR172/000/ERR1726960/ERR1726960_1.fastq.gz;ftp.sra.ebi.ac.uk/vol1/fastq/ERR172/000/ERR1726960/ERR1726960_2.fastq.gz;	ftp.sra.ebi.ac.uk/vol1/err/ERR172/000/ERR1726960
RED_34_60M	TARA_N000000320	SAMEA2657099	ERS488705	2	2.1131260235985287	0.051446348287322335	42.93878420605684	18.4	39.86	RED	60.1	Oligotrophic Seas	TARA	TARA_34	[DCM] deep chlorophyll maximum layer (ENVO:01000326)	TARA_20100120T1415Z_034_EVENT_NET	60	58	62	180	2000	TARA_034_DCM_180-2000	SEQ-(500mL-or-15min)_N180-2000	TARA_20100120T1415Z_034_EVENT_NET_DCM_(60m)_SEQ-(500mL-or-15min)_N180-2000_N000000320	PRJEB4352	Euk_DNA_RNA_ext	NA	MetaG	AHX_AGGIOSF_r1	ERR1726578	run_AHX_AGGIOSF_5_C0KE3ACXX.IND3	ftp.sra.ebi.ac.uk/vol1/fastq/ERR172/008/ERR1726578/ERR1726578_1.fastq.gz;ftp.sra.ebi.ac.uk/vol1/fastq/ERR172/008/ERR1726578/ERR1726578_2.fastq.gz;	ftp.sra.ebi.ac.uk/vol1/err/ERR172/008/ERR1726578
RED_34_60M	TARA_R100000008	SAMEA2619923	ERS488701	2	2.1131260235985287	0.051446348287322335	42.93878420605684	18.4	39.86	RED	60.1	Oligotrophic Seas	TARA	TARA_34	[DCM] deep chlorophyll maximum layer (ENVO:01000326)	TARA_20100120T1150Z_034_EVENT_PUMP	60	58	62	<0.22	0.22	TARA_034_DCM_<-0.22	SEQ-(FeCl3)_W<0.22	TARA_20100120T1150Z_034_EVENT_PUMP_DCM_(60m)_SEQ-(FeCl3)_W<0.22_R100000008	PRJEB4419	Virus_DNA_ext	NA	MetaG_virus	APX_msAKI_r1	ERR594390	run_APX_AAGOSW_4_C0C2AACXX.IND4	ftp.sra.ebi.ac.uk/vol1/fastq/ERR594/ERR594390/ERR594390_1.fastq.gz;ftp.sra.ebi.ac.uk/vol1/fastq/ERR594/ERR594390/ERR594390_2.fastq.gz;	ftp.sra.ebi.ac.uk/vol1/err/ERR594/ERR594390
RED_34_60M	TARA_B100000029	SAMEA2619907	ERS488685	2	2.1131260235985287	0.051446348287322335	42.93878420605684	18.4	39.86	RED	60.1	Oligotrophic Seas	TARA	TARA_34	[DCM] deep chlorophyll maximum layer (ENVO:01000326)	TARA_20100120T1150Z_034_EVENT_PUMP	60	58	62	0.22	1.6	TARA_034_DCM_0.22-1.6	SEQ-(100L)_W0.22-1.6	TARA_20100120T1150Z_034_EVENT_PUMP_DCM_(60m)_SEQ-(100L)_W0.22-1.6_B100000029	PRJEB1787	Acinas_Prok_DNA_ext	NA	MetaG	APY_ABNIOSF_r2	ERR599111	run_APY_ABNIOSF_1_D1C0BACXX.IND5	ftp.sra.ebi.ac.uk/vol1/fastq/ERR599/ERR599111/ERR599111_1.fastq.gz;ftp.sra.ebi.ac.uk/vol1/fastq/ERR599/ERR599111/ERR599111_2.fastq.gz;	ftp.sra.ebi.ac.uk/vol1/err/ERR599/ERR599111
RED_34_60M	TARA_B100000029	SAMEA2619907	ERS488685	2	2.1131260235985287	0.051446348287322335	42.93878420605684	18.4	39.86	RED	60.1	Oligotrophic Seas	TARA	TARA_34	[DCM] deep chlorophyll maximum layer (ENVO:01000326)	TARA_20100120T1150Z_034_EVENT_PUMP	60	58	62	0.22	1.6	TARA_034_DCM_0.22-1.6	SEQ-(100L)_W0.22-1.6	TARA_20100120T1150Z_034_EVENT_PUMP_DCM_(60m)_SEQ-(100L)_W0.22-1.6_B100000029	PRJEB1787	Acinas_Prok_DNA_ext	NA	MetaG	APY_ABNIOSF_r2	ERR598975	run_APY_ABNIOSF_4_D072HACXX.IND5	ftp.sra.ebi.ac.uk/vol1/fastq/ERR598/ERR598975/ERR598975_1.fastq.gz;ftp.sra.ebi.ac.uk/vol1/fastq/ERR598/ERR598975/ERR598975_2.fastq.gz;	ftp.sra.ebi.ac.uk/vol1/err/ERR598/ERR598975
RED_34_60M	TARA_N000000323	SAMEA2619916	ERS488694	2	2.1131260235985287	0.051446348287322335	42.93878420605684	18.4	39.86	RED	60.1	Oligotrophic Seas	TARA	TARA_34	[DCM] deep chlorophyll maximum layer (ENVO:01000326)	TARA_20100120T1150Z_034_EVENT_PUMP	60	58	62	0.8	5	TARA_034_DCM_0.8-5	SEQ-(100L-or-15min)_W0.8-5	TARA_20100120T1150Z_034_EVENT_PUMP_DCM_(60m)_SEQ-(100L-or-15min)_W0.8-5_N000000323	PRJEB6610	NA	18S_PCR	MetaBar_18S	ARG_AGBOSW_r1	ERR562555	run_ARG_AGBOSW_7_70H17AAXX.IND4	ftp.sra.ebi.ac.uk/vol1/fastq/ERR562/ERR562555/ERR562555_1.fastq.gz;ftp.sra.ebi.ac.uk/vol1/fastq/ERR562/ERR562555/ERR562555_2.fastq.gz;	ftp.sra.ebi.ac.uk/vol1/err/ERR562/ERR562555
RED_34_60M	TARA_N000000322	SAMEA2619918	ERS488696	2	2.1131260235985287	0.051446348287322335	42.93878420605684	18.4	39.86	RED	60.1	Oligotrophic Seas	TARA	TARA_34	[DCM] deep chlorophyll maximum layer (ENVO:01000326)	TARA_20100120T1150Z_034_EVENT_PUMP	60	58	62	5	20	TARA_034_DCM_5-20	SEQ-(500mL-or-15min)_W5-20	TARA_20100120T1150Z_034_EVENT_PUMP_DCM_(60m)_SEQ-(500mL-or-15min)_W5-20_N000000322	PRJEB6610	NA	18S_PCR	MetaBar_18S	ARG_AGCOSW_r1	ERR562687	run_ARG_AGCOSW_5_70DGUAAXX.IND2	ftp.sra.ebi.ac.uk/vol1/fastq/ERR562/ERR562687/ERR562687_1.fastq.gz;ftp.sra.ebi.ac.uk/vol1/fastq/ERR562/ERR562687/ERR562687_2.fastq.gz;	ftp.sra.ebi.ac.uk/vol1/err/ERR562/ERR562687
RED_34_60M	TARA_N000000321	SAMEA2657039	ERS488684	2	2.1131260235985287	0.051446348287322335	42.93878420605684	18.4	39.86	RED	60.1	Oligotrophic Seas	TARA	TARA_34	[DCM] deep chlorophyll maximum layer (ENVO:01000326)	TARA_20100120T1040Z_034_EVENT_NET	60	58	62	20	180	TARA_034_DCM_20-180	SEQ-(500mL-or-15min)_N20-180	TARA_20100120T1040Z_034_EVENT_NET_DCM_(60m)_SEQ-(500mL-or-15min)_N20-180_N000000321	PRJEB6610	NA	18S_PCR	MetaBar_18S	ARG_AGDOSW_r1	ERR562462	run_ARG_AGDOSW_7_70H17AAXX.IND5	ftp.sra.ebi.ac.uk/vol1/fastq/ERR562/ERR562462/ERR562462_1.fastq.gz;ftp.sra.ebi.ac.uk/vol1/fastq/ERR562/ERR562462/ERR562462_2.fastq.gz;	ftp.sra.ebi.ac.uk/vol1/err/ERR562/ERR562462
RED_34_60M	TARA_N000000320	SAMEA2657099	ERS488705	2	2.1131260235985287	0.051446348287322335	42.93878420605684	18.4	39.86	RED	60.1	Oligotrophic Seas	TARA	TARA_34	[DCM] deep chlorophyll maximum layer (ENVO:01000326)	TARA_20100120T1415Z_034_EVENT_NET	60	58	62	180	2000	TARA_034_DCM_180-2000	SEQ-(500mL-or-15min)_N180-2000	TARA_20100120T1415Z_034_EVENT_NET_DCM_(60m)_SEQ-(500mL-or-15min)_N180-2000_N000000320	PRJEB6610	NA	18S_PCR	MetaBar_18S	ARG_AGEOSW_r1	ERR562596	run_ARG_AGEOSW_7_66112AAXX.IND6	ftp.sra.ebi.ac.uk/vol1/fastq/ERR562/ERR562596/ERR562596_1.fastq.gz;ftp.sra.ebi.ac.uk/vol1/fastq/ERR562/ERR562596/ERR562596_2.fastq.gz;	ftp.sra.ebi.ac.uk/vol1/err/ERR562/ERR562596
RED_34_60M	TARA_N000000320	SAMEA2657099	ERS488705	2	2.1131260235985287	0.051446348287322335	42.93878420605684	18.4	39.86	RED	60.1	Oligotrophic Seas	TARA	TARA_34	[DCM] deep chlorophyll maximum layer (ENVO:01000326)	TARA_20100120T1415Z_034_EVENT_NET	60	58	62	180	2000	TARA_034_DCM_180-2000	SEQ-(500mL-or-15min)_N180-2000	TARA_20100120T1415Z_034_EVENT_NET_DCM_(60m)_SEQ-(500mL-or-15min)_N180-2000_N000000320	PRJEB6610	NA	18S_PCR	MetaBar_18S	ARG_AGEOSW_r1	ERR562711	run_ARG_AGEOSW_7_70H17AAXX.IND6	ftp.sra.ebi.ac.uk/vol1/fastq/ERR562/ERR562711/ERR562711_1.fastq.gz;ftp.sra.ebi.ac.uk/vol1/fastq/ERR562/ERR562711/ERR562711_2.fastq.gz;	ftp.sra.ebi.ac.uk/vol1/err/ERR562/ERR562711
MED_18_05M	TARA_A100000595	SAMEA2619675	ERS488338	3	1.4657346829267517	0.015006113838594407	99.02194737949505	35.76	14.26	MED	5.4	Oligotrophic Seas	TARA	TARA_18	[SRF] surface water layer (ENVO:00010504)	TARA_20091102T0813Z_018_EVENT_PUMP	5	3	7	0.8	5	TARA_018_SRF_0.8-5	SEQ-(100L-or-15min)_W0.8-5	TARA_20091102T0813Z_018_EVENT_PUMP_SRF_(5m)_SEQ-(100L-or-15min)_W0.8-5_A100000595	PRJEB4352	Euk_DNA_RNA_ext	NA	MetaG	AHX_ADFIOSF_r1	ERR868393	run_AHX_ADFIOSF_6_C0GE2ACXX.IND11	ftp.sra.ebi.ac.uk/vol1/fastq/ERR868/ERR868393/ERR868393_1.fastq.gz;ftp.sra.ebi.ac.uk/vol1/fastq/ERR868/ERR868393/ERR868393_2.fastq.gz;	ftp.sra.ebi.ac.uk/vol1/err/ERR868/ERR868393
MED_18_05M	TARA_A100000598	SAMEA2619676	ERS488339	3	1.4657346829267517	0.015006113838594407	99.02194737949505	35.76	14.26	MED	5.4	Oligotrophic Seas	TARA	TARA_18	[SRF] surface water layer (ENVO:00010504)	TARA_20091102T0813Z_018_EVENT_PUMP	5	3	7	5	20	TARA_018_SRF_5-20	SEQ-(500mL-or-15min)_W5-20	TARA_20091102T0813Z_018_EVENT_PUMP_SRF_(5m)_SEQ-(500mL-or-15min)_W5-20_A100000598	PRJEB4352	Euk_DNA_RNA_ext	NA	MetaG	AHX_ADHIOSF_r1	ERR1726555	run_AHX_ADHIOSF_7_C0GE2ACXX.IND12	ftp.sra.ebi.ac.uk/vol1/fastq/ERR172/005/ERR1726555/ERR1726555_1.fastq.gz;ftp.sra.ebi.ac.uk/vol1/fastq/ERR172/005/ERR1726555/ERR1726555_2.fastq.gz;	ftp.sra.ebi.ac.uk/vol1/err/ERR172/005/ERR1726555
MED_18_05M	TARA_A100000596	SAMEA2656983	ERS488342	3	1.4657346829267517	0.015006113838594407	99.02194737949505	35.76	14.26	MED	5.4	Oligotrophic Seas	TARA	TARA_18	[SRF] surface water layer (ENVO:00010504)	TARA_20091102T1031Z_018_EVENT_NET	5	3	7	20	180	TARA_018_SRF_20-180	SEQ-(500mL-or-15min)_N20-180	TARA_20091102T1031Z_018_EVENT_NET_SRF_(5m)_SEQ-(500mL-or-15min)_N20-180_A100000596	PRJEB4352	Euk_DNA_RNA_ext	NA	MetaG	AHX_ADKIOSF_r1	ERR1726956	run_AHX_ADKIOSF_8_C0GE2ACXX.IND1	ftp.sra.ebi.ac.uk/vol1/fastq/ERR172/006/ERR1726956/ERR1726956_1.fastq.gz;ftp.sra.ebi.ac.uk/vol1/fastq/ERR172/006/ERR1726956/ERR1726956_2.fastq.gz;	ftp.sra.ebi.ac.uk/vol1/err/ERR172/006/ERR1726956
MED_18_05M	TARA_A100000594	SAMEA2657084	ERS488345	3	1.4657346829267517	0.015006113838594407	99.02194737949505	35.76	14.26	MED	5.4	Oligotrophic Seas	TARA	TARA_18	[SRF] surface water layer (ENVO:00010504)	TARA_20091102T1125Z_018_EVENT_NET	5	3	7	180	2000	TARA_018_SRF_180-2000	SEQ-(500mL-or-15min)_N180-2000	TARA_20091102T1125Z_018_EVENT_NET_SRF_(5m)_SEQ-(500mL-or-15min)_N180-2000_A100000594	PRJEB4352	Euk_DNA_RNA_ext	NA	MetaG	AHX_ADMIOSF_r1	ERR1726748	run_AHX_ADMIOSF_8_D11YVACXX.IND1	ftp.sra.ebi.ac.uk/vol1/fastq/ERR172/008/ERR1726748/ERR1726748_1.fastq.gz;ftp.sra.ebi.ac.uk/vol1/fastq/ERR172/008/ERR1726748/ERR1726748_2.fastq.gz;	ftp.sra.ebi.ac.uk/vol1/err/ERR172/008/ERR1726748
MED_18_05M	TARA_A100000171	SAMEA2619677	ERS488340	3	1.4657346829267517	0.015006113838594407	99.02194737949505	35.76	14.26	MED	5.4	Oligotrophic Seas	TARA	TARA_18	[SRF] surface water layer (ENVO:00010504)	TARA_20091102T0813Z_018_EVENT_PUMP	5	3	7	<0.22	0.22	TARA_018_SRF_<-0.22	SEQ-(FeCl3)_W<0.22	TARA_20091102T0813Z_018_EVENT_PUMP_SRF_(5m)_SEQ-(FeCl3)_W<0.22_A100000171	PRJEB4419	Virus_DNA_ext	NA	MetaG_virus	APX_AASOSW_r1	ERR594358	run_APX_AASOSW_1_C0UVLACXX.IND1	ftp.sra.ebi.ac.uk/vol1/fastq/ERR594/ERR594358/ERR594358_1.fastq.gz;ftp.sra.ebi.ac.uk/vol1/fastq/ERR594/ERR594358/ERR594358_2.fastq.gz;	ftp.sra.ebi.ac.uk/vol1/err/ERR594/ERR594358
MED_18_05M	TARA_A100000164	SAMEA2619667	ERS488330	3	1.4657346829267517	0.015006113838594407	99.02194737949505	35.76	14.26	MED	5.4	Oligotrophic Seas	TARA	TARA_18	[SRF] surface water layer (ENVO:00010504)	TARA_20091102T0813Z_018_EVENT_PUMP	5	3	7	0.22	1.6	TARA_018_SRF_0.22-1.6	SEQ-(100L)_W0.22-1.6	TARA_20091102T0813Z_018_EVENT_PUMP_SRF_(5m)_SEQ-(100L)_W0.22-1.6_A100000164	PRJEB1787	Acinas_Prok_DNA_ext	NA	MetaG	APY_ABDIOSF_r1	ERR598993	run_APY_ABDIOSF_4_C120RACXX.IND5	ftp.sra.ebi.ac.uk/vol1/fastq/ERR598/ERR598993/ERR598993_1.fastq.gz;ftp.sra.ebi.ac.uk/vol1/fastq/ERR598/ERR598993/ERR598993_2.fastq.gz;	ftp.sra.ebi.ac.uk/vol1/err/ERR598/ERR598993
MED_18_05M	TARA_A100000164	SAMEA2619667	ERS488330	3	1.4657346829267517	0.015006113838594407	99.02194737949505	35.76	14.26	MED	5.4	Oligotrophic Seas	TARA	TARA_18	[SRF] surface water layer (ENVO:00010504)	TARA_20091102T0813Z_018_EVENT_PUMP	5	3	7	0.22	1.6	TARA_018_SRF_0.22-1.6	SEQ-(100L)_W0.22-1.6	TARA_20091102T0813Z_018_EVENT_PUMP_SRF_(5m)_SEQ-(100L)_W0.22-1.6_A100000164	PRJEB1787	Acinas_Prok_DNA_ext	NA	MetaG	APY_ABDIOSF_r1	ERR599140	run_APY_ABDIOSF_6_D0745ACXX.IND5	ftp.sra.ebi.ac.uk/vol1/fastq/ERR599/ERR599140/ERR599140_1.fastq.gz;ftp.sra.ebi.ac.uk/vol1/fastq/ERR599/ERR599140/ERR599140_2.fastq.gz;	ftp.sra.ebi.ac.uk/vol1/err/ERR599/ERR599140
MED_18_05M	TARA_A100000595	SAMEA2619675	ERS488338	3	1.4657346829267517	0.015006113838594407	99.02194737949505	35.76	14.26	MED	5.4	Oligotrophic Seas	TARA	TARA_18	[SRF] surface water layer (ENVO:00010504)	TARA_20091102T0813Z_018_EVENT_PUMP	5	3	7	0.8	5	TARA_018_SRF_0.8-5	SEQ-(100L-or-15min)_W0.8-5	TARA_20091102T0813Z_018_EVENT_PUMP_SRF_(5m)_SEQ-(100L-or-15min)_W0.8-5_A100000595	PRJEB6609	Euk_DNA_RNA_ext	NA	SMART_dT	ARC_AVAAOSW_r1	ERR1712185	run_ARC_AVAAOSW_5_C1K22ACXX.IND3	ftp.sra.ebi.ac.uk/vol1/fastq/ERR171/005/ERR1712185/ERR1712185_1.fastq.gz;ftp.sra.ebi.ac.uk/vol1/fastq/ERR171/005/ERR1712185/ERR1712185_2.fastq.gz;	ftp.sra.ebi.ac.uk/vol1/err/ERR171/005/ERR1712185
MED_18_05M	TARA_A100000598	SAMEA2619676	ERS488339	3	1.4657346829267517	0.015006113838594407	99.02194737949505	35.76	14.26	MED	5.4	Oligotrophic Seas	TARA	TARA_18	[SRF] surface water layer (ENVO:00010504)	TARA_20091102T0813Z_018_EVENT_PUMP	5	3	7	5	20	TARA_018_SRF_5-20	SEQ-(500mL-or-15min)_W5-20	TARA_20091102T0813Z_018_EVENT_PUMP_SRF_(5m)_SEQ-(500mL-or-15min)_W5-20_A100000598	PRJEB6609	Euk_DNA_RNA_ext	NA	SMART_dT	ARC_AVBAOSW_r1	ERR1711953	run_ARC_AVBAOSW_2_D1HFNACXX.IND2	ftp.sra.ebi.ac.uk/vol1/fastq/ERR171/003/ERR1711953/ERR1711953_1.fastq.gz;ftp.sra.ebi.ac.uk/vol1/fastq/ERR171/003/ERR1711953/ERR1711953_2.fastq.gz;	ftp.sra.ebi.ac.uk/vol1/err/ERR171/003/ERR1711953
MED_18_05M	TARA_A100000596	SAMEA2656983	ERS488342	3	1.4657346829267517	0.015006113838594407	99.02194737949505	35.76	14.26	MED	5.4	Oligotrophic Seas	TARA	TARA_18	[SRF] surface water layer (ENVO:00010504)	TARA_20091102T1031Z_018_EVENT_NET	5	3	7	20	180	TARA_018_SRF_20-180	SEQ-(500mL-or-15min)_N20-180	TARA_20091102T1031Z_018_EVENT_NET_SRF_(5m)_SEQ-(500mL-or-15min)_N20-180_A100000596	PRJEB6609	Euk_DNA_RNA_ext	NA	SMART_dT	ARC_AVCAOSW_r1	ERR1712062	run_ARC_AVCAOSW_5_D1HFNACXX.IND2	ftp.sra.ebi.ac.uk/vol1/fastq/ERR171/002/ERR1712062/ERR1712062_1.fastq.gz;ftp.sra.ebi.ac.uk/vol1/fastq/ERR171/002/ERR1712062/ERR1712062_2.fastq.gz;	ftp.sra.ebi.ac.uk/vol1/err/ERR171/002/ERR1712062
MED_18_05M	TARA_A100000595	SAMEA2619675	ERS488338	3	1.4657346829267517	0.015006113838594407	99.02194737949505	35.76	14.26	MED	5.4	Oligotrophic Seas	TARA	TARA_18	[SRF] surface water layer (ENVO:00010504)	TARA_20091102T0813Z_018_EVENT_PUMP	5	3	7	0.8	5	TARA_018_SRF_0.8-5	SEQ-(100L-or-15min)_W0.8-5	TARA_20091102T0813Z_018_EVENT_PUMP_SRF_(5m)_SEQ-(100L-or-15min)_W0.8-5_A100000595	PRJEB6610	NA	18S_PCR	MetaBar_18S	ARG_ADLOSW_r1	ERR562643	run_ARG_ADLOSW_1_70H17AAXX.IND1	ftp.sra.ebi.ac.uk/vol1/fastq/ERR562/ERR562643/ERR562643_1.fastq.gz;ftp.sra.ebi.ac.uk/vol1/fastq/ERR562/ERR562643/ERR562643_2.fastq.gz;	ftp.sra.ebi.ac.uk/vol1/err/ERR562/ERR562643
MED_18_05M	TARA_A100000598	SAMEA2619676	ERS488339	3	1.4657346829267517	0.015006113838594407	99.02194737949505	35.76	14.26	MED	5.4	Oligotrophic Seas	TARA	TARA_18	[SRF] surface water layer (ENVO:00010504)	TARA_20091102T0813Z_018_EVENT_PUMP	5	3	7	5	20	TARA_018_SRF_5-20	SEQ-(500mL-or-15min)_W5-20	TARA_20091102T0813Z_018_EVENT_PUMP_SRF_(5m)_SEQ-(500mL-or-15min)_W5-20_A100000598	PRJEB6610	NA	18S_PCR	MetaBar_18S	ARG_ADMOSW_r1	ERR562427	run_ARG_ADMOSW_1_70H17AAXX.IND2	ftp.sra.ebi.ac.uk/vol1/fastq/ERR562/ERR562427/ERR562427_1.fastq.gz;ftp.sra.ebi.ac.uk/vol1/fastq/ERR562/ERR562427/ERR562427_2.fastq.gz;	ftp.sra.ebi.ac.uk/vol1/err/ERR562/ERR562427
MED_18_05M	TARA_A100000596	SAMEA2656983	ERS488342	3	1.4657346829267517	0.015006113838594407	99.02194737949505	35.76	14.26	MED	5.4	Oligotrophic Seas	TARA	TARA_18	[SRF] surface water layer (ENVO:00010504)	TARA_20091102T1031Z_018_EVENT_NET	5	3	7	20	180	TARA_018_SRF_20-180	SEQ-(500mL-or-15min)_N20-180	TARA_20091102T1031Z_018_EVENT_NET_SRF_(5m)_SEQ-(500mL-or-15min)_N20-180_A100000596	PRJEB6610	NA	18S_PCR	MetaBar_18S	ARG_ADNOSW_r1	ERR562448	run_ARG_ADNOSW_1_70H17AAXX.IND3	ftp.sra.ebi.ac.uk/vol1/fastq/ERR562/ERR562448/ERR562448_1.fastq.gz;ftp.sra.ebi.ac.uk/vol1/fastq/ERR562/ERR562448/ERR562448_2.fastq.gz;	ftp.sra.ebi.ac.uk/vol1/err/ERR562/ERR562448
MED_18_05M	TARA_A100000594	SAMEA2657084	ERS488345	3	1.4657346829267517	0.015006113838594407	99.02194737949505	35.76	14.26	MED	5.4	Oligotrophic Seas	TARA	TARA_18	[SRF] surface water layer (ENVO:00010504)	TARA_20091102T1125Z_018_EVENT_NET	5	3	7	180	2000	TARA_018_SRF_180-2000	SEQ-(500mL-or-15min)_N180-2000	TARA_20091102T1125Z_018_EVENT_NET_SRF_(5m)_SEQ-(500mL-or-15min)_N180-2000_A100000594	PRJEB6610	NA	18S_PCR	MetaBar_18S	ARG_ADPOSW_r1	ERR562510	run_ARG_ADPOSW_2_70H17AAXX.IND4	ftp.sra.ebi.ac.uk/vol1/fastq/ERR562/ERR562510/ERR562510_1.fastq.gz;ftp.sra.ebi.ac.uk/vol1/fastq/ERR562/ERR562510/ERR562510_2.fastq.gz;	ftp.sra.ebi.ac.uk/vol1/err/ERR562/ERR562510
MED_18_60M	TARA_A100000604	SAMEA2619684	ERS488352	3	1.3443776193488968	0.015675777056362424	87.09961982901419	35.76	14.25	MED	61.6	Oligotrophic Seas	TARA	TARA_18	[DCM] deep chlorophyll maximum layer (ENVO:01000326)	TARA_20091102T1407Z_018_EVENT_PUMP	60	58	62	0.8	5	TARA_018_DCM_0.8-5	SEQ-(100L-or-15min)_W0.8-5	TARA_20091102T1407Z_018_EVENT_PUMP_DCM_(60m)_SEQ-(100L-or-15min)_W0.8-5_A100000604	PRJEB4352	Euk_DNA_RNA_ext	NA	MetaG	AHX_ADGIOSF_r1	ERR868488	run_AHX_ADGIOSF_8_C0UVEACXX.IND1	ftp.sra.ebi.ac.uk/vol1/fastq/ERR868/ERR868488/ERR868488_1.fastq.gz;ftp.sra.ebi.ac.uk/vol1/fastq/ERR868/ERR868488/ERR868488_2.fastq.gz;	ftp.sra.ebi.ac.uk/vol1/err/ERR868/ERR868488
MED_18_60M	TARA_A100000602	SAMEA2619685	ERS488353	3	1.3443776193488968	0.015675777056362424	87.09961982901419	35.76	14.25	MED	61.6	Oligotrophic Seas	TARA	TARA_18	[DCM] deep chlorophyll maximum layer (ENVO:01000326)	TARA_20091102T1407Z_018_EVENT_PUMP	60	58	62	5	20	TARA_018_DCM_5-20	SEQ-(500mL-or-15min)_W5-20	TARA_20091102T1407Z_018_EVENT_PUMP_DCM_(60m)_SEQ-(500mL-or-15min)_W5-20_A100000602	PRJEB4352	Euk_DNA_RNA_ext	NA	MetaG	AHX_ADIIOSF_r2	ERR1726585	run_AHX_ADIIOSF_4_D14RHACXX.IND4	ftp.sra.ebi.ac.uk/vol1/fastq/ERR172/005/ERR1726585/ERR1726585_1.fastq.gz;ftp.sra.ebi.ac.uk/vol1/fastq/ERR172/005/ERR1726585/ERR1726585_2.fastq.gz;	ftp.sra.ebi.ac.uk/vol1/err/ERR172/005/ERR1726585
MED_18_60M	TARA_A100000589	SAMEA2657107	ERS488356	3	1.3443776193488968	0.015675777056362424	87.09961982901419	35.76	14.25	MED	61.6	Oligotrophic Seas	TARA	TARA_18	[DCM] deep chlorophyll maximum layer (ENVO:01000326)	TARA_20091102T1415Z_018_EVENT_NET	80	78	82	20	180	TARA_018_DCM_20-180	SEQ-(500mL-or-15min)_N20-180	TARA_20091102T1415Z_018_EVENT_NET_DCM_(80m)_SEQ-(500mL-or-15min)_N20-180_A100000589	PRJEB4352	Euk_DNA_RNA_ext	NA	MetaG	AHX_ADLIOSF_r2	ERR1726811	run_AHX_ADLIOSF_1_C0KEEACXX.IND4	ftp.sra.ebi.ac.uk/vol1/fastq/ERR172/001/ERR1726811/ERR1726811_1.fastq.gz;ftp.sra.ebi.ac.uk/vol1/fastq/ERR172/001/ERR1726811/ERR1726811_2.fastq.gz;	ftp.sra.ebi.ac.uk/vol1/err/ERR172/001/ERR1726811
MED_18_60M	TARA_A100000589	SAMEA2657107	ERS488356	3	1.3443776193488968	0.015675777056362424	87.09961982901419	35.76	14.25	MED	61.6	Oligotrophic Seas	TARA	TARA_18	[DCM] deep chlorophyll maximum layer (ENVO:01000326)	TARA_20091102T1415Z_018_EVENT_NET	80	78	82	20	180	TARA_018_DCM_20-180	SEQ-(500mL-or-15min)_N20-180	TARA_20091102T1415Z_018_EVENT_NET_DCM_(80m)_SEQ-(500mL-or-15min)_N20-180_A100000589	PRJEB4352	Euk_DNA_RNA_ext	NA	MetaG	AHX_ADLIOSF_r2	ERR1726965	run_AHX_ADLIOSF_5_C2FGHACXX.IND4	ftp.sra.ebi.ac.uk/vol1/fastq/ERR172/005/ERR1726965/ERR1726965_1.fastq.gz;ftp.sra.ebi.ac.uk/vol1/fastq/ERR172/005/ERR1726965/ERR1726965_2.fastq.gz;	ftp.sra.ebi.ac.uk/vol1/err/ERR172/005/ERR1726965
MED_18_60M	TARA_A100000600	SAMEA2657093	ERS488358	3	1.3443776193488968	0.015675777056362424	87.09961982901419	35.76	14.25	MED	61.6	Oligotrophic Seas	TARA	TARA_18	[DCM] deep chlorophyll maximum layer (ENVO:01000326)	TARA_20091102T1430Z_018_EVENT_NET	80	78	82	180	2000	TARA_018_DCM_180-2000	SEQ-(500mL-or-15min)_N180-2000	TARA_20091102T1430Z_018_EVENT_NET_DCM_(80m)_SEQ-(500mL-or-15min)_N180-2000_A100000600	PRJEB4352	Euk_DNA_RNA_ext	NA	MetaG	AHX_ADNIOSF_r2	ERR1726753	run_AHX_ADNIOSF_4_C0V08ACXX.IND3	ftp.sra.ebi.ac.uk/vol1/fastq/ERR172/003/ERR1726753/ERR1726753_1.fastq.gz;ftp.sra.ebi.ac.uk/vol1/fastq/ERR172/003/ERR1726753/ERR1726753_2.fastq.gz;	ftp.sra.ebi.ac.uk/vol1/err/ERR172/003/ERR1726753
MED_18_60M	TARA_A100000172	SAMEA2619686	ERS488354	3	1.3443776193488968	0.015675777056362424	87.09961982901419	35.76	14.25	MED	61.6	Oligotrophic Seas	TARA	TARA_18	[DCM] deep chlorophyll maximum layer (ENVO:01000326)	TARA_20091102T1407Z_018_EVENT_PUMP	60	58	62	<0.22	0.22	TARA_018_DCM_<-0.22	SEQ-(FeCl3)_W<0.22	TARA_20091102T1407Z_018_EVENT_PUMP_DCM_(60m)_SEQ-(FeCl3)_W<0.22_A100000172	PRJEB4419	Virus_DNA_ext	NA	MetaG_virus	APX_AACOSW_r1	ERR594352	run_APX_AACOSW_5_C0C2AACXX.IND11	ftp.sra.ebi.ac.uk/vol1/fastq/ERR594/ERR594352/ERR594352_1.fastq.gz;ftp.sra.ebi.ac.uk/vol1/fastq/ERR594/ERR594352/ERR594352_2.fastq.gz;	ftp.sra.ebi.ac.uk/vol1/err/ERR594/ERR594352
MED_18_60M	TARA_S200000501	SAMEA2619678	ERS488346	3	1.3443776193488968	0.015675777056362424	87.09961982901419	35.76	14.25	MED	61.6	Oligotrophic Seas	TARA	TARA_18	[DCM] deep chlorophyll maximum layer (ENVO:01000326)	TARA_20091102T1407Z_018_EVENT_PUMP	60	58	62	0.22	1.6	TARA_018_DCM_0.22-1.6	SEQ-(100L)_W0.22-1.6	TARA_20091102T1407Z_018_EVENT_PUMP_DCM_(60m)_SEQ-(100L)_W0.22-1.6_S200000501	PRJEB1787	Acinas_Prok_DNA_ext	NA	MetaG	APY_ABEIOSF_r1	ERR599073	run_APY_ABEIOSF_1_D074HACXX.IND6	ftp.sra.ebi.ac.uk/vol1/fastq/ERR599/ERR599073/ERR599073_1.fastq.gz;ftp.sra.ebi.ac.uk/vol1/fastq/ERR599/ERR599073/ERR599073_2.fastq.gz;	ftp.sra.ebi.ac.uk/vol1/err/ERR599/ERR599073
MED_18_60M	TARA_S200000501	SAMEA2619678	ERS488346	3	1.3443776193488968	0.015675777056362424	87.09961982901419	35.76	14.25	MED	61.6	Oligotrophic Seas	TARA	TARA_18	[DCM] deep chlorophyll maximum layer (ENVO:01000326)	TARA_20091102T1407Z_018_EVENT_PUMP	60	58	62	0.22	1.6	TARA_018_DCM_0.22-1.6	SEQ-(100L)_W0.22-1.6	TARA_20091102T1407Z_018_EVENT_PUMP_DCM_(60m)_SEQ-(100L)_W0.22-1.6_S200000501	PRJEB1787	Acinas_Prok_DNA_ext	NA	MetaG	APY_ABEIOSF_r1	ERR599092	run_APY_ABEIOSF_2_D1BR1ACXX.IND6	ftp.sra.ebi.ac.uk/vol1/fastq/ERR599/ERR599092/ERR599092_1.fastq.gz;ftp.sra.ebi.ac.uk/vol1/fastq/ERR599/ERR599092/ERR599092_2.fastq.gz;	ftp.sra.ebi.ac.uk/vol1/err/ERR599/ERR599092
MED_18_60M	TARA_A100000604	SAMEA2619684	ERS488352	3	1.3443776193488968	0.015675777056362424	87.09961982901419	35.76	14.25	MED	61.6	Oligotrophic Seas	TARA	TARA_18	[DCM] deep chlorophyll maximum layer (ENVO:01000326)	TARA_20091102T1407Z_018_EVENT_PUMP	60	58	62	0.8	5	TARA_018_DCM_0.8-5	SEQ-(100L-or-15min)_W0.8-5	TARA_20091102T1407Z_018_EVENT_PUMP_DCM_(60m)_SEQ-(100L-or-15min)_W0.8-5_A100000604	PRJEB6609	Euk_DNA_RNA_ext	NA	SMART_dT	ARC_ATSAOSW_r1	ERR1711896	run_ARC_ATSAOSW_4_C179JACXX.IND10	ftp.sra.ebi.ac.uk/vol1/fastq/ERR171/006/ERR1711896/ERR1711896_1.fastq.gz;ftp.sra.ebi.ac.uk/vol1/fastq/ERR171/006/ERR1711896/ERR1711896_2.fastq.gz;	ftp.sra.ebi.ac.uk/vol1/err/ERR171/006/ERR1711896
MED_18_60M	TARA_A100000602	SAMEA2619685	ERS488353	3	1.3443776193488968	0.015675777056362424	87.09961982901419	35.76	14.25	MED	61.6	Oligotrophic Seas	TARA	TARA_18	[DCM] deep chlorophyll maximum layer (ENVO:01000326)	TARA_20091102T1407Z_018_EVENT_PUMP	60	58	62	5	20	TARA_018_DCM_5-20	SEQ-(500mL-or-15min)_W5-20	TARA_20091102T1407Z_018_EVENT_PUMP_DCM_(60m)_SEQ-(500mL-or-15min)_W5-20_A100000602	PRJEB6609	Euk_DNA_RNA_ext	NA	SMART_dT	ARC_ATTAOSW_r1	ERR1712015	run_ARC_ATTAOSW_1_D1HFNACXX.IND1	ftp.sra.ebi.ac.uk/vol1/fastq/ERR171/005/ERR1712015/ERR1712015_1.fastq.gz;ftp.sra.ebi.ac.uk/vol1/fastq/ERR171/005/ERR1712015/ERR1712015_2.fastq.gz;	ftp.sra.ebi.ac.uk/vol1/err/ERR171/005/ERR1712015
MED_18_60M	TARA_A100000589	SAMEA2657107	ERS488356	3	1.3443776193488968	0.015675777056362424	87.09961982901419	35.76	14.25	MED	61.6	Oligotrophic Seas	TARA	TARA_18	[DCM] deep chlorophyll maximum layer (ENVO:01000326)	TARA_20091102T1415Z_018_EVENT_NET	80	78	82	20	180	TARA_018_DCM_20-180	SEQ-(500mL-or-15min)_N20-180	TARA_20091102T1415Z_018_EVENT_NET_DCM_(80m)_SEQ-(500mL-or-15min)_N20-180_A100000589	PRJEB6609	Euk_DNA_RNA_ext	NA	SMART_dT	ARC_ATVAOSW_r1	ERR1711993	run_ARC_ATVAOSW_4_C179JACXX.IND12	ftp.sra.ebi.ac.uk/vol1/fastq/ERR171/003/ERR1711993/ERR1711993_1.fastq.gz;ftp.sra.ebi.ac.uk/vol1/fastq/ERR171/003/ERR1711993/ERR1711993_2.fastq.gz;	ftp.sra.ebi.ac.uk/vol1/err/ERR171/003/ERR1711993
MED_18_60M	TARA_A100000604	SAMEA2619684	ERS488352	3	1.3443776193488968	0.015675777056362424	87.09961982901419	35.76	14.25	MED	61.6	Oligotrophic Seas	TARA	TARA_18	[DCM] deep chlorophyll maximum layer (ENVO:01000326)	TARA_20091102T1407Z_018_EVENT_PUMP	60	58	62	0.8	5	TARA_018_DCM_0.8-5	SEQ-(100L-or-15min)_W0.8-5	TARA_20091102T1407Z_018_EVENT_PUMP_DCM_(60m)_SEQ-(100L-or-15min)_W0.8-5_A100000604	PRJEB6609	Euk_DNA_RNA_ext	NA	SMART_dT	ARCATSAOSW	ERR1712139	run_ARC_ATSAOSW_8_D2GCPACXX.IND10	ftp.sra.ebi.ac.uk/vol1/fastq/ERR171/009/ERR1712139/ERR1712139_1.fastq.gz;ftp.sra.ebi.ac.uk/vol1/fastq/ERR171/009/ERR1712139/ERR1712139_2.fastq.gz;	ftp.sra.ebi.ac.uk/vol1/err/ERR171/009/ERR1712139
MED_18_60M	TARA_A100000589	SAMEA2657107	ERS488356	3	1.3443776193488968	0.015675777056362424	87.09961982901419	35.76	14.25	MED	61.6	Oligotrophic Seas	TARA	TARA_18	[DCM] deep chlorophyll maximum layer (ENVO:01000326)	TARA_20091102T1415Z_018_EVENT_NET	80	78	82	20	180	TARA_018_DCM_20-180	SEQ-(500mL-or-15min)_N20-180	TARA_20091102T1415Z_018_EVENT_NET_DCM_(80m)_SEQ-(500mL-or-15min)_N20-180_A100000589	PRJEB6609	Euk_DNA_RNA_ext	NA	SMART_dT	ARCATVAOSW	ERR1712141	run_ARC_ATVAOSW_7_D2GCPACXX.IND12	ftp.sra.ebi.ac.uk/vol1/fastq/ERR171/001/ERR1712141/ERR1712141_1.fastq.gz;ftp.sra.ebi.ac.uk/vol1/fastq/ERR171/001/ERR1712141/ERR1712141_2.fastq.gz;	ftp.sra.ebi.ac.uk/vol1/err/ERR171/001/ERR1712141
MED_18_60M	TARA_A100000604	SAMEA2619684	ERS488352	3	1.3443776193488968	0.015675777056362424	87.09961982901419	35.76	14.25	MED	61.6	Oligotrophic Seas	TARA	TARA_18	[DCM] deep chlorophyll maximum layer (ENVO:01000326)	TARA_20091102T1407Z_018_EVENT_PUMP	60	58	62	0.8	5	TARA_018_DCM_0.8-5	SEQ-(100L-or-15min)_W0.8-5	TARA_20091102T1407Z_018_EVENT_PUMP_DCM_(60m)_SEQ-(100L-or-15min)_W0.8-5_A100000604	PRJEB6610	NA	18S_PCR	MetaBar_18S	ARG_ADQOSW_r1	ERR562543	run_ARG_ADQOSW_2_70H17AAXX.IND5	ftp.sra.ebi.ac.uk/vol1/fastq/ERR562/ERR562543/ERR562543_1.fastq.gz;ftp.sra.ebi.ac.uk/vol1/fastq/ERR562/ERR562543/ERR562543_2.fastq.gz;	ftp.sra.ebi.ac.uk/vol1/err/ERR562/ERR562543
MED_18_60M	TARA_A100000602	SAMEA2619685	ERS488353	3	1.3443776193488968	0.015675777056362424	87.09961982901419	35.76	14.25	MED	61.6	Oligotrophic Seas	TARA	TARA_18	[DCM] deep chlorophyll maximum layer (ENVO:01000326)	TARA_20091102T1407Z_018_EVENT_PUMP	60	58	62	5	20	TARA_018_DCM_5-20	SEQ-(500mL-or-15min)_W5-20	TARA_20091102T1407Z_018_EVENT_PUMP_DCM_(60m)_SEQ-(500mL-or-15min)_W5-20_A100000602	PRJEB6610	NA	18S_PCR	MetaBar_18S	ARG_ADROSW_r1	ERR562570	run_ARG_ADROSW_2_70H17AAXX.IND6	ftp.sra.ebi.ac.uk/vol1/fastq/ERR562/ERR562570/ERR562570_1.fastq.gz;ftp.sra.ebi.ac.uk/vol1/fastq/ERR562/ERR562570/ERR562570_2.fastq.gz;	ftp.sra.ebi.ac.uk/vol1/err/ERR562/ERR562570
MED_18_60M	TARA_A100000589	SAMEA2657107	ERS488356	3	1.3443776193488968	0.015675777056362424	87.09961982901419	35.76	14.25	MED	61.6	Oligotrophic Seas	TARA	TARA_18	[DCM] deep chlorophyll maximum layer (ENVO:01000326)	TARA_20091102T1415Z_018_EVENT_NET	80	78	82	20	180	TARA_018_DCM_20-180	SEQ-(500mL-or-15min)_N20-180	TARA_20091102T1415Z_018_EVENT_NET_DCM_(80m)_SEQ-(500mL-or-15min)_N20-180_A100000589	PRJEB6610	NA	18S_PCR	MetaBar_18S	ARG_ADSOSW_r1	ERR562417	run_ARG_ADSOSW_2_70H17AAXX.IND7	ftp.sra.ebi.ac.uk/vol1/fastq/ERR562/ERR562417/ERR562417_1.fastq.gz;ftp.sra.ebi.ac.uk/vol1/fastq/ERR562/ERR562417/ERR562417_2.fastq.gz;	ftp.sra.ebi.ac.uk/vol1/err/ERR562/ERR562417
MED_18_60M	TARA_A100000600	SAMEA2657093	ERS488358	3	1.3443776193488968	0.015675777056362424	87.09961982901419	35.76	14.25	MED	61.6	Oligotrophic Seas	TARA	TARA_18	[DCM] deep chlorophyll maximum layer (ENVO:01000326)	TARA_20091102T1430Z_018_EVENT_NET	80	78	82	180	2000	TARA_018_DCM_180-2000	SEQ-(500mL-or-15min)_N180-2000	TARA_20091102T1430Z_018_EVENT_NET_DCM_(80m)_SEQ-(500mL-or-15min)_N180-2000_A100000600	PRJEB6610	NA	18S_PCR	MetaBar_18S	ARG_ADTOSW_r1	ERR562411	run_ARG_ADTOSW_2_70H17AAXX.IND8	ftp.sra.ebi.ac.uk/vol1/fastq/ERR562/ERR562411/ERR562411_1.fastq.gz;ftp.sra.ebi.ac.uk/vol1/fastq/ERR562/ERR562411/ERR562411_2.fastq.gz;	ftp.sra.ebi.ac.uk/vol1/err/ERR562/ERR562411
MED_23_05M	TARA_A100000551	SAMEA2591093	ERS477988	3	11.332475866326847	0.10019621043065664	114.96192592805384	42.21	17.71	MED	5.5	Oligotrophic Seas	TARA	TARA_23	[SRF] surface water layer (ENVO:00010504)	TARA_20091118T0841Z_023_EVENT_PUMP	5	3	7	0.8	5	TARA_023_SRF_0.8-5	SEQ-(100L-or-15min)_W0.8-5	TARA_20091118T0841Z_023_EVENT_PUMP_SRF_(5m)_SEQ-(100L-or-15min)_W0.8-5_A100000551	PRJEB4352	Euk_DNA_RNA_ext	NA	MetaG	AHX_AAQOSU_r1	ERR538173	run_AHX_AAQOSU_1_C2EV3ACXX	ftp.sra.ebi.ac.uk/vol1/fastq/ERR538/ERR538173/ERR538173_1.fastq.gz;ftp.sra.ebi.ac.uk/vol1/fastq/ERR538/ERR538173/ERR538173_2.fastq.gz;	ftp.sra.ebi.ac.uk/vol1/err/ERR538/ERR538173
MED_23_05M	TARA_A100000553	SAMEA2591094	ERS477989	3	11.332475866326847	0.10019621043065664	114.96192592805384	42.21	17.71	MED	5.5	Oligotrophic Seas	TARA	TARA_23	[SRF] surface water layer (ENVO:00010504)	TARA_20091118T0841Z_023_EVENT_PUMP	5	3	7	5	20	TARA_023_SRF_5-20	SEQ-(500mL-or-15min)_W5-20	TARA_20091118T0841Z_023_EVENT_PUMP_SRF_(5m)_SEQ-(500mL-or-15min)_W5-20_A100000553	PRJEB4352	Euk_DNA_RNA_ext	NA	MetaG	AHX_AAROSU_r1	ERR538184	run_AHX_AAROSU_2_C2EV3ACXX	ftp.sra.ebi.ac.uk/vol1/fastq/ERR538/ERR538184/ERR538184_1.fastq.gz;ftp.sra.ebi.ac.uk/vol1/fastq/ERR538/ERR538184/ERR538184_2.fastq.gz;	ftp.sra.ebi.ac.uk/vol1/err/ERR538/ERR538184
MED_23_05M	TARA_A100000548	SAMEA2611385	ERS478008	3	11.332475866326847	0.10019621043065664	114.96192592805384	42.21	17.71	MED	5.5	Oligotrophic Seas	TARA	TARA_23	[SRF] surface water layer (ENVO:00010504)	TARA_20091118T1256Z_023_EVENT_NET	5	3	7	20	180	TARA_023_SRF_20-180	SEQ-(500mL-or-15min)_N20-180	TARA_20091118T1256Z_023_EVENT_NET_SRF_(5m)_SEQ-(500mL-or-15min)_N20-180_A100000548	PRJEB4352	Euk_DNA_RNA_ext	NA	MetaG	AHX_AASOSU_r1	ERR538171	run_AHX_AASOSU_3_C2EV3ACXX	ftp.sra.ebi.ac.uk/vol1/fastq/ERR538/ERR538171/ERR538171_1.fastq.gz;ftp.sra.ebi.ac.uk/vol1/fastq/ERR538/ERR538171/ERR538171_2.fastq.gz;	ftp.sra.ebi.ac.uk/vol1/err/ERR538/ERR538171
MED_23_05M	TARA_A100000546	SAMEA2611383	ERS477996	3	11.332475866326847	0.10019621043065664	114.96192592805384	42.21	17.71	MED	5.5	Oligotrophic Seas	TARA	TARA_23	[SRF] surface water layer (ENVO:00010504)	TARA_20091118T1017Z_023_EVENT_NET	5	3	7	180	2000	TARA_023_SRF_180-2000	SEQ-(500mL-or-15min)_N180-2000	TARA_20091118T1017Z_023_EVENT_NET_SRF_(5m)_SEQ-(500mL-or-15min)_N180-2000_A100000546	PRJEB4352	Euk_DNA_RNA_ext	NA	MetaG	AHX_AATOSU_r1	ERR538185	run_AHX_AATOSU_4_C2EV3ACXX	ftp.sra.ebi.ac.uk/vol1/fastq/ERR538/ERR538185/ERR538185_1.fastq.gz;ftp.sra.ebi.ac.uk/vol1/fastq/ERR538/ERR538185/ERR538185_2.fastq.gz;	ftp.sra.ebi.ac.uk/vol1/err/ERR538/ERR538185
MED_23_05M	TARA_A100000551	SAMEA2189659	ERS329506	3	11.332475866326847	0.10019621043065664	114.96192592805384	42.21	17.71	MED	5.5	Oligotrophic Seas	TARA	TARA_23	[SRF] surface water layer (ENVO:00010504)	TARA_20091118T0841Z_023_EVENT_PUMP	5	3	7	0.8	5	TARA_023_SRF_0.8-5	SEQ-(100L-or-15min)_W0.8-5	TARA_20091118T0841Z_023_EVENT_PUMP_SRF_(5m)_SEQ-(100L-or-15min)_W0.8-5_A100000551	PRJEB4352	Euk_DNA_RNA_ext	NA	MetaG	AHXAAQOSU	ERR318582	run_AHX_AAQOSU_6_81DHRABXX	ftp.sra.ebi.ac.uk/vol1/fastq/ERR318/ERR318582/ERR318582_1.fastq.gz;ftp.sra.ebi.ac.uk/vol1/fastq/ERR318/ERR318582/ERR318582_2.fastq.gz;	ftp.sra.ebi.ac.uk/vol1/err/ERR318/ERR318582
MED_23_05M	TARA_A100000553	SAMEA2189651	ERS329498	3	11.332475866326847	0.10019621043065664	114.96192592805384	42.21	17.71	MED	5.5	Oligotrophic Seas	TARA	TARA_23	[SRF] surface water layer (ENVO:00010504)	TARA_20091118T0841Z_023_EVENT_PUMP	5	3	7	5	20	TARA_023_SRF_5-20	SEQ-(500mL-or-15min)_W5-20	TARA_20091118T0841Z_023_EVENT_PUMP_SRF_(5m)_SEQ-(500mL-or-15min)_W5-20_A100000553	PRJEB4352	Euk_DNA_RNA_ext	NA	MetaG	AHXAAROSU	ERR318601	run_AHX_AAROSU_4_81DHUABXX	ftp.sra.ebi.ac.uk/vol1/fastq/ERR318/ERR318601/ERR318601_1.fastq.gz;ftp.sra.ebi.ac.uk/vol1/fastq/ERR318/ERR318601/ERR318601_2.fastq.gz;	ftp.sra.ebi.ac.uk/vol1/err/ERR318/ERR318601
MED_23_05M	TARA_A100000548	SAMEA2189660	ERS329507	3	11.332475866326847	0.10019621043065664	114.96192592805384	42.21	17.71	MED	5.5	Oligotrophic Seas	TARA	TARA_23	[SRF] surface water layer (ENVO:00010504)	TARA_20091118T1256Z_023_EVENT_NET	5	3	7	20	180	TARA_023_SRF_20-180	SEQ-(500mL-or-15min)_N20-180	TARA_20091118T1256Z_023_EVENT_NET_SRF_(5m)_SEQ-(500mL-or-15min)_N20-180_A100000548	PRJEB4352	Euk_DNA_RNA_ext	NA	MetaG	AHXAASOSU	ERR318594	run_AHX_AASOSU_1_62FGDAAXX	ftp.sra.ebi.ac.uk/vol1/fastq/ERR318/ERR318594/ERR318594_1.fastq.gz;ftp.sra.ebi.ac.uk/vol1/fastq/ERR318/ERR318594/ERR318594_2.fastq.gz;	ftp.sra.ebi.ac.uk/vol1/err/ERR318/ERR318594
MED_23_05M	TARA_A100000548	SAMEA2189660	ERS329507	3	11.332475866326847	0.10019621043065664	114.96192592805384	42.21	17.71	MED	5.5	Oligotrophic Seas	TARA	TARA_23	[SRF] surface water layer (ENVO:00010504)	TARA_20091118T1256Z_023_EVENT_NET	5	3	7	20	180	TARA_023_SRF_20-180	SEQ-(500mL-or-15min)_N20-180	TARA_20091118T1256Z_023_EVENT_NET_SRF_(5m)_SEQ-(500mL-or-15min)_N20-180_A100000548	PRJEB4352	Euk_DNA_RNA_ext	NA	MetaG	AHXAASOSU	ERR318583	run_AHX_AASOSU_2_62FGDAAXX	ftp.sra.ebi.ac.uk/vol1/fastq/ERR318/ERR318583/ERR318583_1.fastq.gz;ftp.sra.ebi.ac.uk/vol1/fastq/ERR318/ERR318583/ERR318583_2.fastq.gz;	ftp.sra.ebi.ac.uk/vol1/err/ERR318/ERR318583
MED_23_05M	TARA_A100000546	SAMEA2189653	ERS329500	3	11.332475866326847	0.10019621043065664	114.96192592805384	42.21	17.71	MED	5.5	Oligotrophic Seas	TARA	TARA_23	[SRF] surface water layer (ENVO:00010504)	TARA_20091118T1017Z_023_EVENT_NET	5	3	7	180	2000	TARA_023_SRF_180-2000	SEQ-(500mL-or-15min)_N180-2000	TARA_20091118T1017Z_023_EVENT_NET_SRF_(5m)_SEQ-(500mL-or-15min)_N180-2000_A100000546	PRJEB4352	Euk_DNA_RNA_ext	NA	MetaG	AHXAATOSU	ERR318600	run_AHX_AATOSU_5_81DHUABXX	ftp.sra.ebi.ac.uk/vol1/fastq/ERR318/ERR318600/ERR318600_1.fastq.gz;ftp.sra.ebi.ac.uk/vol1/fastq/ERR318/ERR318600/ERR318600_2.fastq.gz;	ftp.sra.ebi.ac.uk/vol1/err/ERR318/ERR318600
MED_23_05M	TARA_E500000075	SAMEA2591084	ERS477979	3	11.332475866326847	0.10019621043065664	114.96192592805384	42.21	17.71	MED	5.5	Oligotrophic Seas	TARA	TARA_23	[SRF] surface water layer (ENVO:00010504)	TARA_20091118T0841Z_023_EVENT_PUMP	5	3	7	0.22	1.6	TARA_023_SRF_0.22-1.6	SEQ-(100L)_W0.22-1.6	TARA_20091118T0841Z_023_EVENT_PUMP_SRF_(5m)_SEQ-(100L)_W0.22-1.6_E500000075	PRJEB1787	Acinas_Prok_DNA_ext	NA	MetaG	APYAOSE	ERR315861	run_APY_AOSE_1_62JUVAAXX	ftp.sra.ebi.ac.uk/vol1/fastq/ERR315/ERR315861/ERR315861_1.fastq.gz;ftp.sra.ebi.ac.uk/vol1/fastq/ERR315/ERR315861/ERR315861_2.fastq.gz;	ftp.sra.ebi.ac.uk/vol1/err/ERR315/ERR315861
MED_23_05M	TARA_E500000075	SAMEA2591084	ERS477979	3	11.332475866326847	0.10019621043065664	114.96192592805384	42.21	17.71	MED	5.5	Oligotrophic Seas	TARA	TARA_23	[SRF] surface water layer (ENVO:00010504)	TARA_20091118T0841Z_023_EVENT_PUMP	5	3	7	0.22	1.6	TARA_023_SRF_0.22-1.6	SEQ-(100L)_W0.22-1.6	TARA_20091118T0841Z_023_EVENT_PUMP_SRF_(5m)_SEQ-(100L)_W0.22-1.6_E500000075	PRJEB1787	Acinas_Prok_DNA_ext	NA	MetaG	APYAOSE	ERR315858	run_APY_AOSE_2_62JUVAAXX	ftp.sra.ebi.ac.uk/vol1/fastq/ERR315/ERR315858/ERR315858_1.fastq.gz;ftp.sra.ebi.ac.uk/vol1/fastq/ERR315/ERR315858/ERR315858_2.fastq.gz;	ftp.sra.ebi.ac.uk/vol1/err/ERR315/ERR315858
MED_23_05M	TARA_A100000546	SAMEA2611383	ERS477996	3	11.332475866326847	0.10019621043065664	114.96192592805384	42.21	17.71	MED	5.5	Oligotrophic Seas	TARA	TARA_23	[SRF] surface water layer (ENVO:00010504)	TARA_20091118T1017Z_023_EVENT_NET	5	3	7	180	2000	TARA_023_SRF_180-2000	SEQ-(500mL-or-15min)_N180-2000	TARA_20091118T1017Z_023_EVENT_NET_SRF_(5m)_SEQ-(500mL-or-15min)_N180-2000_A100000546	PRJEB6609	Euk_DNA_RNA_ext	NA	SMART_dT	ARC_AAROSE_r1	ERR550399	run_ARC_AAROSE_7_B06BTABXX	ftp.sra.ebi.ac.uk/vol1/fastq/ERR550/ERR550399/ERR550399_1.fastq.gz;ftp.sra.ebi.ac.uk/vol1/fastq/ERR550/ERR550399/ERR550399_2.fastq.gz;	ftp.sra.ebi.ac.uk/vol1/err/ERR550/ERR550399
MED_23_05M	TARA_A100000552	SAMEA2591095	ERS477990	3	11.332475866326847	0.10019621043065664	114.96192592805384	42.21	17.71	MED	5.5	Oligotrophic Seas	TARA	TARA_23	[SRF] surface water layer (ENVO:00010504)	TARA_20091118T0841Z_023_EVENT_PUMP	5	3	7	0.8	5	TARA_023_SRF_0.8-5	SEQ-(100L-or-15min)_W0.8-5	TARA_20091118T0841Z_023_EVENT_PUMP_SRF_(5m)_SEQ-(100L-or-15min)_W0.8-5_A100000552	PRJEB6609	Euk_DNA_RNA_ext	NA	SMART_dT	ARCAAAOSE	ERR550386	run_ARC_AAAOSE_1_B038CABXX	ftp.sra.ebi.ac.uk/vol1/fastq/ERR550/ERR550386/ERR550386_1.fastq.gz;ftp.sra.ebi.ac.uk/vol1/fastq/ERR550/ERR550386/ERR550386_2.fastq.gz;	ftp.sra.ebi.ac.uk/vol1/err/ERR550/ERR550386
MED_23_05M	TARA_A100000547	SAMEA2591096	ERS477991	3	11.332475866326847	0.10019621043065664	114.96192592805384	42.21	17.71	MED	5.5	Oligotrophic Seas	TARA	TARA_23	[SRF] surface water layer (ENVO:00010504)	TARA_20091118T0841Z_023_EVENT_PUMP	5	3	7	5	20	TARA_023_SRF_5-20	SEQ-(500mL-or-15min)_W5-20	TARA_20091118T0841Z_023_EVENT_PUMP_SRF_(5m)_SEQ-(500mL-or-15min)_W5-20_A100000547	PRJEB6609	Euk_DNA_RNA_ext	NA	SMART_dT	ARCAABOSE	ERR550384	run_ARC_AABOSE_2_B038CABXX	ftp.sra.ebi.ac.uk/vol1/fastq/ERR550/ERR550384/ERR550384_1.fastq.gz;ftp.sra.ebi.ac.uk/vol1/fastq/ERR550/ERR550384/ERR550384_2.fastq.gz;	ftp.sra.ebi.ac.uk/vol1/err/ERR550/ERR550384
MED_23_05M	TARA_A100000549	SAMEA2624982	ERS477997	3	11.332475866326847	0.10019621043065664	114.96192592805384	42.21	17.71	MED	5.5	Oligotrophic Seas	TARA	TARA_23	[SRF] surface water layer (ENVO:00010504)	TARA_20091118T1017Z_023_EVENT_NET	5	3	7	180	2000	TARA_023_SRF_180-2000	SEQ-(500mL-or-15min)_N180-2000	TARA_20091118T1017Z_023_EVENT_NET_SRF_(5m)_SEQ-(500mL-or-15min)_N180-2000_A100000549	PRJEB6609	Euk_DNA_RNA_ext	NA	SMART_dT	ARCAADOSE	ERR550382	run_ARC_AADOSE_4_B038CABXX	ftp.sra.ebi.ac.uk/vol1/fastq/ERR550/ERR550382/ERR550382_1.fastq.gz;ftp.sra.ebi.ac.uk/vol1/fastq/ERR550/ERR550382/ERR550382_2.fastq.gz;	ftp.sra.ebi.ac.uk/vol1/err/ERR550/ERR550382
MED_23_05M	TARA_A100000551	SAMEA2591093	ERS477988	3	11.332475866326847	0.10019621043065664	114.96192592805384	42.21	17.71	MED	5.5	Oligotrophic Seas	TARA	TARA_23	[SRF] surface water layer (ENVO:00010504)	TARA_20091118T0841Z_023_EVENT_PUMP	5	3	7	0.8	5	TARA_023_SRF_0.8-5	SEQ-(100L-or-15min)_W0.8-5	TARA_20091118T0841Z_023_EVENT_PUMP_SRF_(5m)_SEQ-(100L-or-15min)_W0.8-5_A100000551	PRJEB6609	Euk_DNA_RNA_ext	NA	TS_RNA	ARD_BDBAOSW_r1	ERR550521	run_ARD_BDBAOSW_6_D1N9YACXX.IND17	ftp.sra.ebi.ac.uk/vol1/fastq/ERR550/ERR550521/ERR550521_1.fastq.gz;ftp.sra.ebi.ac.uk/vol1/fastq/ERR550/ERR550521/ERR550521_2.fastq.gz;	ftp.sra.ebi.ac.uk/vol1/err/ERR550/ERR550521
MED_23_05M	TARA_A100000548	SAMEA2611385	ERS478008	3	11.332475866326847	0.10019621043065664	114.96192592805384	42.21	17.71	MED	5.5	Oligotrophic Seas	TARA	TARA_23	[SRF] surface water layer (ENVO:00010504)	TARA_20091118T1256Z_023_EVENT_NET	5	3	7	20	180	TARA_023_SRF_20-180	SEQ-(500mL-or-15min)_N20-180	TARA_20091118T1256Z_023_EVENT_NET_SRF_(5m)_SEQ-(500mL-or-15min)_N20-180_A100000548	PRJEB6609	Euk_DNA_RNA_ext	NA	TS_RNA	ARD_BDDAOSW_r1	ERR550532	run_ARD_BDDAOSW_7_D1N9YACXX.IND5	ftp.sra.ebi.ac.uk/vol1/fastq/ERR550/ERR550532/ERR550532_1.fastq.gz;ftp.sra.ebi.ac.uk/vol1/fastq/ERR550/ERR550532/ERR550532_2.fastq.gz;	ftp.sra.ebi.ac.uk/vol1/err/ERR550/ERR550532
MED_23_05M	TARA_A100000546	SAMEA2611383	ERS477996	3	11.332475866326847	0.10019621043065664	114.96192592805384	42.21	17.71	MED	5.5	Oligotrophic Seas	TARA	TARA_23	[SRF] surface water layer (ENVO:00010504)	TARA_20091118T1017Z_023_EVENT_NET	5	3	7	180	2000	TARA_023_SRF_180-2000	SEQ-(500mL-or-15min)_N180-2000	TARA_20091118T1017Z_023_EVENT_NET_SRF_(5m)_SEQ-(500mL-or-15min)_N180-2000_A100000546	PRJEB6609	Euk_DNA_RNA_ext	NA	TS_RNA	ARD_BDEAOSW_r1	ERR550534	run_ARD_BDEAOSW_8_D1N9YACXX.IND8	ftp.sra.ebi.ac.uk/vol1/fastq/ERR550/ERR550534/ERR550534_1.fastq.gz;ftp.sra.ebi.ac.uk/vol1/fastq/ERR550/ERR550534/ERR550534_2.fastq.gz;	ftp.sra.ebi.ac.uk/vol1/err/ERR550/ERR550534
MED_23_05M	TARA_A100000551	SAMEA2591093	ERS477988	3	11.332475866326847	0.10019621043065664	114.96192592805384	42.21	17.71	MED	5.5	Oligotrophic Seas	TARA	TARA_23	[SRF] surface water layer (ENVO:00010504)	TARA_20091118T0841Z_023_EVENT_PUMP	5	3	7	0.8	5	TARA_023_SRF_0.8-5	SEQ-(100L-or-15min)_W0.8-5	TARA_20091118T0841Z_023_EVENT_PUMP_SRF_(5m)_SEQ-(100L-or-15min)_W0.8-5_A100000551	PRJEB6610	NA	18S_PCR	MetaBar_18S	ARG_ADVOSW_r1	ERR562431	run_ARG_ADVOSW_6_70H17AAXX.IND1	ftp.sra.ebi.ac.uk/vol1/fastq/ERR562/ERR562431/ERR562431_1.fastq.gz;ftp.sra.ebi.ac.uk/vol1/fastq/ERR562/ERR562431/ERR562431_2.fastq.gz;	ftp.sra.ebi.ac.uk/vol1/err/ERR562/ERR562431
MED_23_05M	TARA_A100000553	SAMEA2591094	ERS477989	3	11.332475866326847	0.10019621043065664	114.96192592805384	42.21	17.71	MED	5.5	Oligotrophic Seas	TARA	TARA_23	[SRF] surface water layer (ENVO:00010504)	TARA_20091118T0841Z_023_EVENT_PUMP	5	3	7	5	20	TARA_023_SRF_5-20	SEQ-(500mL-or-15min)_W5-20	TARA_20091118T0841Z_023_EVENT_PUMP_SRF_(5m)_SEQ-(500mL-or-15min)_W5-20_A100000553	PRJEB6610	NA	18S_PCR	MetaBar_18S	ARG_AEAOSW_r1	ERR562705	run_ARG_AEAOSW_6_70H17AAXX.IND2	ftp.sra.ebi.ac.uk/vol1/fastq/ERR562/ERR562705/ERR562705_1.fastq.gz;ftp.sra.ebi.ac.uk/vol1/fastq/ERR562/ERR562705/ERR562705_2.fastq.gz;	ftp.sra.ebi.ac.uk/vol1/err/ERR562/ERR562705
MED_23_05M	TARA_A100000548	SAMEA2611385	ERS478008	3	11.332475866326847	0.10019621043065664	114.96192592805384	42.21	17.71	MED	5.5	Oligotrophic Seas	TARA	TARA_23	[SRF] surface water layer (ENVO:00010504)	TARA_20091118T1256Z_023_EVENT_NET	5	3	7	20	180	TARA_023_SRF_20-180	SEQ-(500mL-or-15min)_N20-180	TARA_20091118T1256Z_023_EVENT_NET_SRF_(5m)_SEQ-(500mL-or-15min)_N20-180_A100000548	PRJEB6610	NA	18S_PCR	MetaBar_18S	ARG_AEBOSW_r1	ERR562472	run_ARG_AEBOSW_6_70H17AAXX.IND3	ftp.sra.ebi.ac.uk/vol1/fastq/ERR562/ERR562472/ERR562472_1.fastq.gz;ftp.sra.ebi.ac.uk/vol1/fastq/ERR562/ERR562472/ERR562472_2.fastq.gz;	ftp.sra.ebi.ac.uk/vol1/err/ERR562/ERR562472
MED_23_05M	TARA_A100000546	SAMEA2611383	ERS477996	3	11.332475866326847	0.10019621043065664	114.96192592805384	42.21	17.71	MED	5.5	Oligotrophic Seas	TARA	TARA_23	[SRF] surface water layer (ENVO:00010504)	TARA_20091118T1017Z_023_EVENT_NET	5	3	7	180	2000	TARA_023_SRF_180-2000	SEQ-(500mL-or-15min)_N180-2000	TARA_20091118T1017Z_023_EVENT_NET_SRF_(5m)_SEQ-(500mL-or-15min)_N180-2000_A100000546	PRJEB6610	NA	18S_PCR	MetaBar_18S	ARG_AECOSW_r1	ERR562571	run_ARG_AECOSW_1_70DGUAAXX.IND6	ftp.sra.ebi.ac.uk/vol1/fastq/ERR562/ERR562571/ERR562571_1.fastq.gz;ftp.sra.ebi.ac.uk/vol1/fastq/ERR562/ERR562571/ERR562571_2.fastq.gz;	ftp.sra.ebi.ac.uk/vol1/err/ERR562/ERR562571
MED_25_05M	TARA_A100000393	SAMEA2619777	ERS488497	3	15.257279575731287	0.14014493985021534	112.21641022942859	39.39	19.39	MED	5.5	Oligotrophic Seas	TARA	TARA_25	[SRF] surface water layer (ENVO:00010504)	TARA_20091123T0912Z_025_EVENT_PUMP	5	3	7	0.8	5	TARA_025_SRF_0.8-5	SEQ-(100L-or-15min)_W0.8-5	TARA_20091123T0912Z_025_EVENT_PUMP_SRF_(5m)_SEQ-(100L-or-15min)_W0.8-5_A100000393	PRJEB4352	Euk_DNA_RNA_ext	NA	MetaG	AHX_AENIOSF_r1	ERR868356	run_AHX_AENIOSF_2_C0KEEACXX.IND10	ftp.sra.ebi.ac.uk/vol1/fastq/ERR868/ERR868356/ERR868356_1.fastq.gz;ftp.sra.ebi.ac.uk/vol1/fastq/ERR868/ERR868356/ERR868356_2.fastq.gz;	ftp.sra.ebi.ac.uk/vol1/err/ERR868/ERR868356
MED_25_05M	TARA_A100000394	SAMEA2619778	ERS488498	3	15.257279575731287	0.14014493985021534	112.21641022942859	39.39	19.39	MED	5.5	Oligotrophic Seas	TARA	TARA_25	[SRF] surface water layer (ENVO:00010504)	TARA_20091123T0912Z_025_EVENT_PUMP	5	3	7	5	20	TARA_025_SRF_5-20	SEQ-(500mL-or-15min)_W5-20	TARA_20091123T0912Z_025_EVENT_PUMP_SRF_(5m)_SEQ-(500mL-or-15min)_W5-20_A100000394	PRJEB4352	Euk_DNA_RNA_ext	NA	MetaG	AHX_AEQIOSF_r1	ERR1726722	run_AHX_AEQIOSF_4_C0KEEACXX.IND11	ftp.sra.ebi.ac.uk/vol1/fastq/ERR172/002/ERR1726722/ERR1726722_1.fastq.gz;ftp.sra.ebi.ac.uk/vol1/fastq/ERR172/002/ERR1726722/ERR1726722_2.fastq.gz;	ftp.sra.ebi.ac.uk/vol1/err/ERR172/002/ERR1726722
MED_25_05M	TARA_A100000400	SAMEA2656999	ERS488503	3	15.257279575731287	0.14014493985021534	112.21641022942859	39.39	19.39	MED	5.5	Oligotrophic Seas	TARA	TARA_25	[SRF] surface water layer (ENVO:00010504)	TARA_20091123T0914Z_025_EVENT_NET	5	3	7	20	180	TARA_025_SRF_20-180	SEQ-(500mL-or-15min)_N20-180	TARA_20091123T0914Z_025_EVENT_NET_SRF_(5m)_SEQ-(500mL-or-15min)_N20-180_A100000400	PRJEB4352	Euk_DNA_RNA_ext	NA	MetaG	AHX_AESIOSF_r1	ERR1726976	run_AHX_AESIOSF_6_C0KEEACXX.IND12	ftp.sra.ebi.ac.uk/vol1/fastq/ERR172/006/ERR1726976/ERR1726976_1.fastq.gz;ftp.sra.ebi.ac.uk/vol1/fastq/ERR172/006/ERR1726976/ERR1726976_2.fastq.gz;	ftp.sra.ebi.ac.uk/vol1/err/ERR172/006/ERR1726976
MED_25_05M	TARA_A100000402	SAMEA2657015	ERS488506	3	15.257279575731287	0.14014493985021534	112.21641022942859	39.39	19.39	MED	5.5	Oligotrophic Seas	TARA	TARA_25	[SRF] surface water layer (ENVO:00010504)	TARA_20091123T1102Z_025_EVENT_NET	5	3	7	180	2000	TARA_025_SRF_180-2000	SEQ-(500mL-or-15min)_N180-2000	TARA_20091123T1102Z_025_EVENT_NET_SRF_(5m)_SEQ-(500mL-or-15min)_N180-2000_A100000402	PRJEB4352	Euk_DNA_RNA_ext	NA	MetaG	AHX_AEVIOSF_r1	ERR1726787	run_AHX_AEVIOSF_8_C0KEEACXX.IND1	ftp.sra.ebi.ac.uk/vol1/fastq/ERR172/007/ERR1726787/ERR1726787_1.fastq.gz;ftp.sra.ebi.ac.uk/vol1/fastq/ERR172/007/ERR1726787/ERR1726787_2.fastq.gz;	ftp.sra.ebi.ac.uk/vol1/err/ERR172/007/ERR1726787
MED_25_05M	TARA_E500000318	SAMEA2619779	ERS488499	3	15.257279575731287	0.14014493985021534	112.21641022942859	39.39	19.39	MED	5.5	Oligotrophic Seas	TARA	TARA_25	[SRF] surface water layer (ENVO:00010504)	TARA_20091123T0912Z_025_EVENT_PUMP	5	3	7	<0.22	0.22	TARA_025_SRF_<-0.22	SEQ-(FeCl3)_W<0.22	TARA_20091123T0912Z_025_EVENT_PUMP_SRF_(5m)_SEQ-(FeCl3)_W<0.22_E500000318	PRJEB4419	Virus_DNA_ext	NA	MetaG_virus	APX_AATOSW_r2	ERR594396	run_APX_AATOSW_2_C0URDACXX.IND10	ftp.sra.ebi.ac.uk/vol1/fastq/ERR594/ERR594396/ERR594396_1.fastq.gz;ftp.sra.ebi.ac.uk/vol1/fastq/ERR594/ERR594396/ERR594396_2.fastq.gz;	ftp.sra.ebi.ac.uk/vol1/err/ERR594/ERR594396
MED_25_05M	TARA_E500000178	SAMEA2619766	ERS488486	3	15.257279575731287	0.14014493985021534	112.21641022942859	39.39	19.39	MED	5.5	Oligotrophic Seas	TARA	TARA_25	[SRF] surface water layer (ENVO:00010504)	TARA_20091123T0912Z_025_EVENT_PUMP	5	3	7	0.22	1.6	TARA_025_SRF_0.22-1.6	SEQ-(100L)_W0.22-1.6	TARA_20091123T0912Z_025_EVENT_PUMP_SRF_(5m)_SEQ-(100L)_W0.22-1.6_E500000178	PRJEB1787	Acinas_Prok_DNA_ext	NA	MetaG	APY_ABFIOSF_r1	ERR599043	run_APY_ABFIOSF_6_C120YACXX.IND7	ftp.sra.ebi.ac.uk/vol1/fastq/ERR599/ERR599043/ERR599043_1.fastq.gz;ftp.sra.ebi.ac.uk/vol1/fastq/ERR599/ERR599043/ERR599043_2.fastq.gz;	ftp.sra.ebi.ac.uk/vol1/err/ERR599/ERR599043
MED_25_05M	TARA_E500000178	SAMEA2619766	ERS488486	3	15.257279575731287	0.14014493985021534	112.21641022942859	39.39	19.39	MED	5.5	Oligotrophic Seas	TARA	TARA_25	[SRF] surface water layer (ENVO:00010504)	TARA_20091123T0912Z_025_EVENT_PUMP	5	3	7	0.22	1.6	TARA_025_SRF_0.22-1.6	SEQ-(100L)_W0.22-1.6	TARA_20091123T0912Z_025_EVENT_PUMP_SRF_(5m)_SEQ-(100L)_W0.22-1.6_E500000178	PRJEB1787	Acinas_Prok_DNA_ext	NA	MetaG	APY_ABFIOSF_r1	ERR598951	run_APY_ABFIOSF_8_D0745ACXX.IND7	ftp.sra.ebi.ac.uk/vol1/fastq/ERR598/ERR598951/ERR598951_1.fastq.gz;ftp.sra.ebi.ac.uk/vol1/fastq/ERR598/ERR598951/ERR598951_2.fastq.gz;	ftp.sra.ebi.ac.uk/vol1/err/ERR598/ERR598951
MED_25_05M	TARA_A100000393	SAMEA2619777	ERS488497	3	15.257279575731287	0.14014493985021534	112.21641022942859	39.39	19.39	MED	5.5	Oligotrophic Seas	TARA	TARA_25	[SRF] surface water layer (ENVO:00010504)	TARA_20091123T0912Z_025_EVENT_PUMP	5	3	7	0.8	5	TARA_025_SRF_0.8-5	SEQ-(100L-or-15min)_W0.8-5	TARA_20091123T0912Z_025_EVENT_PUMP_SRF_(5m)_SEQ-(100L-or-15min)_W0.8-5_A100000393	PRJEB6609	Euk_DNA_RNA_ext	NA	SMART_dT	ARC_AVSAOSW_r1	ERR1712022	run_ARC_AVSAOSW_5_C179JACXX.IND6	ftp.sra.ebi.ac.uk/vol1/fastq/ERR171/002/ERR1712022/ERR1712022_1.fastq.gz;ftp.sra.ebi.ac.uk/vol1/fastq/ERR171/002/ERR1712022/ERR1712022_2.fastq.gz;	ftp.sra.ebi.ac.uk/vol1/err/ERR171/002/ERR1712022
MED_25_05M	TARA_A100000393	SAMEA2619777	ERS488497	3	15.257279575731287	0.14014493985021534	112.21641022942859	39.39	19.39	MED	5.5	Oligotrophic Seas	TARA	TARA_25	[SRF] surface water layer (ENVO:00010504)	TARA_20091123T0912Z_025_EVENT_PUMP	5	3	7	0.8	5	TARA_025_SRF_0.8-5	SEQ-(100L-or-15min)_W0.8-5	TARA_20091123T0912Z_025_EVENT_PUMP_SRF_(5m)_SEQ-(100L-or-15min)_W0.8-5_A100000393	PRJEB6609	Euk_DNA_RNA_ext	NA	SMART_dT	ARC_AVSAOSW_r1	ERR1711998	run_ARC_AVSAOSW_7_C2FR6ACXX.IND6	ftp.sra.ebi.ac.uk/vol1/fastq/ERR171/008/ERR1711998/ERR1711998_1.fastq.gz;ftp.sra.ebi.ac.uk/vol1/fastq/ERR171/008/ERR1711998/ERR1711998_2.fastq.gz;	ftp.sra.ebi.ac.uk/vol1/err/ERR171/008/ERR1711998
MED_25_05M	TARA_A100000394	SAMEA2619778	ERS488498	3	15.257279575731287	0.14014493985021534	112.21641022942859	39.39	19.39	MED	5.5	Oligotrophic Seas	TARA	TARA_25	[SRF] surface water layer (ENVO:00010504)	TARA_20091123T0912Z_025_EVENT_PUMP	5	3	7	5	20	TARA_025_SRF_5-20	SEQ-(500mL-or-15min)_W5-20	TARA_20091123T0912Z_025_EVENT_PUMP_SRF_(5m)_SEQ-(500mL-or-15min)_W5-20_A100000394	PRJEB6609	Euk_DNA_RNA_ext	NA	SMART_dT	ARC_AVTAOSW_r1	ERR1711910	run_ARC_AVTAOSW_5_C179JACXX.IND11	ftp.sra.ebi.ac.uk/vol1/fastq/ERR171/000/ERR1711910/ERR1711910_1.fastq.gz;ftp.sra.ebi.ac.uk/vol1/fastq/ERR171/000/ERR1711910/ERR1711910_2.fastq.gz;	ftp.sra.ebi.ac.uk/vol1/err/ERR171/000/ERR1711910
MED_25_05M	TARA_A100000394	SAMEA2619778	ERS488498	3	15.257279575731287	0.14014493985021534	112.21641022942859	39.39	19.39	MED	5.5	Oligotrophic Seas	TARA	TARA_25	[SRF] surface water layer (ENVO:00010504)	TARA_20091123T0912Z_025_EVENT_PUMP	5	3	7	5	20	TARA_025_SRF_5-20	SEQ-(500mL-or-15min)_W5-20	TARA_20091123T0912Z_025_EVENT_PUMP_SRF_(5m)_SEQ-(500mL-or-15min)_W5-20_A100000394	PRJEB6609	Euk_DNA_RNA_ext	NA	SMART_dT	ARC_AVTAOSW_r1	ERR1711936	run_ARC_AVTAOSW_8_C2FR6ACXX.IND11	ftp.sra.ebi.ac.uk/vol1/fastq/ERR171/006/ERR1711936/ERR1711936_1.fastq.gz;ftp.sra.ebi.ac.uk/vol1/fastq/ERR171/006/ERR1711936/ERR1711936_2.fastq.gz;	ftp.sra.ebi.ac.uk/vol1/err/ERR171/006/ERR1711936
MED_25_05M	TARA_A100000402	SAMEA2657015	ERS488506	3	15.257279575731287	0.14014493985021534	112.21641022942859	39.39	19.39	MED	5.5	Oligotrophic Seas	TARA	TARA_25	[SRF] surface water layer (ENVO:00010504)	TARA_20091123T1102Z_025_EVENT_NET	5	3	7	180	2000	TARA_025_SRF_180-2000	SEQ-(500mL-or-15min)_N180-2000	TARA_20091123T1102Z_025_EVENT_NET_SRF_(5m)_SEQ-(500mL-or-15min)_N180-2000_A100000402	PRJEB6609	Euk_DNA_RNA_ext	NA	SMART_dT	ARC_AVXAOSW_r1	ERR1711947	run_ARC_AVXAOSW_3_C1L3DACXX.IND13	ftp.sra.ebi.ac.uk/vol1/fastq/ERR171/007/ERR1711947/ERR1711947_1.fastq.gz;ftp.sra.ebi.ac.uk/vol1/fastq/ERR171/007/ERR1711947/ERR1711947_2.fastq.gz;	ftp.sra.ebi.ac.uk/vol1/err/ERR171/007/ERR1711947
MED_25_05M	TARA_A100000402	SAMEA2657015	ERS488506	3	15.257279575731287	0.14014493985021534	112.21641022942859	39.39	19.39	MED	5.5	Oligotrophic Seas	TARA	TARA_25	[SRF] surface water layer (ENVO:00010504)	TARA_20091123T1102Z_025_EVENT_NET	5	3	7	180	2000	TARA_025_SRF_180-2000	SEQ-(500mL-or-15min)_N180-2000	TARA_20091123T1102Z_025_EVENT_NET_SRF_(5m)_SEQ-(500mL-or-15min)_N180-2000_A100000402	PRJEB6609	Euk_DNA_RNA_ext	NA	SMART_dT	ARC_AVXAOSW_r1	ERR1712208	run_ARC_AVXAOSW_6_C2NHPACXX.IND13	ftp.sra.ebi.ac.uk/vol1/fastq/ERR171/008/ERR1712208/ERR1712208_1.fastq.gz;ftp.sra.ebi.ac.uk/vol1/fastq/ERR171/008/ERR1712208/ERR1712208_2.fastq.gz;	ftp.sra.ebi.ac.uk/vol1/err/ERR171/008/ERR1712208
MED_25_05M	TARA_A100000400	SAMEA2656999	ERS488503	3	15.257279575731287	0.14014493985021534	112.21641022942859	39.39	19.39	MED	5.5	Oligotrophic Seas	TARA	TARA_25	[SRF] surface water layer (ENVO:00010504)	TARA_20091123T0914Z_025_EVENT_NET	5	3	7	20	180	TARA_025_SRF_20-180	SEQ-(500mL-or-15min)_N20-180	TARA_20091123T0914Z_025_EVENT_NET_SRF_(5m)_SEQ-(500mL-or-15min)_N20-180_A100000400	PRJEB6609	Euk_DNA_RNA_ext	NA	TS_RNA	ARD_AVVAOSW_r1	ERR1719242	run_ARD_AVVAOSW_8_D1LLAACXX.IND4	ftp.sra.ebi.ac.uk/vol1/fastq/ERR171/002/ERR1719242/ERR1719242_1.fastq.gz;ftp.sra.ebi.ac.uk/vol1/fastq/ERR171/002/ERR1719242/ERR1719242_2.fastq.gz;	ftp.sra.ebi.ac.uk/vol1/err/ERR171/002/ERR1719242
MED_25_05M	TARA_A100000393	SAMEA2619777	ERS488497	3	15.257279575731287	0.14014493985021534	112.21641022942859	39.39	19.39	MED	5.5	Oligotrophic Seas	TARA	TARA_25	[SRF] surface water layer (ENVO:00010504)	TARA_20091123T0912Z_025_EVENT_PUMP	5	3	7	0.8	5	TARA_025_SRF_0.8-5	SEQ-(100L-or-15min)_W0.8-5	TARA_20091123T0912Z_025_EVENT_PUMP_SRF_(5m)_SEQ-(100L-or-15min)_W0.8-5_A100000393	PRJEB6610	NA	18S_PCR	MetaBar_18S	ARG_AEHOSW_r1	ERR562619	run_ARG_AEHOSW_1_70H17AAXX.IND10	ftp.sra.ebi.ac.uk/vol1/fastq/ERR562/ERR562619/ERR562619_1.fastq.gz;ftp.sra.ebi.ac.uk/vol1/fastq/ERR562/ERR562619/ERR562619_2.fastq.gz;	ftp.sra.ebi.ac.uk/vol1/err/ERR562/ERR562619
MED_25_05M	TARA_A100000394	SAMEA2619778	ERS488498	3	15.257279575731287	0.14014493985021534	112.21641022942859	39.39	19.39	MED	5.5	Oligotrophic Seas	TARA	TARA_25	[SRF] surface water layer (ENVO:00010504)	TARA_20091123T0912Z_025_EVENT_PUMP	5	3	7	5	20	TARA_025_SRF_5-20	SEQ-(500mL-or-15min)_W5-20	TARA_20091123T0912Z_025_EVENT_PUMP_SRF_(5m)_SEQ-(500mL-or-15min)_W5-20_A100000394	PRJEB6610	NA	18S_PCR	MetaBar_18S	ARG_AEIOSW_r1	ERR562410	run_ARG_AEIOSW_2_70H17AAXX.IND9	ftp.sra.ebi.ac.uk/vol1/fastq/ERR562/ERR562410/ERR562410_1.fastq.gz;ftp.sra.ebi.ac.uk/vol1/fastq/ERR562/ERR562410/ERR562410_2.fastq.gz;	ftp.sra.ebi.ac.uk/vol1/err/ERR562/ERR562410
MED_25_05M	TARA_A100000400	SAMEA2656999	ERS488503	3	15.257279575731287	0.14014493985021534	112.21641022942859	39.39	19.39	MED	5.5	Oligotrophic Seas	TARA	TARA_25	[SRF] surface water layer (ENVO:00010504)	TARA_20091123T0914Z_025_EVENT_NET	5	3	7	20	180	TARA_025_SRF_20-180	SEQ-(500mL-or-15min)_N20-180	TARA_20091123T0914Z_025_EVENT_NET_SRF_(5m)_SEQ-(500mL-or-15min)_N20-180_A100000400	PRJEB6610	NA	18S_PCR	MetaBar_18S	ARG_AEKOSW_r1	ERR562608	run_ARG_AEKOSW_1_70H17AAXX.IND11	ftp.sra.ebi.ac.uk/vol1/fastq/ERR562/ERR562608/ERR562608_1.fastq.gz;ftp.sra.ebi.ac.uk/vol1/fastq/ERR562/ERR562608/ERR562608_2.fastq.gz;	ftp.sra.ebi.ac.uk/vol1/err/ERR562/ERR562608
MED_25_05M	TARA_A100000402	SAMEA2657015	ERS488506	3	15.257279575731287	0.14014493985021534	112.21641022942859	39.39	19.39	MED	5.5	Oligotrophic Seas	TARA	TARA_25	[SRF] surface water layer (ENVO:00010504)	TARA_20091123T1102Z_025_EVENT_NET	5	3	7	180	2000	TARA_025_SRF_180-2000	SEQ-(500mL-or-15min)_N180-2000	TARA_20091123T1102Z_025_EVENT_NET_SRF_(5m)_SEQ-(500mL-or-15min)_N180-2000_A100000402	PRJEB6610	NA	18S_PCR	MetaBar_18S	ARG_AELOSW_r1	ERR562577	run_ARG_AELOSW_2_70H17AAXX.IND10	ftp.sra.ebi.ac.uk/vol1/fastq/ERR562/ERR562577/ERR562577_1.fastq.gz;ftp.sra.ebi.ac.uk/vol1/fastq/ERR562/ERR562577/ERR562577_2.fastq.gz;	ftp.sra.ebi.ac.uk/vol1/err/ERR562/ERR562577
MED_25_50M	TARA_A100000396	SAMEA2619788	ERS488515	3	2.3153648673308442	0.04090505981490723	59.01135968900451	39.41	19.38	MED	51.7	Oligotrophic Seas	TARA	TARA_25	[DCM] deep chlorophyll maximum layer (ENVO:01000326)	TARA_20091123T1352Z_025_EVENT_PUMP	50	48	52	0.8	5	TARA_025_DCM_0.8-5	SEQ-(100L-or-15min)_W0.8-5	TARA_20091123T1352Z_025_EVENT_PUMP_DCM_(50m)_SEQ-(100L-or-15min)_W0.8-5_A100000396	PRJEB4352	Euk_DNA_RNA_ext	NA	MetaG	AHX_AEPIOSF_r1	ERR868418	run_AHX_AEPIOSF_3_C0KEEACXX.IND2	ftp.sra.ebi.ac.uk/vol1/fastq/ERR868/ERR868418/ERR868418_1.fastq.gz;ftp.sra.ebi.ac.uk/vol1/fastq/ERR868/ERR868418/ERR868418_2.fastq.gz;	ftp.sra.ebi.ac.uk/vol1/err/ERR868/ERR868418
MED_25_50M	TARA_A100000398	SAMEA2619789	ERS488516	3	2.3153648673308442	0.04090505981490723	59.01135968900451	39.41	19.38	MED	51.7	Oligotrophic Seas	TARA	TARA_25	[DCM] deep chlorophyll maximum layer (ENVO:01000326)	TARA_20091123T1352Z_025_EVENT_PUMP	50	48	52	5	20	TARA_025_DCM_5-20	SEQ-(500mL-or-15min)_W5-20	TARA_20091123T1352Z_025_EVENT_PUMP_DCM_(50m)_SEQ-(500mL-or-15min)_W5-20_A100000398	PRJEB4352	Euk_DNA_RNA_ext	NA	MetaG	AHX_AERAOSF_r1	ERR1700913	run_AHX_AERAOSF_5_C0KEEACXX.IND2	ftp.sra.ebi.ac.uk/vol1/fastq/ERR170/003/ERR1700913/ERR1700913_1.fastq.gz;ftp.sra.ebi.ac.uk/vol1/fastq/ERR170/003/ERR1700913/ERR1700913_2.fastq.gz;	ftp.sra.ebi.ac.uk/vol1/err/ERR170/003/ERR1700913
MED_25_50M	TARA_E500000196	SAMEA2657037	ERS488508	3	2.3153648673308442	0.04090505981490723	59.01135968900451	39.41	19.38	MED	51.7	Oligotrophic Seas	TARA	TARA_25	[DCM] deep chlorophyll maximum layer (ENVO:01000326)	TARA_20091123T1308Z_025_EVENT_NET	50	48	52	20	180	TARA_025_DCM_20-180	SEQ-(500mL-or-15min)_N20-180	TARA_20091123T1308Z_025_EVENT_NET_DCM_(50m)_SEQ-(500mL-or-15min)_N20-180_E500000196	PRJEB4352	Euk_DNA_RNA_ext	NA	MetaG	AHX_AETIOSF_r1	ERR1726855	run_AHX_AETIOSF_7_C0KEEACXX.IND3	ftp.sra.ebi.ac.uk/vol1/fastq/ERR172/005/ERR1726855/ERR1726855_1.fastq.gz;ftp.sra.ebi.ac.uk/vol1/fastq/ERR172/005/ERR1726855/ERR1726855_2.fastq.gz;	ftp.sra.ebi.ac.uk/vol1/err/ERR172/005/ERR1726855
MED_25_50M	TARA_E500000200	SAMEA2657045	ERS488521	3	2.3153648673308442	0.04090505981490723	59.01135968900451	39.41	19.38	MED	51.7	Oligotrophic Seas	TARA	TARA_25	[DCM] deep chlorophyll maximum layer (ENVO:01000326)	TARA_20091123T1620Z_025_EVENT_NET	50	48	52	180	2000	TARA_025_DCM_180-2000	SEQ-(500mL-or-15min)_N180-2000	TARA_20091123T1620Z_025_EVENT_NET_DCM_(50m)_SEQ-(500mL-or-15min)_N180-2000_E500000200	PRJEB4352	Euk_DNA_RNA_ext	NA	MetaG	AHX_AEXIOSF_r1	ERR1726672	run_AHX_AEXIOSF_6_D2CBEACXX.IND4	ftp.sra.ebi.ac.uk/vol1/fastq/ERR172/002/ERR1726672/ERR1726672_1.fastq.gz;ftp.sra.ebi.ac.uk/vol1/fastq/ERR172/002/ERR1726672/ERR1726672_2.fastq.gz;	ftp.sra.ebi.ac.uk/vol1/err/ERR172/002/ERR1726672
MED_25_50M	TARA_E500000200	SAMEA2657045	ERS488521	3	2.3153648673308442	0.04090505981490723	59.01135968900451	39.41	19.38	MED	51.7	Oligotrophic Seas	TARA	TARA_25	[DCM] deep chlorophyll maximum layer (ENVO:01000326)	TARA_20091123T1620Z_025_EVENT_NET	50	48	52	180	2000	TARA_025_DCM_180-2000	SEQ-(500mL-or-15min)_N180-2000	TARA_20091123T1620Z_025_EVENT_NET_DCM_(50m)_SEQ-(500mL-or-15min)_N180-2000_E500000200	PRJEB4352	Euk_DNA_RNA_ext	NA	MetaG	AHX_AEXIOSF_r1	ERR1726618	run_AHX_AEXIOSF_1_C0KFBACXX.IND4	ftp.sra.ebi.ac.uk/vol1/fastq/ERR172/008/ERR1726618/ERR1726618_1.fastq.gz;ftp.sra.ebi.ac.uk/vol1/fastq/ERR172/008/ERR1726618/ERR1726618_2.fastq.gz;	ftp.sra.ebi.ac.uk/vol1/err/ERR172/008/ERR1726618
MED_25_50M	TARA_E500000306	SAMEA2619791	ERS488518	3	2.3153648673308442	0.04090505981490723	59.01135968900451	39.41	19.38	MED	51.7	Oligotrophic Seas	TARA	TARA_25	[DCM] deep chlorophyll maximum layer (ENVO:01000326)	TARA_20091123T1352Z_025_EVENT_PUMP	50	48	52	<0.22	0.22	TARA_025_DCM_<-0.22	SEQ-(FeCl3)_W<0.22	TARA_20091123T1352Z_025_EVENT_PUMP_DCM_(50m)_SEQ-(FeCl3)_W<0.22_E500000306	PRJEB4419	Virus_DNA_ext	NA	MetaG_virus	APX_AAVOSW_r3	ERR594375	run_APX_AAVOSW_8_D11VRACXX.IND11	ftp.sra.ebi.ac.uk/vol1/fastq/ERR594/ERR594375/ERR594375_1.fastq.gz;ftp.sra.ebi.ac.uk/vol1/fastq/ERR594/ERR594375/ERR594375_2.fastq.gz;	ftp.sra.ebi.ac.uk/vol1/err/ERR594/ERR594375
MED_25_50M	TARA_E500000331	SAMEA2619782	ERS488509	3	2.3153648673308442	0.04090505981490723	59.01135968900451	39.41	19.38	MED	51.7	Oligotrophic Seas	TARA	TARA_25	[DCM] deep chlorophyll maximum layer (ENVO:01000326)	TARA_20091123T1352Z_025_EVENT_PUMP	50	48	52	0.22	1.6	TARA_025_DCM_0.22-1.6	SEQ-(100L)_W0.22-1.6	TARA_20091123T1352Z_025_EVENT_PUMP_DCM_(50m)_SEQ-(100L)_W0.22-1.6_E500000331	PRJEB1787	Acinas_Prok_DNA_ext	NA	MetaG	APY_ABGIOSF_r1	ERR599153	run_APY_ABGIOSF_1_D074HACXX.IND12	ftp.sra.ebi.ac.uk/vol1/fastq/ERR599/ERR599153/ERR599153_1.fastq.gz;ftp.sra.ebi.ac.uk/vol1/fastq/ERR599/ERR599153/ERR599153_2.fastq.gz;	ftp.sra.ebi.ac.uk/vol1/err/ERR599/ERR599153
MED_25_50M	TARA_E500000331	SAMEA2619782	ERS488509	3	2.3153648673308442	0.04090505981490723	59.01135968900451	39.41	19.38	MED	51.7	Oligotrophic Seas	TARA	TARA_25	[DCM] deep chlorophyll maximum layer (ENVO:01000326)	TARA_20091123T1352Z_025_EVENT_PUMP	50	48	52	0.22	1.6	TARA_025_DCM_0.22-1.6	SEQ-(100L)_W0.22-1.6	TARA_20091123T1352Z_025_EVENT_PUMP_DCM_(50m)_SEQ-(100L)_W0.22-1.6_E500000331	PRJEB1787	Acinas_Prok_DNA_ext	NA	MetaG	APY_ABGIOSF_r1	ERR599094	run_APY_ABGIOSF_5_C120RACXX.IND12	ftp.sra.ebi.ac.uk/vol1/fastq/ERR599/ERR599094/ERR599094_1.fastq.gz;ftp.sra.ebi.ac.uk/vol1/fastq/ERR599/ERR599094/ERR599094_2.fastq.gz;	ftp.sra.ebi.ac.uk/vol1/err/ERR599/ERR599094
MED_25_50M	TARA_A100000396	SAMEA2619788	ERS488515	3	2.3153648673308442	0.04090505981490723	59.01135968900451	39.41	19.38	MED	51.7	Oligotrophic Seas	TARA	TARA_25	[DCM] deep chlorophyll maximum layer (ENVO:01000326)	TARA_20091123T1352Z_025_EVENT_PUMP	50	48	52	0.8	5	TARA_025_DCM_0.8-5	SEQ-(100L-or-15min)_W0.8-5	TARA_20091123T1352Z_025_EVENT_PUMP_DCM_(50m)_SEQ-(100L-or-15min)_W0.8-5_A100000396	PRJEB6609	Euk_DNA_RNA_ext	NA	SMART_dT	ARC_AVNAOSW_r1	ERR1711898	run_ARC_AVNAOSW_4_C179JACXX.IND4	ftp.sra.ebi.ac.uk/vol1/fastq/ERR171/008/ERR1711898/ERR1711898_1.fastq.gz;ftp.sra.ebi.ac.uk/vol1/fastq/ERR171/008/ERR1711898/ERR1711898_2.fastq.gz;	ftp.sra.ebi.ac.uk/vol1/err/ERR171/008/ERR1711898
MED_25_50M	TARA_A100000396	SAMEA2619788	ERS488515	3	2.3153648673308442	0.04090505981490723	59.01135968900451	39.41	19.38	MED	51.7	Oligotrophic Seas	TARA	TARA_25	[DCM] deep chlorophyll maximum layer (ENVO:01000326)	TARA_20091123T1352Z_025_EVENT_PUMP	50	48	52	0.8	5	TARA_025_DCM_0.8-5	SEQ-(100L-or-15min)_W0.8-5	TARA_20091123T1352Z_025_EVENT_PUMP_DCM_(50m)_SEQ-(100L-or-15min)_W0.8-5_A100000396	PRJEB6609	Euk_DNA_RNA_ext	NA	SMART_dT	ARC_AVNAOSW_r1	ERR1712167	run_ARC_AVNAOSW_6_C2MJFACXX.IND4	ftp.sra.ebi.ac.uk/vol1/fastq/ERR171/007/ERR1712167/ERR1712167_1.fastq.gz;ftp.sra.ebi.ac.uk/vol1/fastq/ERR171/007/ERR1712167/ERR1712167_2.fastq.gz;	ftp.sra.ebi.ac.uk/vol1/err/ERR171/007/ERR1712167
MED_25_50M	TARA_A100000398	SAMEA2619789	ERS488516	3	2.3153648673308442	0.04090505981490723	59.01135968900451	39.41	19.38	MED	51.7	Oligotrophic Seas	TARA	TARA_25	[DCM] deep chlorophyll maximum layer (ENVO:01000326)	TARA_20091123T1352Z_025_EVENT_PUMP	50	48	52	5	20	TARA_025_DCM_5-20	SEQ-(500mL-or-15min)_W5-20	TARA_20091123T1352Z_025_EVENT_PUMP_DCM_(50m)_SEQ-(500mL-or-15min)_W5-20_A100000398	PRJEB6609	Euk_DNA_RNA_ext	NA	SMART_dT	ARC_AVPAOSW_r1	ERR1712184	run_ARC_AVPAOSW_4_C179JACXX.IND1	ftp.sra.ebi.ac.uk/vol1/fastq/ERR171/004/ERR1712184/ERR1712184_1.fastq.gz;ftp.sra.ebi.ac.uk/vol1/fastq/ERR171/004/ERR1712184/ERR1712184_2.fastq.gz;	ftp.sra.ebi.ac.uk/vol1/err/ERR171/004/ERR1712184
MED_25_50M	TARA_A100000398	SAMEA2619789	ERS488516	3	2.3153648673308442	0.04090505981490723	59.01135968900451	39.41	19.38	MED	51.7	Oligotrophic Seas	TARA	TARA_25	[DCM] deep chlorophyll maximum layer (ENVO:01000326)	TARA_20091123T1352Z_025_EVENT_PUMP	50	48	52	5	20	TARA_025_DCM_5-20	SEQ-(500mL-or-15min)_W5-20	TARA_20091123T1352Z_025_EVENT_PUMP_DCM_(50m)_SEQ-(500mL-or-15min)_W5-20_A100000398	PRJEB6609	Euk_DNA_RNA_ext	NA	SMART_dT	ARC_AVPAOSW_r1	ERR1712110	run_ARC_AVPAOSW_5_C2FR6ACXX.IND1	ftp.sra.ebi.ac.uk/vol1/fastq/ERR171/000/ERR1712110/ERR1712110_1.fastq.gz;ftp.sra.ebi.ac.uk/vol1/fastq/ERR171/000/ERR1712110/ERR1712110_2.fastq.gz;	ftp.sra.ebi.ac.uk/vol1/err/ERR171/000/ERR1712110
MED_25_50M	TARA_E500000200	SAMEA2657045	ERS488521	3	2.3153648673308442	0.04090505981490723	59.01135968900451	39.41	19.38	MED	51.7	Oligotrophic Seas	TARA	TARA_25	[DCM] deep chlorophyll maximum layer (ENVO:01000326)	TARA_20091123T1620Z_025_EVENT_NET	50	48	52	180	2000	TARA_025_DCM_180-2000	SEQ-(500mL-or-15min)_N180-2000	TARA_20091123T1620Z_025_EVENT_NET_DCM_(50m)_SEQ-(500mL-or-15min)_N180-2000_E500000200	PRJEB6609	Euk_DNA_RNA_ext	NA	SMART_dT	ARC_AVRAOSW_r1	ERR1711984	run_ARC_AVRAOSW_5_C179JACXX.IND7	ftp.sra.ebi.ac.uk/vol1/fastq/ERR171/004/ERR1711984/ERR1711984_1.fastq.gz;ftp.sra.ebi.ac.uk/vol1/fastq/ERR171/004/ERR1711984/ERR1711984_2.fastq.gz;	ftp.sra.ebi.ac.uk/vol1/err/ERR171/004/ERR1711984
MED_25_50M	TARA_E500000200	SAMEA2657045	ERS488521	3	2.3153648673308442	0.04090505981490723	59.01135968900451	39.41	19.38	MED	51.7	Oligotrophic Seas	TARA	TARA_25	[DCM] deep chlorophyll maximum layer (ENVO:01000326)	TARA_20091123T1620Z_025_EVENT_NET	50	48	52	180	2000	TARA_025_DCM_180-2000	SEQ-(500mL-or-15min)_N180-2000	TARA_20091123T1620Z_025_EVENT_NET_DCM_(50m)_SEQ-(500mL-or-15min)_N180-2000_E500000200	PRJEB6609	Euk_DNA_RNA_ext	NA	SMART_dT	ARC_AVRAOSW_r1	ERR1712030	run_ARC_AVRAOSW_6_C2FR6ACXX.IND7	ftp.sra.ebi.ac.uk/vol1/fastq/ERR171/000/ERR1712030/ERR1712030_1.fastq.gz;ftp.sra.ebi.ac.uk/vol1/fastq/ERR171/000/ERR1712030/ERR1712030_2.fastq.gz;	ftp.sra.ebi.ac.uk/vol1/err/ERR171/000/ERR1712030
MED_25_50M	TARA_E500000196	SAMEA2657037	ERS488508	3	2.3153648673308442	0.04090505981490723	59.01135968900451	39.41	19.38	MED	51.7	Oligotrophic Seas	TARA	TARA_25	[DCM] deep chlorophyll maximum layer (ENVO:01000326)	TARA_20091123T1308Z_025_EVENT_NET	50	48	52	20	180	TARA_025_DCM_20-180	SEQ-(500mL-or-15min)_N20-180	TARA_20091123T1308Z_025_EVENT_NET_DCM_(50m)_SEQ-(500mL-or-15min)_N20-180_E500000196	PRJEB6609	Euk_DNA_RNA_ext	NA	TS_RNA	ARD_AVQAOSW_r1	ERR1719216	run_ARD_AVQAOSW_5_C1K33ACXX.IND2	ftp.sra.ebi.ac.uk/vol1/fastq/ERR171/006/ERR1719216/ERR1719216_1.fastq.gz;ftp.sra.ebi.ac.uk/vol1/fastq/ERR171/006/ERR1719216/ERR1719216_2.fastq.gz;	ftp.sra.ebi.ac.uk/vol1/err/ERR171/006/ERR1719216
MED_25_50M	TARA_E500000196	SAMEA2657037	ERS488508	3	2.3153648673308442	0.04090505981490723	59.01135968900451	39.41	19.38	MED	51.7	Oligotrophic Seas	TARA	TARA_25	[DCM] deep chlorophyll maximum layer (ENVO:01000326)	TARA_20091123T1308Z_025_EVENT_NET	50	48	52	20	180	TARA_025_DCM_20-180	SEQ-(500mL-or-15min)_N20-180	TARA_20091123T1308Z_025_EVENT_NET_DCM_(50m)_SEQ-(500mL-or-15min)_N20-180_E500000196	PRJEB6609	Euk_DNA_RNA_ext	NA	TS_RNA	ARD_AVQAOSW_r1	ERR1719361	run_ARD_AVQAOSW_6_D274CACXX.IND2	ftp.sra.ebi.ac.uk/vol1/fastq/ERR171/001/ERR1719361/ERR1719361_1.fastq.gz;ftp.sra.ebi.ac.uk/vol1/fastq/ERR171/001/ERR1719361/ERR1719361_2.fastq.gz;	ftp.sra.ebi.ac.uk/vol1/err/ERR171/001/ERR1719361
MED_25_50M	TARA_A100000396	SAMEA2619788	ERS488515	3	2.3153648673308442	0.04090505981490723	59.01135968900451	39.41	19.38	MED	51.7	Oligotrophic Seas	TARA	TARA_25	[DCM] deep chlorophyll maximum layer (ENVO:01000326)	TARA_20091123T1352Z_025_EVENT_PUMP	50	48	52	0.8	5	TARA_025_DCM_0.8-5	SEQ-(100L-or-15min)_W0.8-5	TARA_20091123T1352Z_025_EVENT_PUMP_DCM_(50m)_SEQ-(100L-or-15min)_W0.8-5_A100000396	PRJEB6610	NA	18S_PCR	MetaBar_18S	ARG_AEMOSW_r1	ERR562373	run_ARG_AEMOSW_1_70H17AAXX.IND12	ftp.sra.ebi.ac.uk/vol1/fastq/ERR562/ERR562373/ERR562373_1.fastq.gz;ftp.sra.ebi.ac.uk/vol1/fastq/ERR562/ERR562373/ERR562373_2.fastq.gz;	ftp.sra.ebi.ac.uk/vol1/err/ERR562/ERR562373
MED_25_50M	TARA_A100000398	SAMEA2619789	ERS488516	3	2.3153648673308442	0.04090505981490723	59.01135968900451	39.41	19.38	MED	51.7	Oligotrophic Seas	TARA	TARA_25	[DCM] deep chlorophyll maximum layer (ENVO:01000326)	TARA_20091123T1352Z_025_EVENT_PUMP	50	48	52	5	20	TARA_025_DCM_5-20	SEQ-(500mL-or-15min)_W5-20	TARA_20091123T1352Z_025_EVENT_PUMP_DCM_(50m)_SEQ-(500mL-or-15min)_W5-20_A100000398	PRJEB6610	NA	18S_PCR	MetaBar_18S	ARG_AENOSW_r1	ERR562679	run_ARG_AENOSW_1_64MD3AAXX.IND12	ftp.sra.ebi.ac.uk/vol1/fastq/ERR562/ERR562679/ERR562679_1.fastq.gz;ftp.sra.ebi.ac.uk/vol1/fastq/ERR562/ERR562679/ERR562679_2.fastq.gz;	ftp.sra.ebi.ac.uk/vol1/err/ERR562/ERR562679
MED_25_50M	TARA_E500000196	SAMEA2657037	ERS488508	3	2.3153648673308442	0.04090505981490723	59.01135968900451	39.41	19.38	MED	51.7	Oligotrophic Seas	TARA	TARA_25	[DCM] deep chlorophyll maximum layer (ENVO:01000326)	TARA_20091123T1308Z_025_EVENT_NET	50	48	52	20	180	TARA_025_DCM_20-180	SEQ-(500mL-or-15min)_N20-180	TARA_20091123T1308Z_025_EVENT_NET_DCM_(50m)_SEQ-(500mL-or-15min)_N20-180_E500000196	PRJEB6610	NA	18S_PCR	MetaBar_18S	ARG_AEPOSW_r1	ERR562639	run_ARG_AEPOSW_2_70H17AAXX.IND1	ftp.sra.ebi.ac.uk/vol1/fastq/ERR562/ERR562639/ERR562639_1.fastq.gz;ftp.sra.ebi.ac.uk/vol1/fastq/ERR562/ERR562639/ERR562639_2.fastq.gz;	ftp.sra.ebi.ac.uk/vol1/err/ERR562/ERR562639
MED_25_50M	TARA_E500000200	SAMEA2657045	ERS488521	3	2.3153648673308442	0.04090505981490723	59.01135968900451	39.41	19.38	MED	51.7	Oligotrophic Seas	TARA	TARA_25	[DCM] deep chlorophyll maximum layer (ENVO:01000326)	TARA_20091123T1620Z_025_EVENT_NET	50	48	52	180	2000	TARA_025_DCM_180-2000	SEQ-(500mL-or-15min)_N180-2000	TARA_20091123T1620Z_025_EVENT_NET_DCM_(50m)_SEQ-(500mL-or-15min)_N180-2000_E500000200	PRJEB6610	NA	18S_PCR	MetaBar_18S	ARG_AEQOSW_r1	ERR562708	run_ARG_AEQOSW_2_70H17AAXX.IND2	ftp.sra.ebi.ac.uk/vol1/fastq/ERR562/ERR562708/ERR562708_1.fastq.gz;ftp.sra.ebi.ac.uk/vol1/fastq/ERR562/ERR562708/ERR562708_2.fastq.gz;	ftp.sra.ebi.ac.uk/vol1/err/ERR562/ERR562708
MED_30_05M	TARA_A100001640	SAMEA2591115	ERS478024	3	5.479088469261281	0.03841652365194804	142.82365080241007	33.92	32.89	MED	5.4	Oligotrophic Seas	TARA	TARA_30	[SRF] surface water layer (ENVO:00010504)	TARA_20091215T1041Z_030_EVENT_PUMP	5	3	7	0.8	5	TARA_030_SRF_0.8-5	SEQ-(100L-or-15min)_W0.8-5	TARA_20091215T1041Z_030_EVENT_PUMP_SRF_(5m)_SEQ-(100L-or-15min)_W0.8-5_A100001640	PRJEB4352	Euk_DNA_RNA_ext	NA	MetaG	AHX_ABCOSU_r1	ERR538186	run_AHX_ABCOSU_8_C2EV3ACXX	ftp.sra.ebi.ac.uk/vol1/fastq/ERR538/ERR538186/ERR538186_1.fastq.gz;ftp.sra.ebi.ac.uk/vol1/fastq/ERR538/ERR538186/ERR538186_2.fastq.gz;	ftp.sra.ebi.ac.uk/vol1/err/ERR538/ERR538186
MED_30_05M	TARA_A100001638	SAMEA2591116	ERS478025	3	5.479088469261281	0.03841652365194804	142.82365080241007	33.92	32.89	MED	5.4	Oligotrophic Seas	TARA	TARA_30	[SRF] surface water layer (ENVO:00010504)	TARA_20091215T1041Z_030_EVENT_PUMP	5	3	7	5	20	TARA_030_SRF_5-20	SEQ-(500mL-or-15min)_W5-20	TARA_20091215T1041Z_030_EVENT_PUMP_SRF_(5m)_SEQ-(500mL-or-15min)_W5-20_A100001638	PRJEB4352	Euk_DNA_RNA_ext	NA	MetaG	AHX_ABDOSU_r1	ERR538178	run_AHX_ABDOSU_1_C2FGHACXX	ftp.sra.ebi.ac.uk/vol1/fastq/ERR538/ERR538178/ERR538178_1.fastq.gz;ftp.sra.ebi.ac.uk/vol1/fastq/ERR538/ERR538178/ERR538178_2.fastq.gz;	ftp.sra.ebi.ac.uk/vol1/err/ERR538/ERR538178
MED_30_05M	TARA_A100001646	SAMEA2611384	ERS478033	3	5.479088469261281	0.03841652365194804	142.82365080241007	33.92	32.89	MED	5.4	Oligotrophic Seas	TARA	TARA_30	[SRF] surface water layer (ENVO:00010504)	TARA_20091215T1113Z_030_EVENT_NET	5	3	7	20	180	TARA_030_SRF_20-180	SEQ-(500mL-or-15min)_N20-180	TARA_20091215T1113Z_030_EVENT_NET_SRF_(5m)_SEQ-(500mL-or-15min)_N20-180_A100001646	PRJEB4352	Euk_DNA_RNA_ext	NA	MetaG	AHX_ABEOSU_r1	ERR538189	run_AHX_ABEOSU_2_C2FGHACXX	ftp.sra.ebi.ac.uk/vol1/fastq/ERR538/ERR538189/ERR538189_1.fastq.gz;ftp.sra.ebi.ac.uk/vol1/fastq/ERR538/ERR538189/ERR538189_2.fastq.gz;	ftp.sra.ebi.ac.uk/vol1/err/ERR538/ERR538189
MED_30_05M	TARA_A100001640	SAMEA2189663	ERS329510	3	5.479088469261281	0.03841652365194804	142.82365080241007	33.92	32.89	MED	5.4	Oligotrophic Seas	TARA	TARA_30	[SRF] surface water layer (ENVO:00010504)	TARA_20091215T1041Z_030_EVENT_PUMP	5	3	7	0.8	5	TARA_030_SRF_0.8-5	SEQ-(100L-or-15min)_W0.8-5	TARA_20091215T1041Z_030_EVENT_PUMP_SRF_(5m)_SEQ-(100L-or-15min)_W0.8-5_A100001640	PRJEB4352	Euk_DNA_RNA_ext	NA	MetaG	AHXABCOSU	ERR318604	run_AHX_ABCOSU_5_627DCAAXX	ftp.sra.ebi.ac.uk/vol1/fastq/ERR318/ERR318604/ERR318604_1.fastq.gz;ftp.sra.ebi.ac.uk/vol1/fastq/ERR318/ERR318604/ERR318604_2.fastq.gz;	ftp.sra.ebi.ac.uk/vol1/err/ERR318/ERR318604
MED_30_05M	TARA_A100001640	SAMEA2189663	ERS329510	3	5.479088469261281	0.03841652365194804	142.82365080241007	33.92	32.89	MED	5.4	Oligotrophic Seas	TARA	TARA_30	[SRF] surface water layer (ENVO:00010504)	TARA_20091215T1041Z_030_EVENT_PUMP	5	3	7	0.8	5	TARA_030_SRF_0.8-5	SEQ-(100L-or-15min)_W0.8-5	TARA_20091215T1041Z_030_EVENT_PUMP_SRF_(5m)_SEQ-(100L-or-15min)_W0.8-5_A100001640	PRJEB4352	Euk_DNA_RNA_ext	NA	MetaG	AHXABCOSU	ERR318607	run_AHX_ABCOSU_6_627DCAAXX	ftp.sra.ebi.ac.uk/vol1/fastq/ERR318/ERR318607/ERR318607_1.fastq.gz;ftp.sra.ebi.ac.uk/vol1/fastq/ERR318/ERR318607/ERR318607_2.fastq.gz;	ftp.sra.ebi.ac.uk/vol1/err/ERR318/ERR318607
MED_30_05M	TARA_A100001638	SAMEA2189656	ERS329503	3	5.479088469261281	0.03841652365194804	142.82365080241007	33.92	32.89	MED	5.4	Oligotrophic Seas	TARA	TARA_30	[SRF] surface water layer (ENVO:00010504)	TARA_20091215T1041Z_030_EVENT_PUMP	5	3	7	5	20	TARA_030_SRF_5-20	SEQ-(500mL-or-15min)_W5-20	TARA_20091215T1041Z_030_EVENT_PUMP_SRF_(5m)_SEQ-(500mL-or-15min)_W5-20_A100001638	PRJEB4352	Euk_DNA_RNA_ext	NA	MetaG	AHXABDOSU	ERR318589	run_AHX_ABDOSU_7_627DCAAXX	ftp.sra.ebi.ac.uk/vol1/fastq/ERR318/ERR318589/ERR318589_1.fastq.gz;ftp.sra.ebi.ac.uk/vol1/fastq/ERR318/ERR318589/ERR318589_2.fastq.gz;	ftp.sra.ebi.ac.uk/vol1/err/ERR318/ERR318589
MED_30_05M	TARA_A100001638	SAMEA2189656	ERS329503	3	5.479088469261281	0.03841652365194804	142.82365080241007	33.92	32.89	MED	5.4	Oligotrophic Seas	TARA	TARA_30	[SRF] surface water layer (ENVO:00010504)	TARA_20091215T1041Z_030_EVENT_PUMP	5	3	7	5	20	TARA_030_SRF_5-20	SEQ-(500mL-or-15min)_W5-20	TARA_20091215T1041Z_030_EVENT_PUMP_SRF_(5m)_SEQ-(500mL-or-15min)_W5-20_A100001638	PRJEB4352	Euk_DNA_RNA_ext	NA	MetaG	AHXABDOSU	ERR318602	run_AHX_ABDOSU_8_627DCAAXX	ftp.sra.ebi.ac.uk/vol1/fastq/ERR318/ERR318602/ERR318602_1.fastq.gz;ftp.sra.ebi.ac.uk/vol1/fastq/ERR318/ERR318602/ERR318602_2.fastq.gz;	ftp.sra.ebi.ac.uk/vol1/err/ERR318/ERR318602
MED_30_05M	TARA_A100001646	SAMEA2189658	ERS329505	3	5.479088469261281	0.03841652365194804	142.82365080241007	33.92	32.89	MED	5.4	Oligotrophic Seas	TARA	TARA_30	[SRF] surface water layer (ENVO:00010504)	TARA_20091215T1113Z_030_EVENT_NET	5	3	7	20	180	TARA_030_SRF_20-180	SEQ-(500mL-or-15min)_N20-180	TARA_20091215T1113Z_030_EVENT_NET_SRF_(5m)_SEQ-(500mL-or-15min)_N20-180_A100001646	PRJEB4352	Euk_DNA_RNA_ext	NA	MetaG	AHXABEOSU	ERR318616	run_AHX_ABEOSU_1_62J5HAAXX	ftp.sra.ebi.ac.uk/vol1/fastq/ERR318/ERR318616/ERR318616_1.fastq.gz;ftp.sra.ebi.ac.uk/vol1/fastq/ERR318/ERR318616/ERR318616_2.fastq.gz;	ftp.sra.ebi.ac.uk/vol1/err/ERR318/ERR318616
MED_30_05M	TARA_A100001646	SAMEA2189658	ERS329505	3	5.479088469261281	0.03841652365194804	142.82365080241007	33.92	32.89	MED	5.4	Oligotrophic Seas	TARA	TARA_30	[SRF] surface water layer (ENVO:00010504)	TARA_20091215T1113Z_030_EVENT_NET	5	3	7	20	180	TARA_030_SRF_20-180	SEQ-(500mL-or-15min)_N20-180	TARA_20091215T1113Z_030_EVENT_NET_SRF_(5m)_SEQ-(500mL-or-15min)_N20-180_A100001646	PRJEB4352	Euk_DNA_RNA_ext	NA	MetaG	AHXABEOSU	ERR318585	run_AHX_ABEOSU_2_62J5HAAXX	ftp.sra.ebi.ac.uk/vol1/fastq/ERR318/ERR318585/ERR318585_1.fastq.gz;ftp.sra.ebi.ac.uk/vol1/fastq/ERR318/ERR318585/ERR318585_2.fastq.gz;	ftp.sra.ebi.ac.uk/vol1/err/ERR318/ERR318585
MED_30_05M	TARA_A100001648	SAMEA2189654	ERS329501	3	5.479088469261281	0.03841652365194804	142.82365080241007	33.92	32.89	MED	5.4	Oligotrophic Seas	TARA	TARA_30	[SRF] surface water layer (ENVO:00010504)	TARA_20091215T1244Z_030_EVENT_NET	5	3	7	180	2000	TARA_030_SRF_180-2000	SEQ-(500mL-or-15min)_N180-2000	TARA_20091215T1244Z_030_EVENT_NET_SRF_(5m)_SEQ-(500mL-or-15min)_N180-2000_A100001648	PRJEB4352	Euk_DNA_RNA_ext	NA	MetaG	AHXABFOSW	ERR318609	run_AHX_ABFOSW_3_62J5HAAXX.M2T	ftp.sra.ebi.ac.uk/vol1/fastq/ERR318/ERR318609/ERR318609_1.fastq.gz;ftp.sra.ebi.ac.uk/vol1/fastq/ERR318/ERR318609/ERR318609_2.fastq.gz;	ftp.sra.ebi.ac.uk/vol1/err/ERR318/ERR318609
MED_30_05M	TARA_A100001648	SAMEA2189654	ERS329501	3	5.479088469261281	0.03841652365194804	142.82365080241007	33.92	32.89	MED	5.4	Oligotrophic Seas	TARA	TARA_30	[SRF] surface water layer (ENVO:00010504)	TARA_20091215T1244Z_030_EVENT_NET	5	3	7	180	2000	TARA_030_SRF_180-2000	SEQ-(500mL-or-15min)_N180-2000	TARA_20091215T1244Z_030_EVENT_NET_SRF_(5m)_SEQ-(500mL-or-15min)_N180-2000_A100001648	PRJEB4352	Euk_DNA_RNA_ext	NA	MetaG	AHXABFOSW	ERR318614	run_AHX_ABFOSW_4_62J5HAAXX.M2T	ftp.sra.ebi.ac.uk/vol1/fastq/ERR318/ERR318614/ERR318614_1.fastq.gz;ftp.sra.ebi.ac.uk/vol1/fastq/ERR318/ERR318614/ERR318614_2.fastq.gz;	ftp.sra.ebi.ac.uk/vol1/err/ERR318/ERR318614
MED_30_05M	TARA_A100001648	SAMEA2189654	ERS329501	3	5.479088469261281	0.03841652365194804	142.82365080241007	33.92	32.89	MED	5.4	Oligotrophic Seas	TARA	TARA_30	[SRF] surface water layer (ENVO:00010504)	TARA_20091215T1244Z_030_EVENT_NET	5	3	7	180	2000	TARA_030_SRF_180-2000	SEQ-(500mL-or-15min)_N180-2000	TARA_20091215T1244Z_030_EVENT_NET_SRF_(5m)_SEQ-(500mL-or-15min)_N180-2000_A100001648	PRJEB4352	Euk_DNA_RNA_ext	NA	MetaG	AHXABFOSW	ERR318608	run_AHX_ABFOSW_5_62J5HAAXX.M2T	ftp.sra.ebi.ac.uk/vol1/fastq/ERR318/ERR318608/ERR318608_1.fastq.gz;ftp.sra.ebi.ac.uk/vol1/fastq/ERR318/ERR318608/ERR318608_2.fastq.gz;	ftp.sra.ebi.ac.uk/vol1/err/ERR318/ERR318608
MED_30_05M	TARA_A100001648	SAMEA2189654	ERS329501	3	5.479088469261281	0.03841652365194804	142.82365080241007	33.92	32.89	MED	5.4	Oligotrophic Seas	TARA	TARA_30	[SRF] surface water layer (ENVO:00010504)	TARA_20091215T1244Z_030_EVENT_NET	5	3	7	180	2000	TARA_030_SRF_180-2000	SEQ-(500mL-or-15min)_N180-2000	TARA_20091215T1244Z_030_EVENT_NET_SRF_(5m)_SEQ-(500mL-or-15min)_N180-2000_A100001648	PRJEB4352	Euk_DNA_RNA_ext	NA	MetaG	AHXABFOSW	ERR318610	run_AHX_ABFOSW_6_62J5HAAXX.M2T	ftp.sra.ebi.ac.uk/vol1/fastq/ERR318/ERR318610/ERR318610_1.fastq.gz;ftp.sra.ebi.ac.uk/vol1/fastq/ERR318/ERR318610/ERR318610_2.fastq.gz;	ftp.sra.ebi.ac.uk/vol1/err/ERR318/ERR318610
MED_30_05M	TARA_A100001648	SAMEA2189654	ERS329501	3	5.479088469261281	0.03841652365194804	142.82365080241007	33.92	32.89	MED	5.4	Oligotrophic Seas	TARA	TARA_30	[SRF] surface water layer (ENVO:00010504)	TARA_20091215T1244Z_030_EVENT_NET	5	3	7	180	2000	TARA_030_SRF_180-2000	SEQ-(500mL-or-15min)_N180-2000	TARA_20091215T1244Z_030_EVENT_NET_SRF_(5m)_SEQ-(500mL-or-15min)_N180-2000_A100001648	PRJEB4352	Euk_DNA_RNA_ext	NA	MetaG	AHXABFOSW	ERR318587	run_AHX_ABFOSW_7_62J5HAAXX.M2T	ftp.sra.ebi.ac.uk/vol1/fastq/ERR318/ERR318587/ERR318587_1.fastq.gz;ftp.sra.ebi.ac.uk/vol1/fastq/ERR318/ERR318587/ERR318587_2.fastq.gz;	ftp.sra.ebi.ac.uk/vol1/err/ERR318/ERR318587
MED_30_05M	TARA_A100001648	SAMEA2189654	ERS329501	3	5.479088469261281	0.03841652365194804	142.82365080241007	33.92	32.89	MED	5.4	Oligotrophic Seas	TARA	TARA_30	[SRF] surface water layer (ENVO:00010504)	TARA_20091215T1244Z_030_EVENT_NET	5	3	7	180	2000	TARA_030_SRF_180-2000	SEQ-(500mL-or-15min)_N180-2000	TARA_20091215T1244Z_030_EVENT_NET_SRF_(5m)_SEQ-(500mL-or-15min)_N180-2000_A100001648	PRJEB4352	Euk_DNA_RNA_ext	NA	MetaG	AHXABFOSW	ERR318596	run_AHX_ABFOSW_8_62J5HAAXX.M2T	ftp.sra.ebi.ac.uk/vol1/fastq/ERR318/ERR318596/ERR318596_1.fastq.gz;ftp.sra.ebi.ac.uk/vol1/fastq/ERR318/ERR318596/ERR318596_2.fastq.gz;	ftp.sra.ebi.ac.uk/vol1/err/ERR318/ERR318596
MED_30_05M	TARA_A100001015	SAMEA2591108	ERS478017	3	5.479088469261281	0.03841652365194804	142.82365080241007	33.92	32.89	MED	5.4	Oligotrophic Seas	TARA	TARA_30	[SRF] surface water layer (ENVO:00010504)	TARA_20091215T1041Z_030_EVENT_PUMP	5	3	7	0.22	1.6	TARA_030_SRF_0.22-1.6	SEQ-(100L)_W0.22-1.6	TARA_20091215T1041Z_030_EVENT_PUMP_SRF_(5m)_SEQ-(100L)_W0.22-1.6_A100001015	PRJEB1787	Acinas_Prok_DNA_ext	NA	MetaG	APY_COSF_r1	ERR315862	run_APY_COSF_8_D0AE1ACXX.IND7	ftp.sra.ebi.ac.uk/vol1/fastq/ERR315/ERR315862/ERR315862_1.fastq.gz;ftp.sra.ebi.ac.uk/vol1/fastq/ERR315/ERR315862/ERR315862_2.fastq.gz;	ftp.sra.ebi.ac.uk/vol1/err/ERR315/ERR315862
MED_30_05M	TARA_A100001015	SAMEA2591108	ERS478017	3	5.479088469261281	0.03841652365194804	142.82365080241007	33.92	32.89	MED	5.4	Oligotrophic Seas	TARA	TARA_30	[SRF] surface water layer (ENVO:00010504)	TARA_20091215T1041Z_030_EVENT_PUMP	5	3	7	0.22	1.6	TARA_030_SRF_0.22-1.6	SEQ-(100L)_W0.22-1.6	TARA_20091215T1041Z_030_EVENT_PUMP_SRF_(5m)_SEQ-(100L)_W0.22-1.6_A100001015	PRJEB1787	Acinas_Prok_DNA_ext	NA	MetaG	APYCOSE	ERR315863	run_APY_COSE_8_81DHRABXX	ftp.sra.ebi.ac.uk/vol1/fastq/ERR315/ERR315863/ERR315863_1.fastq.gz;ftp.sra.ebi.ac.uk/vol1/fastq/ERR315/ERR315863/ERR315863_2.fastq.gz;	ftp.sra.ebi.ac.uk/vol1/err/ERR315/ERR315863
MED_30_05M	TARA_A100001648	SAMEA2624980	ERS478036	3	5.479088469261281	0.03841652365194804	142.82365080241007	33.92	32.89	MED	5.4	Oligotrophic Seas	TARA	TARA_30	[SRF] surface water layer (ENVO:00010504)	TARA_20091215T1244Z_030_EVENT_NET	5	3	7	180	2000	TARA_030_SRF_180-2000	SEQ-(500mL-or-15min)_N180-2000	TARA_20091215T1244Z_030_EVENT_NET_SRF_(5m)_SEQ-(500mL-or-15min)_N180-2000_A100001648	PRJEB6609	Euk_DNA_RNA_ext	NA	SMART_dT	ARC_AASOSE_r1	ERR550401	run_ARC_AASOSE_8_B06BTABXX	ftp.sra.ebi.ac.uk/vol1/fastq/ERR550/ERR550401/ERR550401_1.fastq.gz;ftp.sra.ebi.ac.uk/vol1/fastq/ERR550/ERR550401/ERR550401_2.fastq.gz;	ftp.sra.ebi.ac.uk/vol1/err/ERR550/ERR550401
MED_30_05M	TARA_A100001638	SAMEA2591116	ERS478025	3	5.479088469261281	0.03841652365194804	142.82365080241007	33.92	32.89	MED	5.4	Oligotrophic Seas	TARA	TARA_30	[SRF] surface water layer (ENVO:00010504)	TARA_20091215T1041Z_030_EVENT_PUMP	5	3	7	5	20	TARA_030_SRF_5-20	SEQ-(500mL-or-15min)_W5-20	TARA_20091215T1041Z_030_EVENT_PUMP_SRF_(5m)_SEQ-(500mL-or-15min)_W5-20_A100001638	PRJEB6609	Euk_DNA_RNA_ext	NA	SMART_dT	ARC_BDSAOSW_r1	ERR550394	run_ARC_BDSAOSW_2_C1K0EACXX.IND13	ftp.sra.ebi.ac.uk/vol1/fastq/ERR550/ERR550394/ERR550394_1.fastq.gz;ftp.sra.ebi.ac.uk/vol1/fastq/ERR550/ERR550394/ERR550394_2.fastq.gz;	ftp.sra.ebi.ac.uk/vol1/err/ERR550/ERR550394
MED_30_05M	TARA_A100001638	SAMEA2591116	ERS478025	3	5.479088469261281	0.03841652365194804	142.82365080241007	33.92	32.89	MED	5.4	Oligotrophic Seas	TARA	TARA_30	[SRF] surface water layer (ENVO:00010504)	TARA_20091215T1041Z_030_EVENT_PUMP	5	3	7	5	20	TARA_030_SRF_5-20	SEQ-(500mL-or-15min)_W5-20	TARA_20091215T1041Z_030_EVENT_PUMP_SRF_(5m)_SEQ-(500mL-or-15min)_W5-20_A100001638	PRJEB6609	Euk_DNA_RNA_ext	NA	SMART_dT	ARC_BDSAOSW_r1	ERR550389	run_ARC_BDSAOSW_2_D2APAACXX.IND13	ftp.sra.ebi.ac.uk/vol1/fastq/ERR550/ERR550389/ERR550389_1.fastq.gz;ftp.sra.ebi.ac.uk/vol1/fastq/ERR550/ERR550389/ERR550389_2.fastq.gz;	ftp.sra.ebi.ac.uk/vol1/err/ERR550/ERR550389
MED_30_05M	TARA_A100001639	SAMEA2591117	ERS478026	3	5.479088469261281	0.03841652365194804	142.82365080241007	33.92	32.89	MED	5.4	Oligotrophic Seas	TARA	TARA_30	[SRF] surface water layer (ENVO:00010504)	TARA_20091215T1041Z_030_EVENT_PUMP	5	3	7	0.8	5	TARA_030_SRF_0.8-5	SEQ-(100L-or-15min)_W0.8-5	TARA_20091215T1041Z_030_EVENT_PUMP_SRF_(5m)_SEQ-(100L-or-15min)_W0.8-5_A100001639	PRJEB6609	Euk_DNA_RNA_ext	NA	SMART_dT	ARCAAIOSE	ERR550404	run_ARC_AAIOSE_1_B037CABXX	ftp.sra.ebi.ac.uk/vol1/fastq/ERR550/ERR550404/ERR550404_1.fastq.gz;ftp.sra.ebi.ac.uk/vol1/fastq/ERR550/ERR550404/ERR550404_2.fastq.gz;	ftp.sra.ebi.ac.uk/vol1/err/ERR550/ERR550404
MED_30_05M	TARA_A100001641	SAMEA2591118	ERS478027	3	5.479088469261281	0.03841652365194804	142.82365080241007	33.92	32.89	MED	5.4	Oligotrophic Seas	TARA	TARA_30	[SRF] surface water layer (ENVO:00010504)	TARA_20091215T1041Z_030_EVENT_PUMP	5	3	7	5	20	TARA_030_SRF_5-20	SEQ-(500mL-or-15min)_W5-20	TARA_20091215T1041Z_030_EVENT_PUMP_SRF_(5m)_SEQ-(500mL-or-15min)_W5-20_A100001641	PRJEB6609	Euk_DNA_RNA_ext	NA	SMART_dT	ARCAAKOSE	ERR550398	run_ARC_AAKOSE_2_B037CABXX	ftp.sra.ebi.ac.uk/vol1/fastq/ERR550/ERR550398/ERR550398_1.fastq.gz;ftp.sra.ebi.ac.uk/vol1/fastq/ERR550/ERR550398/ERR550398_2.fastq.gz;	ftp.sra.ebi.ac.uk/vol1/err/ERR550/ERR550398
MED_30_05M	TARA_A100001647	SAMEA2624983	ERS478034	3	5.479088469261281	0.03841652365194804	142.82365080241007	33.92	32.89	MED	5.4	Oligotrophic Seas	TARA	TARA_30	[SRF] surface water layer (ENVO:00010504)	TARA_20091215T1113Z_030_EVENT_NET	5	3	7	20	180	TARA_030_SRF_20-180	SEQ-(500mL-or-15min)_N20-180	TARA_20091215T1113Z_030_EVENT_NET_SRF_(5m)_SEQ-(500mL-or-15min)_N20-180_A100001647	PRJEB6609	Euk_DNA_RNA_ext	NA	SMART_dT	ARCAALOSE	ERR550395	run_ARC_AALOSE_3_B037CABXX	ftp.sra.ebi.ac.uk/vol1/fastq/ERR550/ERR550395/ERR550395_1.fastq.gz;ftp.sra.ebi.ac.uk/vol1/fastq/ERR550/ERR550395/ERR550395_2.fastq.gz;	ftp.sra.ebi.ac.uk/vol1/err/ERR550/ERR550395
MED_30_05M	TARA_A100001649	SAMEA2624978	ERS478037	3	5.479088469261281	0.03841652365194804	142.82365080241007	33.92	32.89	MED	5.4	Oligotrophic Seas	TARA	TARA_30	[SRF] surface water layer (ENVO:00010504)	TARA_20091215T1244Z_030_EVENT_NET	5	3	7	180	2000	TARA_030_SRF_180-2000	SEQ-(500mL-or-15min)_N180-2000	TARA_20091215T1244Z_030_EVENT_NET_SRF_(5m)_SEQ-(500mL-or-15min)_N180-2000_A100001649	PRJEB6609	Euk_DNA_RNA_ext	NA	SMART_dT	ARCAAMOSE	ERR550385	run_ARC_AAMOSE_4_B037CABXX	ftp.sra.ebi.ac.uk/vol1/fastq/ERR550/ERR550385/ERR550385_1.fastq.gz;ftp.sra.ebi.ac.uk/vol1/fastq/ERR550/ERR550385/ERR550385_2.fastq.gz;	ftp.sra.ebi.ac.uk/vol1/err/ERR550/ERR550385
MED_30_05M	TARA_A100001646	SAMEA2611384	ERS478033	3	5.479088469261281	0.03841652365194804	142.82365080241007	33.92	32.89	MED	5.4	Oligotrophic Seas	TARA	TARA_30	[SRF] surface water layer (ENVO:00010504)	TARA_20091215T1113Z_030_EVENT_NET	5	3	7	20	180	TARA_030_SRF_20-180	SEQ-(500mL-or-15min)_N20-180	TARA_20091215T1113Z_030_EVENT_NET_SRF_(5m)_SEQ-(500mL-or-15min)_N20-180_A100001646	PRJEB6609	Euk_DNA_RNA_ext	NA	TS_RNA	ARD_BDTAOSW_r1	ERR550525	run_ARD_BDTAOSW_1_C1K0UACXX.IND7	ftp.sra.ebi.ac.uk/vol1/fastq/ERR550/ERR550525/ERR550525_1.fastq.gz;ftp.sra.ebi.ac.uk/vol1/fastq/ERR550/ERR550525/ERR550525_2.fastq.gz;	ftp.sra.ebi.ac.uk/vol1/err/ERR550/ERR550525
MED_30_05M	TARA_A100001648	SAMEA2624980	ERS478036	3	5.479088469261281	0.03841652365194804	142.82365080241007	33.92	32.89	MED	5.4	Oligotrophic Seas	TARA	TARA_30	[SRF] surface water layer (ENVO:00010504)	TARA_20091215T1244Z_030_EVENT_NET	5	3	7	180	2000	TARA_030_SRF_180-2000	SEQ-(500mL-or-15min)_N180-2000	TARA_20091215T1244Z_030_EVENT_NET_SRF_(5m)_SEQ-(500mL-or-15min)_N180-2000_A100001648	PRJEB6609	Euk_DNA_RNA_ext	NA	TS_RNA	ARD_BDVAOSW_r1	ERR550517	run_ARD_BDVAOSW_2_C1K0UACXX.IND9	ftp.sra.ebi.ac.uk/vol1/fastq/ERR550/ERR550517/ERR550517_1.fastq.gz;ftp.sra.ebi.ac.uk/vol1/fastq/ERR550/ERR550517/ERR550517_2.fastq.gz;	ftp.sra.ebi.ac.uk/vol1/err/ERR550/ERR550517
MED_30_05M	TARA_A100001640	SAMEA2591115	ERS478024	3	5.479088469261281	0.03841652365194804	142.82365080241007	33.92	32.89	MED	5.4	Oligotrophic Seas	TARA	TARA_30	[SRF] surface water layer (ENVO:00010504)	TARA_20091215T1041Z_030_EVENT_PUMP	5	3	7	0.8	5	TARA_030_SRF_0.8-5	SEQ-(100L-or-15min)_W0.8-5	TARA_20091215T1041Z_030_EVENT_PUMP_SRF_(5m)_SEQ-(100L-or-15min)_W0.8-5_A100001640	PRJEB6610	NA	18S_PCR	MetaBar_18S	ARG_AEROSW_r1	ERR562585	run_ARG_AEROSW_2_70H17AAXX.IND11	ftp.sra.ebi.ac.uk/vol1/fastq/ERR562/ERR562585/ERR562585_1.fastq.gz;ftp.sra.ebi.ac.uk/vol1/fastq/ERR562/ERR562585/ERR562585_2.fastq.gz;	ftp.sra.ebi.ac.uk/vol1/err/ERR562/ERR562585
MED_30_05M	TARA_A100001640	SAMEA2591115	ERS478024	3	5.479088469261281	0.03841652365194804	142.82365080241007	33.92	32.89	MED	5.4	Oligotrophic Seas	TARA	TARA_30	[SRF] surface water layer (ENVO:00010504)	TARA_20091215T1041Z_030_EVENT_PUMP	5	3	7	0.8	5	TARA_030_SRF_0.8-5	SEQ-(100L-or-15min)_W0.8-5	TARA_20091215T1041Z_030_EVENT_PUMP_SRF_(5m)_SEQ-(100L-or-15min)_W0.8-5_A100001640	PRJEB6610	NA	18S_PCR	MetaBar_18S	ARG_AEROSW_r1	ERR562471	run_ARG_AEROSW_6_66109AAXX.IND11	ftp.sra.ebi.ac.uk/vol1/fastq/ERR562/ERR562471/ERR562471_1.fastq.gz;ftp.sra.ebi.ac.uk/vol1/fastq/ERR562/ERR562471/ERR562471_2.fastq.gz;	ftp.sra.ebi.ac.uk/vol1/err/ERR562/ERR562471
MED_30_05M	TARA_A100001638	SAMEA2591116	ERS478025	3	5.479088469261281	0.03841652365194804	142.82365080241007	33.92	32.89	MED	5.4	Oligotrophic Seas	TARA	TARA_30	[SRF] surface water layer (ENVO:00010504)	TARA_20091215T1041Z_030_EVENT_PUMP	5	3	7	5	20	TARA_030_SRF_5-20	SEQ-(500mL-or-15min)_W5-20	TARA_20091215T1041Z_030_EVENT_PUMP_SRF_(5m)_SEQ-(500mL-or-15min)_W5-20_A100001638	PRJEB6610	NA	18S_PCR	MetaBar_18S	ARG_AESOSW_r1	ERR562656	run_ARG_AESOSW_6_D0803ACXX.IND9	ftp.sra.ebi.ac.uk/vol1/fastq/ERR562/ERR562656/ERR562656_1.fastq.gz;ftp.sra.ebi.ac.uk/vol1/fastq/ERR562/ERR562656/ERR562656_2.fastq.gz;	ftp.sra.ebi.ac.uk/vol1/err/ERR562/ERR562656
MED_30_05M	TARA_A100001646	SAMEA2611384	ERS478033	3	5.479088469261281	0.03841652365194804	142.82365080241007	33.92	32.89	MED	5.4	Oligotrophic Seas	TARA	TARA_30	[SRF] surface water layer (ENVO:00010504)	TARA_20091215T1113Z_030_EVENT_NET	5	3	7	20	180	TARA_030_SRF_20-180	SEQ-(500mL-or-15min)_N20-180	TARA_20091215T1113Z_030_EVENT_NET_SRF_(5m)_SEQ-(500mL-or-15min)_N20-180_A100001646	PRJEB6610	NA	18S_PCR	MetaBar_18S	ARG_AETOSW_r1	ERR562515	run_ARG_AETOSW_2_70H17AAXX.IND12	ftp.sra.ebi.ac.uk/vol1/fastq/ERR562/ERR562515/ERR562515_1.fastq.gz;ftp.sra.ebi.ac.uk/vol1/fastq/ERR562/ERR562515/ERR562515_2.fastq.gz;	ftp.sra.ebi.ac.uk/vol1/err/ERR562/ERR562515
MED_30_05M	TARA_A100001648	SAMEA2624980	ERS478036	3	5.479088469261281	0.03841652365194804	142.82365080241007	33.92	32.89	MED	5.4	Oligotrophic Seas	TARA	TARA_30	[SRF] surface water layer (ENVO:00010504)	TARA_20091215T1244Z_030_EVENT_NET	5	3	7	180	2000	TARA_030_SRF_180-2000	SEQ-(500mL-or-15min)_N180-2000	TARA_20091215T1244Z_030_EVENT_NET_SRF_(5m)_SEQ-(500mL-or-15min)_N180-2000_A100001648	PRJEB6610	NA	18S_PCR	MetaBar_18S	ARG_AEVOSW_r1	ERR562529	run_ARG_AEVOSW_3_70H17AAXX.IND1	ftp.sra.ebi.ac.uk/vol1/fastq/ERR562/ERR562529/ERR562529_1.fastq.gz;ftp.sra.ebi.ac.uk/vol1/fastq/ERR562/ERR562529/ERR562529_2.fastq.gz;	ftp.sra.ebi.ac.uk/vol1/err/ERR562/ERR562529
MED_30_70M	TARA_A100001333	SAMEA2591128	ERS478046	3	2.471903783069504	0.018416149541336878	135.1230885265697	33.93	32.77	MED	69.1	Oligotrophic Seas	TARA	TARA_30	[DCM] deep chlorophyll maximum layer (ENVO:01000326)	TARA_20091215T1512Z_030_Combined-EVENTS_CAST	70	66	75	0.8	5	TARA_030_DCM_0.8-5	SEQ-(100L-or-15min)_W0.8-5	TARA_20091215T1512Z_030_Combined-EVENTS_CAST_DCM_(70m)_SEQ-(100L-or-15min)_W0.8-5_A100001333	PRJEB4352	Euk_DNA_RNA_ext	NA	MetaG	AHX_AAVOSU_r1	ERR538179	run_AHX_AAVOSU_5_C2EV3ACXX	ftp.sra.ebi.ac.uk/vol1/fastq/ERR538/ERR538179/ERR538179_1.fastq.gz;ftp.sra.ebi.ac.uk/vol1/fastq/ERR538/ERR538179/ERR538179_2.fastq.gz;	ftp.sra.ebi.ac.uk/vol1/err/ERR538/ERR538179
MED_30_70M	TARA_A100001334	SAMEA2591129	ERS478047	3	2.471903783069504	0.018416149541336878	135.1230885265697	33.93	32.77	MED	69.1	Oligotrophic Seas	TARA	TARA_30	[DCM] deep chlorophyll maximum layer (ENVO:01000326)	TARA_20091215T1512Z_030_Combined-EVENTS_CAST	70	66	75	5	20	TARA_030_DCM_5-20	SEQ-(500mL-or-15min)_W5-20	TARA_20091215T1512Z_030_Combined-EVENTS_CAST_DCM_(70m)_SEQ-(500mL-or-15min)_W5-20_A100001334	PRJEB4352	Euk_DNA_RNA_ext	NA	MetaG	AHX_ABAOSU_r1	ERR538188	run_AHX_ABAOSU_6_C2EV3ACXX	ftp.sra.ebi.ac.uk/vol1/fastq/ERR538/ERR538188/ERR538188_1.fastq.gz;ftp.sra.ebi.ac.uk/vol1/fastq/ERR538/ERR538188/ERR538188_2.fastq.gz;	ftp.sra.ebi.ac.uk/vol1/err/ERR538/ERR538188
MED_30_70M	TARA_A100001333	SAMEA2189655	ERS329502	3	2.471903783069504	0.018416149541336878	135.1230885265697	33.93	32.77	MED	69.1	Oligotrophic Seas	TARA	TARA_30	[DCM] deep chlorophyll maximum layer (ENVO:01000326)	TARA_20091215T1512Z_030_Combined-EVENTS_CAST	70	66	75	0.8	5	TARA_030_DCM_0.8-5	SEQ-(100L-or-15min)_W0.8-5	TARA_20091215T1512Z_030_Combined-EVENTS_CAST_DCM_(70m)_SEQ-(100L-or-15min)_W0.8-5_A100001333	PRJEB4352	Euk_DNA_RNA_ext	NA	MetaG	AHXAAVOSU	ERR318599	run_AHX_AAVOSU_1_627DCAAXX	ftp.sra.ebi.ac.uk/vol1/fastq/ERR318/ERR318599/ERR318599_1.fastq.gz;ftp.sra.ebi.ac.uk/vol1/fastq/ERR318/ERR318599/ERR318599_2.fastq.gz;	ftp.sra.ebi.ac.uk/vol1/err/ERR318/ERR318599
MED_30_70M	TARA_A100001333	SAMEA2189655	ERS329502	3	2.471903783069504	0.018416149541336878	135.1230885265697	33.93	32.77	MED	69.1	Oligotrophic Seas	TARA	TARA_30	[DCM] deep chlorophyll maximum layer (ENVO:01000326)	TARA_20091215T1512Z_030_Combined-EVENTS_CAST	70	66	75	0.8	5	TARA_030_DCM_0.8-5	SEQ-(100L-or-15min)_W0.8-5	TARA_20091215T1512Z_030_Combined-EVENTS_CAST_DCM_(70m)_SEQ-(100L-or-15min)_W0.8-5_A100001333	PRJEB4352	Euk_DNA_RNA_ext	NA	MetaG	AHXAAVOSU	ERR318590	run_AHX_AAVOSU_2_627DCAAXX	ftp.sra.ebi.ac.uk/vol1/fastq/ERR318/ERR318590/ERR318590_1.fastq.gz;ftp.sra.ebi.ac.uk/vol1/fastq/ERR318/ERR318590/ERR318590_2.fastq.gz;	ftp.sra.ebi.ac.uk/vol1/err/ERR318/ERR318590
MED_30_70M	TARA_A100001333	SAMEA2189655	ERS329502	3	2.471903783069504	0.018416149541336878	135.1230885265697	33.93	32.77	MED	69.1	Oligotrophic Seas	TARA	TARA_30	[DCM] deep chlorophyll maximum layer (ENVO:01000326)	TARA_20091215T1512Z_030_Combined-EVENTS_CAST	70	66	75	0.8	5	TARA_030_DCM_0.8-5	SEQ-(100L-or-15min)_W0.8-5	TARA_20091215T1512Z_030_Combined-EVENTS_CAST_DCM_(70m)_SEQ-(100L-or-15min)_W0.8-5_A100001333	PRJEB4352	Euk_DNA_RNA_ext	NA	MetaG	AHXAAVOSW	ERR318597	run_AHX_AAVOSW_7_62FL1AAXX.M1C	ftp.sra.ebi.ac.uk/vol1/fastq/ERR318/ERR318597/ERR318597_1.fastq.gz;ftp.sra.ebi.ac.uk/vol1/fastq/ERR318/ERR318597/ERR318597_2.fastq.gz;	ftp.sra.ebi.ac.uk/vol1/err/ERR318/ERR318597
MED_30_70M	TARA_A100001333	SAMEA2189655	ERS329502	3	2.471903783069504	0.018416149541336878	135.1230885265697	33.93	32.77	MED	69.1	Oligotrophic Seas	TARA	TARA_30	[DCM] deep chlorophyll maximum layer (ENVO:01000326)	TARA_20091215T1512Z_030_Combined-EVENTS_CAST	70	66	75	0.8	5	TARA_030_DCM_0.8-5	SEQ-(100L-or-15min)_W0.8-5	TARA_20091215T1512Z_030_Combined-EVENTS_CAST_DCM_(70m)_SEQ-(100L-or-15min)_W0.8-5_A100001333	PRJEB4352	Euk_DNA_RNA_ext	NA	MetaG	AHXAAVOSW	ERR318586	run_AHX_AAVOSW_8_62FL1AAXX.M1C	ftp.sra.ebi.ac.uk/vol1/fastq/ERR318/ERR318586/ERR318586_1.fastq.gz;ftp.sra.ebi.ac.uk/vol1/fastq/ERR318/ERR318586/ERR318586_2.fastq.gz;	ftp.sra.ebi.ac.uk/vol1/err/ERR318/ERR318586
MED_30_70M	TARA_A100001334	SAMEA2189661	ERS329508	3	2.471903783069504	0.018416149541336878	135.1230885265697	33.93	32.77	MED	69.1	Oligotrophic Seas	TARA	TARA_30	[DCM] deep chlorophyll maximum layer (ENVO:01000326)	TARA_20091215T1512Z_030_Combined-EVENTS_CAST	70	66	75	5	20	TARA_030_DCM_5-20	SEQ-(500mL-or-15min)_W5-20	TARA_20091215T1512Z_030_Combined-EVENTS_CAST_DCM_(70m)_SEQ-(500mL-or-15min)_W5-20_A100001334	PRJEB4352	Euk_DNA_RNA_ext	NA	MetaG	AHXABAOSU	ERR318611	run_AHX_ABAOSU_3_627DCAAXX	ftp.sra.ebi.ac.uk/vol1/fastq/ERR318/ERR318611/ERR318611_1.fastq.gz;ftp.sra.ebi.ac.uk/vol1/fastq/ERR318/ERR318611/ERR318611_2.fastq.gz;	ftp.sra.ebi.ac.uk/vol1/err/ERR318/ERR318611
MED_30_70M	TARA_A100001334	SAMEA2189661	ERS329508	3	2.471903783069504	0.018416149541336878	135.1230885265697	33.93	32.77	MED	69.1	Oligotrophic Seas	TARA	TARA_30	[DCM] deep chlorophyll maximum layer (ENVO:01000326)	TARA_20091215T1512Z_030_Combined-EVENTS_CAST	70	66	75	5	20	TARA_030_DCM_5-20	SEQ-(500mL-or-15min)_W5-20	TARA_20091215T1512Z_030_Combined-EVENTS_CAST_DCM_(70m)_SEQ-(500mL-or-15min)_W5-20_A100001334	PRJEB4352	Euk_DNA_RNA_ext	NA	MetaG	AHXABAOSU	ERR318584	run_AHX_ABAOSU_4_627DCAAXX	ftp.sra.ebi.ac.uk/vol1/fastq/ERR318/ERR318584/ERR318584_1.fastq.gz;ftp.sra.ebi.ac.uk/vol1/fastq/ERR318/ERR318584/ERR318584_2.fastq.gz;	ftp.sra.ebi.ac.uk/vol1/err/ERR318/ERR318584
MED_30_70M	TARA_A100001644	SAMEA2189652	ERS329499	3	2.471903783069504	0.018416149541336878	135.1230885265697	33.93	32.77	MED	69.1	Oligotrophic Seas	TARA	TARA_30	[DCM] deep chlorophyll maximum layer (ENVO:01000326)	TARA_20091215T1305Z_030_EVENT_NET	70	68	72	20	180	TARA_030_DCM_20-180	SEQ-(500mL-or-15min)_N20-180	TARA_20091215T1305Z_030_EVENT_NET_DCM_(70m)_SEQ-(500mL-or-15min)_N20-180_A100001644	PRJEB4352	Euk_DNA_RNA_ext	NA	MetaG	AHXABBOSW	ERR318592	run_AHX_ABBOSW_3_62J5HAAXX.M1G	ftp.sra.ebi.ac.uk/vol1/fastq/ERR318/ERR318592/ERR318592_1.fastq.gz;ftp.sra.ebi.ac.uk/vol1/fastq/ERR318/ERR318592/ERR318592_2.fastq.gz;	ftp.sra.ebi.ac.uk/vol1/err/ERR318/ERR318592
MED_30_70M	TARA_A100001644	SAMEA2189652	ERS329499	3	2.471903783069504	0.018416149541336878	135.1230885265697	33.93	32.77	MED	69.1	Oligotrophic Seas	TARA	TARA_30	[DCM] deep chlorophyll maximum layer (ENVO:01000326)	TARA_20091215T1305Z_030_EVENT_NET	70	68	72	20	180	TARA_030_DCM_20-180	SEQ-(500mL-or-15min)_N20-180	TARA_20091215T1305Z_030_EVENT_NET_DCM_(70m)_SEQ-(500mL-or-15min)_N20-180_A100001644	PRJEB4352	Euk_DNA_RNA_ext	NA	MetaG	AHXABBOSW	ERR318617	run_AHX_ABBOSW_4_62J5HAAXX.M1G	ftp.sra.ebi.ac.uk/vol1/fastq/ERR318/ERR318617/ERR318617_1.fastq.gz;ftp.sra.ebi.ac.uk/vol1/fastq/ERR318/ERR318617/ERR318617_2.fastq.gz;	ftp.sra.ebi.ac.uk/vol1/err/ERR318/ERR318617
MED_30_70M	TARA_A100001644	SAMEA2189652	ERS329499	3	2.471903783069504	0.018416149541336878	135.1230885265697	33.93	32.77	MED	69.1	Oligotrophic Seas	TARA	TARA_30	[DCM] deep chlorophyll maximum layer (ENVO:01000326)	TARA_20091215T1305Z_030_EVENT_NET	70	68	72	20	180	TARA_030_DCM_20-180	SEQ-(500mL-or-15min)_N20-180	TARA_20091215T1305Z_030_EVENT_NET_DCM_(70m)_SEQ-(500mL-or-15min)_N20-180_A100001644	PRJEB4352	Euk_DNA_RNA_ext	NA	MetaG	AHXABBOSW	ERR318612	run_AHX_ABBOSW_5_62J5HAAXX.M1G	ftp.sra.ebi.ac.uk/vol1/fastq/ERR318/ERR318612/ERR318612_1.fastq.gz;ftp.sra.ebi.ac.uk/vol1/fastq/ERR318/ERR318612/ERR318612_2.fastq.gz;	ftp.sra.ebi.ac.uk/vol1/err/ERR318/ERR318612
MED_30_70M	TARA_A100001644	SAMEA2189652	ERS329499	3	2.471903783069504	0.018416149541336878	135.1230885265697	33.93	32.77	MED	69.1	Oligotrophic Seas	TARA	TARA_30	[DCM] deep chlorophyll maximum layer (ENVO:01000326)	TARA_20091215T1305Z_030_EVENT_NET	70	68	72	20	180	TARA_030_DCM_20-180	SEQ-(500mL-or-15min)_N20-180	TARA_20091215T1305Z_030_EVENT_NET_DCM_(70m)_SEQ-(500mL-or-15min)_N20-180_A100001644	PRJEB4352	Euk_DNA_RNA_ext	NA	MetaG	AHXABBOSW	ERR318588	run_AHX_ABBOSW_6_62J5HAAXX.M1G	ftp.sra.ebi.ac.uk/vol1/fastq/ERR318/ERR318588/ERR318588_1.fastq.gz;ftp.sra.ebi.ac.uk/vol1/fastq/ERR318/ERR318588/ERR318588_2.fastq.gz;	ftp.sra.ebi.ac.uk/vol1/err/ERR318/ERR318588
MED_30_70M	TARA_A100001644	SAMEA2189652	ERS329499	3	2.471903783069504	0.018416149541336878	135.1230885265697	33.93	32.77	MED	69.1	Oligotrophic Seas	TARA	TARA_30	[DCM] deep chlorophyll maximum layer (ENVO:01000326)	TARA_20091215T1305Z_030_EVENT_NET	70	68	72	20	180	TARA_030_DCM_20-180	SEQ-(500mL-or-15min)_N20-180	TARA_20091215T1305Z_030_EVENT_NET_DCM_(70m)_SEQ-(500mL-or-15min)_N20-180_A100001644	PRJEB4352	Euk_DNA_RNA_ext	NA	MetaG	AHXABBOSW	ERR318606	run_AHX_ABBOSW_7_62J5HAAXX.M1G	ftp.sra.ebi.ac.uk/vol1/fastq/ERR318/ERR318606/ERR318606_1.fastq.gz;ftp.sra.ebi.ac.uk/vol1/fastq/ERR318/ERR318606/ERR318606_2.fastq.gz;	ftp.sra.ebi.ac.uk/vol1/err/ERR318/ERR318606
MED_30_70M	TARA_A100001644	SAMEA2189652	ERS329499	3	2.471903783069504	0.018416149541336878	135.1230885265697	33.93	32.77	MED	69.1	Oligotrophic Seas	TARA	TARA_30	[DCM] deep chlorophyll maximum layer (ENVO:01000326)	TARA_20091215T1305Z_030_EVENT_NET	70	68	72	20	180	TARA_030_DCM_20-180	SEQ-(500mL-or-15min)_N20-180	TARA_20091215T1305Z_030_EVENT_NET_DCM_(70m)_SEQ-(500mL-or-15min)_N20-180_A100001644	PRJEB4352	Euk_DNA_RNA_ext	NA	MetaG	AHXABBOSW	ERR318591	run_AHX_ABBOSW_8_62J5HAAXX.M1G	ftp.sra.ebi.ac.uk/vol1/fastq/ERR318/ERR318591/ERR318591_1.fastq.gz;ftp.sra.ebi.ac.uk/vol1/fastq/ERR318/ERR318591/ERR318591_2.fastq.gz;	ftp.sra.ebi.ac.uk/vol1/err/ERR318/ERR318591
MED_30_70M	TARA_A100001374	SAMEA2591132	ERS478052	3	2.471903783069504	0.018416149541336878	135.1230885265697	33.93	32.77	MED	69.1	Oligotrophic Seas	TARA	TARA_30	[DCM] deep chlorophyll maximum layer (ENVO:01000326)	TARA_20091215T1512Z_030_Combined-EVENTS_CAST	70	66	75	<0.22	0.22	TARA_030_DCM_<-0.22	SEQ-(FeCl3)_W<0.22	TARA_20091215T1512Z_030_Combined-EVENTS_CAST_DCM_(70m)_SEQ-(FeCl3)_W<0.22_A100001374	PRJEB4419	Virus_DNA_ext	NA	MetaG_virus	APX_AAEOSW_r2	ERR594405	run_APX_AAEOSW_5_C0C2AACXX.IND7	ftp.sra.ebi.ac.uk/vol1/fastq/ERR594/ERR594405/ERR594405_1.fastq.gz;ftp.sra.ebi.ac.uk/vol1/fastq/ERR594/ERR594405/ERR594405_2.fastq.gz;	ftp.sra.ebi.ac.uk/vol1/err/ERR594/ERR594405
MED_30_70M	TARA_A100001011	SAMEA2591122	ERS478040	3	2.471903783069504	0.018416149541336878	135.1230885265697	33.93	32.77	MED	69.1	Oligotrophic Seas	TARA	TARA_30	[DCM] deep chlorophyll maximum layer (ENVO:01000326)	TARA_20091215T1512Z_030_Combined-EVENTS_CAST	70	66	75	0.22	1.6	TARA_030_DCM_0.22-1.6	SEQ-(100L)_W0.22-1.6	TARA_20091215T1512Z_030_Combined-EVENTS_CAST_DCM_(70m)_SEQ-(100L)_W0.22-1.6_A100001011	PRJEB1787	Acinas_Prok_DNA_ext	NA	MetaG	APYDOSU	ERR318620	run_APY_DOSU_1_81519ABXX	ftp.sra.ebi.ac.uk/vol1/fastq/ERR318/ERR318620/ERR318620_1.fastq.gz;ftp.sra.ebi.ac.uk/vol1/fastq/ERR318/ERR318620/ERR318620_2.fastq.gz;	ftp.sra.ebi.ac.uk/vol1/err/ERR318/ERR318620
MED_30_70M	TARA_A100001011	SAMEA2591122	ERS478040	3	2.471903783069504	0.018416149541336878	135.1230885265697	33.93	32.77	MED	69.1	Oligotrophic Seas	TARA	TARA_30	[DCM] deep chlorophyll maximum layer (ENVO:01000326)	TARA_20091215T1512Z_030_Combined-EVENTS_CAST	70	66	75	0.22	1.6	TARA_030_DCM_0.22-1.6	SEQ-(100L)_W0.22-1.6	TARA_20091215T1512Z_030_Combined-EVENTS_CAST_DCM_(70m)_SEQ-(100L)_W0.22-1.6_A100001011	PRJEB1787	Acinas_Prok_DNA_ext	NA	MetaG	APYDOSU	ERR318618	run_APY_DOSU_2_81519ABXX	ftp.sra.ebi.ac.uk/vol1/fastq/ERR318/ERR318618/ERR318618_1.fastq.gz;ftp.sra.ebi.ac.uk/vol1/fastq/ERR318/ERR318618/ERR318618_2.fastq.gz;	ftp.sra.ebi.ac.uk/vol1/err/ERR318/ERR318618
MED_30_70M	TARA_A100001011	SAMEA2591122	ERS478040	3	2.471903783069504	0.018416149541336878	135.1230885265697	33.93	32.77	MED	69.1	Oligotrophic Seas	TARA	TARA_30	[DCM] deep chlorophyll maximum layer (ENVO:01000326)	TARA_20091215T1512Z_030_Combined-EVENTS_CAST	70	66	75	0.22	1.6	TARA_030_DCM_0.22-1.6	SEQ-(100L)_W0.22-1.6	TARA_20091215T1512Z_030_Combined-EVENTS_CAST_DCM_(70m)_SEQ-(100L)_W0.22-1.6_A100001011	PRJEB1787	Acinas_Prok_DNA_ext	NA	MetaG	APYDOSW	ERR318619	run_APY_DOSW_5_62FL1AAXX.M1A	ftp.sra.ebi.ac.uk/vol1/fastq/ERR318/ERR318619/ERR318619_1.fastq.gz;ftp.sra.ebi.ac.uk/vol1/fastq/ERR318/ERR318619/ERR318619_2.fastq.gz;	ftp.sra.ebi.ac.uk/vol1/err/ERR318/ERR318619
MED_30_70M	TARA_A100001011	SAMEA2591122	ERS478040	3	2.471903783069504	0.018416149541336878	135.1230885265697	33.93	32.77	MED	69.1	Oligotrophic Seas	TARA	TARA_30	[DCM] deep chlorophyll maximum layer (ENVO:01000326)	TARA_20091215T1512Z_030_Combined-EVENTS_CAST	70	66	75	0.22	1.6	TARA_030_DCM_0.22-1.6	SEQ-(100L)_W0.22-1.6	TARA_20091215T1512Z_030_Combined-EVENTS_CAST_DCM_(70m)_SEQ-(100L)_W0.22-1.6_A100001011	PRJEB1787	Acinas_Prok_DNA_ext	NA	MetaG	APYDOSW	ERR318621	run_APY_DOSW_6_62FL1AAXX.M1A	ftp.sra.ebi.ac.uk/vol1/fastq/ERR318/ERR318621/ERR318621_1.fastq.gz;ftp.sra.ebi.ac.uk/vol1/fastq/ERR318/ERR318621/ERR318621_2.fastq.gz;	ftp.sra.ebi.ac.uk/vol1/err/ERR318/ERR318621
MED_30_70M	TARA_A100001644	SAMEA2625587	ERS478038	3	2.471903783069504	0.018416149541336878	135.1230885265697	33.93	32.77	MED	69.1	Oligotrophic Seas	TARA	TARA_30	[DCM] deep chlorophyll maximum layer (ENVO:01000326)	TARA_20091215T1305Z_030_EVENT_NET	70	68	72	20	180	TARA_030_DCM_20-180	SEQ-(500mL-or-15min)_N20-180	TARA_20091215T1305Z_030_EVENT_NET_DCM_(70m)_SEQ-(500mL-or-15min)_N20-180_A100001644	PRJEB6609	Euk_DNA_RNA_ext	NA	SMART_dT	ARC_BDQAOSW_r1	ERR550392	run_ARC_BDQAOSW_1_C1JJBACXX.IND1	ftp.sra.ebi.ac.uk/vol1/fastq/ERR550/ERR550392/ERR550392_1.fastq.gz;ftp.sra.ebi.ac.uk/vol1/fastq/ERR550/ERR550392/ERR550392_2.fastq.gz;	ftp.sra.ebi.ac.uk/vol1/err/ERR550/ERR550392
MED_30_70M	TARA_A100001644	SAMEA2625587	ERS478038	3	2.471903783069504	0.018416149541336878	135.1230885265697	33.93	32.77	MED	69.1	Oligotrophic Seas	TARA	TARA_30	[DCM] deep chlorophyll maximum layer (ENVO:01000326)	TARA_20091215T1305Z_030_EVENT_NET	70	68	72	20	180	TARA_030_DCM_20-180	SEQ-(500mL-or-15min)_N20-180	TARA_20091215T1305Z_030_EVENT_NET_DCM_(70m)_SEQ-(500mL-or-15min)_N20-180_A100001644	PRJEB6609	Euk_DNA_RNA_ext	NA	SMART_dT	ARC_BDQAOSW_r1	ERR550397	run_ARC_BDQAOSW_1_C28PMACXX.IND1	ftp.sra.ebi.ac.uk/vol1/fastq/ERR550/ERR550397/ERR550397_1.fastq.gz;ftp.sra.ebi.ac.uk/vol1/fastq/ERR550/ERR550397/ERR550397_2.fastq.gz;	ftp.sra.ebi.ac.uk/vol1/err/ERR550/ERR550397
MED_30_70M	TARA_A100001332	SAMEA2591130	ERS478048	3	2.471903783069504	0.018416149541336878	135.1230885265697	33.93	32.77	MED	69.1	Oligotrophic Seas	TARA	TARA_30	[DCM] deep chlorophyll maximum layer (ENVO:01000326)	TARA_20091215T1512Z_030_Combined-EVENTS_CAST	70	66	75	0.8	5	TARA_030_DCM_0.8-5	SEQ-(100L-or-15min)_W0.8-5	TARA_20091215T1512Z_030_Combined-EVENTS_CAST_DCM_(70m)_SEQ-(100L-or-15min)_W0.8-5_A100001332	PRJEB6609	Euk_DNA_RNA_ext	NA	SMART_dT	ARCAANOSE	ERR550390	run_ARC_AANOSE_5_B037CABXX	ftp.sra.ebi.ac.uk/vol1/fastq/ERR550/ERR550390/ERR550390_1.fastq.gz;ftp.sra.ebi.ac.uk/vol1/fastq/ERR550/ERR550390/ERR550390_2.fastq.gz;	ftp.sra.ebi.ac.uk/vol1/err/ERR550/ERR550390
MED_30_70M	TARA_A100001335	SAMEA2591131	ERS478049	3	2.471903783069504	0.018416149541336878	135.1230885265697	33.93	32.77	MED	69.1	Oligotrophic Seas	TARA	TARA_30	[DCM] deep chlorophyll maximum layer (ENVO:01000326)	TARA_20091215T1512Z_030_Combined-EVENTS_CAST	70	66	75	5	20	TARA_030_DCM_5-20	SEQ-(500mL-or-15min)_W5-20	TARA_20091215T1512Z_030_Combined-EVENTS_CAST_DCM_(70m)_SEQ-(500mL-or-15min)_W5-20_A100001335	PRJEB6609	Euk_DNA_RNA_ext	NA	SMART_dT	ARCAAPOSE	ERR550379	run_ARC_AAPOSE_6_B037CABXX	ftp.sra.ebi.ac.uk/vol1/fastq/ERR550/ERR550379/ERR550379_1.fastq.gz;ftp.sra.ebi.ac.uk/vol1/fastq/ERR550/ERR550379/ERR550379_2.fastq.gz;	ftp.sra.ebi.ac.uk/vol1/err/ERR550/ERR550379
MED_30_70M	TARA_A100001645	SAMEA2624977	ERS478039	3	2.471903783069504	0.018416149541336878	135.1230885265697	33.93	32.77	MED	69.1	Oligotrophic Seas	TARA	TARA_30	[DCM] deep chlorophyll maximum layer (ENVO:01000326)	TARA_20091215T1305Z_030_EVENT_NET	70	68	72	20	180	TARA_030_DCM_20-180	SEQ-(500mL-or-15min)_N20-180	TARA_20091215T1305Z_030_EVENT_NET_DCM_(70m)_SEQ-(500mL-or-15min)_N20-180_A100001645	PRJEB6609	Euk_DNA_RNA_ext	NA	SMART_dT	ARCAAQOSE	ERR550391	run_ARC_AAQOSE_7_B037CABXX	ftp.sra.ebi.ac.uk/vol1/fastq/ERR550/ERR550391/ERR550391_1.fastq.gz;ftp.sra.ebi.ac.uk/vol1/fastq/ERR550/ERR550391/ERR550391_2.fastq.gz;	ftp.sra.ebi.ac.uk/vol1/err/ERR550/ERR550391
MED_30_70M	TARA_A100001333	SAMEA2591128	ERS478046	3	2.471903783069504	0.018416149541336878	135.1230885265697	33.93	32.77	MED	69.1	Oligotrophic Seas	TARA	TARA_30	[DCM] deep chlorophyll maximum layer (ENVO:01000326)	TARA_20091215T1512Z_030_Combined-EVENTS_CAST	70	66	75	0.8	5	TARA_030_DCM_0.8-5	SEQ-(100L-or-15min)_W0.8-5	TARA_20091215T1512Z_030_Combined-EVENTS_CAST_DCM_(70m)_SEQ-(100L-or-15min)_W0.8-5_A100001333	PRJEB6610	NA	18S_PCR	MetaBar_18S	ARG_AFAOSW_r1	ERR562618	run_ARG_AFAOSW_3_70H17AAXX.IND2	ftp.sra.ebi.ac.uk/vol1/fastq/ERR562/ERR562618/ERR562618_1.fastq.gz;ftp.sra.ebi.ac.uk/vol1/fastq/ERR562/ERR562618/ERR562618_2.fastq.gz;	ftp.sra.ebi.ac.uk/vol1/err/ERR562/ERR562618
MED_30_70M	TARA_A100001335	SAMEA2591131	ERS478049	3	2.471903783069504	0.018416149541336878	135.1230885265697	33.93	32.77	MED	69.1	Oligotrophic Seas	TARA	TARA_30	[DCM] deep chlorophyll maximum layer (ENVO:01000326)	TARA_20091215T1512Z_030_Combined-EVENTS_CAST	70	66	75	5	20	TARA_030_DCM_5-20	SEQ-(500mL-or-15min)_W5-20	TARA_20091215T1512Z_030_Combined-EVENTS_CAST_DCM_(70m)_SEQ-(500mL-or-15min)_W5-20_A100001335	PRJEB6610	NA	18S_PCR	MetaBar_18S	ARG_AFBOSW_r1	ERR562447	run_ARG_AFBOSW_6_D0803ACXX.IND10	ftp.sra.ebi.ac.uk/vol1/fastq/ERR562/ERR562447/ERR562447_1.fastq.gz;ftp.sra.ebi.ac.uk/vol1/fastq/ERR562/ERR562447/ERR562447_2.fastq.gz;	ftp.sra.ebi.ac.uk/vol1/err/ERR562/ERR562447
MED_30_70M	TARA_A100001644	SAMEA2625587	ERS478038	3	2.471903783069504	0.018416149541336878	135.1230885265697	33.93	32.77	MED	69.1	Oligotrophic Seas	TARA	TARA_30	[DCM] deep chlorophyll maximum layer (ENVO:01000326)	TARA_20091215T1305Z_030_EVENT_NET	70	68	72	20	180	TARA_030_DCM_20-180	SEQ-(500mL-or-15min)_N20-180	TARA_20091215T1305Z_030_EVENT_NET_DCM_(70m)_SEQ-(500mL-or-15min)_N20-180_A100001644	PRJEB6610	NA	18S_PCR	MetaBar_18S	ARG_AFCOSW_r1	ERR562469	run_ARG_AFCOSW_2_70H17AAXX.IND3	ftp.sra.ebi.ac.uk/vol1/fastq/ERR562/ERR562469/ERR562469_1.fastq.gz;ftp.sra.ebi.ac.uk/vol1/fastq/ERR562/ERR562469/ERR562469_2.fastq.gz;	ftp.sra.ebi.ac.uk/vol1/err/ERR562/ERR562469
RED_31_05M	TARA_A100001433	SAMEA2619811	ERS488554	3	2.844959489603573	0.03694576512957392	79.21247815840935	27.16	34.83	RED	5.4	Oligotrophic Seas	TARA	TARA_31	[SRF] surface water layer (ENVO:00010504)	TARA_20100109T0715Z_031_EVENT_PUMP	5	3	7	0.8	20	TARA_031_SRF_0.8-20	SEQ-(100L-or-15min)_W0.8-20	TARA_20100109T0715Z_031_EVENT_PUMP_SRF_(5m)_SEQ-(100L-or-15min)_W0.8-20_A100001433	PRJEB4352	Euk_DNA_RNA_ext	NA	MetaG	AHX_AFDIOSF_r1	ERR868471	run_AHX_AFDIOSF_8_C0BVJACXX.IND7	ftp.sra.ebi.ac.uk/vol1/fastq/ERR868/ERR868471/ERR868471_1.fastq.gz;ftp.sra.ebi.ac.uk/vol1/fastq/ERR868/ERR868471/ERR868471_2.fastq.gz;	ftp.sra.ebi.ac.uk/vol1/err/ERR868/ERR868471
RED_31_05M	TARA_A100001432	SAMEA2657001	ERS488561	3	2.844959489603573	0.03694576512957392	79.21247815840935	27.16	34.83	RED	5.4	Oligotrophic Seas	TARA	TARA_31	[SRF] surface water layer (ENVO:00010504)	TARA_20100109T0737Z_031_EVENT_NET	5	3	7	20	180	TARA_031_SRF_20-180	SEQ-(500mL-or-15min)_N20-180	TARA_20100109T0737Z_031_EVENT_NET_SRF_(5m)_SEQ-(500mL-or-15min)_N20-180_A100001432	PRJEB4352	Euk_DNA_RNA_ext	NA	MetaG	AHX_AFEIOSF_r1	ERR1726942	run_AHX_AFEIOSF_4_C0C3YACXX.IND8	ftp.sra.ebi.ac.uk/vol1/fastq/ERR172/002/ERR1726942/ERR1726942_1.fastq.gz;ftp.sra.ebi.ac.uk/vol1/fastq/ERR172/002/ERR1726942/ERR1726942_2.fastq.gz;	ftp.sra.ebi.ac.uk/vol1/err/ERR172/002/ERR1726942
RED_31_05M	TARA_A100001432	SAMEA2657001	ERS488561	3	2.844959489603573	0.03694576512957392	79.21247815840935	27.16	34.83	RED	5.4	Oligotrophic Seas	TARA	TARA_31	[SRF] surface water layer (ENVO:00010504)	TARA_20100109T0737Z_031_EVENT_NET	5	3	7	20	180	TARA_031_SRF_20-180	SEQ-(500mL-or-15min)_N20-180	TARA_20100109T0737Z_031_EVENT_NET_SRF_(5m)_SEQ-(500mL-or-15min)_N20-180_A100001432	PRJEB4352	Euk_DNA_RNA_ext	NA	MetaG	AHX_AFEIOSF_r1	ERR1726751	run_AHX_AFEIOSF_7_C7T36ACXX.IND8	ftp.sra.ebi.ac.uk/vol1/fastq/ERR172/001/ERR1726751/ERR1726751_1.fastq.gz;ftp.sra.ebi.ac.uk/vol1/fastq/ERR172/001/ERR1726751/ERR1726751_2.fastq.gz;	ftp.sra.ebi.ac.uk/vol1/err/ERR172/001/ERR1726751
RED_31_05M	TARA_A100001431	SAMEA2657017	ERS488565	3	2.844959489603573	0.03694576512957392	79.21247815840935	27.16	34.83	RED	5.4	Oligotrophic Seas	TARA	TARA_31	[SRF] surface water layer (ENVO:00010504)	TARA_20100109T0925Z_031_EVENT_NET	5	3	7	180	2000	TARA_031_SRF_180-2000	SEQ-(500mL-or-15min)_N180-2000	TARA_20100109T0925Z_031_EVENT_NET_SRF_(5m)_SEQ-(500mL-or-15min)_N180-2000_A100001431	PRJEB4352	Euk_DNA_RNA_ext	NA	MetaG	AHX_AFFIOSF_r1	ERR1726752	run_AHX_AFFIOSF_2_D0J3VACXX.IND1	ftp.sra.ebi.ac.uk/vol1/fastq/ERR172/002/ERR1726752/ERR1726752_1.fastq.gz;ftp.sra.ebi.ac.uk/vol1/fastq/ERR172/002/ERR1726752/ERR1726752_2.fastq.gz;	ftp.sra.ebi.ac.uk/vol1/err/ERR172/002/ERR1726752
RED_31_05M	TARA_A100001392	SAMEA2619815	ERS488558	3	2.844959489603573	0.03694576512957392	79.21247815840935	27.16	34.83	RED	5.4	Oligotrophic Seas	TARA	TARA_31	[SRF] surface water layer (ENVO:00010504)	TARA_20100109T0715Z_031_EVENT_PUMP	5	3	7	<0.22	0.22	TARA_031_SRF_<-0.22	SEQ-(FeCl3)_W<0.22	TARA_20100109T0715Z_031_EVENT_PUMP_SRF_(5m)_SEQ-(FeCl3)_W<0.22_A100001392	PRJEB4419	Virus_DNA_ext	NA	MetaG_virus	APX_ABAOSW_r2	ERR594401	run_APX_ABAOSW_7_D11KBACXX.IND3	ftp.sra.ebi.ac.uk/vol1/fastq/ERR594/ERR594401/ERR594401_1.fastq.gz;ftp.sra.ebi.ac.uk/vol1/fastq/ERR594/ERR594401/ERR594401_2.fastq.gz;	ftp.sra.ebi.ac.uk/vol1/err/ERR594/ERR594401
RED_31_05M	TARA_A100001392	SAMEA2619815	ERS488558	3	2.844959489603573	0.03694576512957392	79.21247815840935	27.16	34.83	RED	5.4	Oligotrophic Seas	TARA	TARA_31	[SRF] surface water layer (ENVO:00010504)	TARA_20100109T0715Z_031_EVENT_PUMP	5	3	7	<0.22	0.22	TARA_031_SRF_<-0.22	SEQ-(FeCl3)_W<0.22	TARA_20100109T0715Z_031_EVENT_PUMP_SRF_(5m)_SEQ-(FeCl3)_W<0.22_A100001392	PRJEB4419	Virus_DNA_ext	NA	MetaG_virus	APX_ABAOSW_r2	ERR594410	run_APX_ABAOSW_7_D11VRACXX.IND3	ftp.sra.ebi.ac.uk/vol1/fastq/ERR594/ERR594410/ERR594410_1.fastq.gz;ftp.sra.ebi.ac.uk/vol1/fastq/ERR594/ERR594410/ERR594410_2.fastq.gz;	ftp.sra.ebi.ac.uk/vol1/err/ERR594/ERR594410
RED_31_05M	TARA_A100001403	SAMEA2619802	ERS488545	3	2.844959489603573	0.03694576512957392	79.21247815840935	27.16	34.83	RED	5.4	Oligotrophic Seas	TARA	TARA_31	[SRF] surface water layer (ENVO:00010504)	TARA_20100109T0715Z_031_EVENT_PUMP	5	3	7	0.22	1.6	TARA_031_SRF_0.22-1.6	SEQ-(100L)_W0.22-1.6	TARA_20100109T0715Z_031_EVENT_PUMP_SRF_(5m)_SEQ-(100L)_W0.22-1.6_A100001403	PRJEB1787	Acinas_Prok_DNA_ext	NA	MetaG	APY_ABHIOSF_r1	ERR598969	run_APY_ABHIOSF_2_D074HACXX.IND1	ftp.sra.ebi.ac.uk/vol1/fastq/ERR598/ERR598969/ERR598969_1.fastq.gz;ftp.sra.ebi.ac.uk/vol1/fastq/ERR598/ERR598969/ERR598969_2.fastq.gz;	ftp.sra.ebi.ac.uk/vol1/err/ERR598/ERR598969
RED_31_05M	TARA_A100001403	SAMEA2619802	ERS488545	3	2.844959489603573	0.03694576512957392	79.21247815840935	27.16	34.83	RED	5.4	Oligotrophic Seas	TARA	TARA_31	[SRF] surface water layer (ENVO:00010504)	TARA_20100109T0715Z_031_EVENT_PUMP	5	3	7	0.22	1.6	TARA_031_SRF_0.22-1.6	SEQ-(100L)_W0.22-1.6	TARA_20100109T0715Z_031_EVENT_PUMP_SRF_(5m)_SEQ-(100L)_W0.22-1.6_A100001403	PRJEB1787	Acinas_Prok_DNA_ext	NA	MetaG	APY_ABHIOSF_r1	ERR599106	run_APY_ABHIOSF_3_D1BR1ACXX.IND1	ftp.sra.ebi.ac.uk/vol1/fastq/ERR599/ERR599106/ERR599106_1.fastq.gz;ftp.sra.ebi.ac.uk/vol1/fastq/ERR599/ERR599106/ERR599106_2.fastq.gz;	ftp.sra.ebi.ac.uk/vol1/err/ERR599/ERR599106
RED_31_05M	TARA_A100001433	SAMEA2619811	ERS488554	3	2.844959489603573	0.03694576512957392	79.21247815840935	27.16	34.83	RED	5.4	Oligotrophic Seas	TARA	TARA_31	[SRF] surface water layer (ENVO:00010504)	TARA_20100109T0715Z_031_EVENT_PUMP	5	3	7	0.8	20	TARA_031_SRF_0.8-20	SEQ-(100L-or-15min)_W0.8-20	TARA_20100109T0715Z_031_EVENT_PUMP_SRF_(5m)_SEQ-(100L-or-15min)_W0.8-20_A100001433	PRJEB6610	NA	18S_PCR	MetaBar_18S	ARG_ALLOSW_r1	ERR562466	run_ARG_ALLOSW_8_70H17AAXX.IND11	ftp.sra.ebi.ac.uk/vol1/fastq/ERR562/ERR562466/ERR562466_1.fastq.gz;ftp.sra.ebi.ac.uk/vol1/fastq/ERR562/ERR562466/ERR562466_2.fastq.gz;	ftp.sra.ebi.ac.uk/vol1/err/ERR562/ERR562466
RED_31_05M	TARA_A100001432	SAMEA2657001	ERS488561	3	2.844959489603573	0.03694576512957392	79.21247815840935	27.16	34.83	RED	5.4	Oligotrophic Seas	TARA	TARA_31	[SRF] surface water layer (ENVO:00010504)	TARA_20100109T0737Z_031_EVENT_NET	5	3	7	20	180	TARA_031_SRF_20-180	SEQ-(500mL-or-15min)_N20-180	TARA_20100109T0737Z_031_EVENT_NET_SRF_(5m)_SEQ-(500mL-or-15min)_N20-180_A100001432	PRJEB6610	NA	18S_PCR	MetaBar_18S	ARG_ALMOSW_r1	ERR562681	run_ARG_ALMOSW_8_70H17AAXX.IND12	ftp.sra.ebi.ac.uk/vol1/fastq/ERR562/ERR562681/ERR562681_1.fastq.gz;ftp.sra.ebi.ac.uk/vol1/fastq/ERR562/ERR562681/ERR562681_2.fastq.gz;	ftp.sra.ebi.ac.uk/vol1/err/ERR562/ERR562681
RED_31_05M	TARA_A100001431	SAMEA2657017	ERS488565	3	2.844959489603573	0.03694576512957392	79.21247815840935	27.16	34.83	RED	5.4	Oligotrophic Seas	TARA	TARA_31	[SRF] surface water layer (ENVO:00010504)	TARA_20100109T0925Z_031_EVENT_NET	5	3	7	180	2000	TARA_031_SRF_180-2000	SEQ-(500mL-or-15min)_N180-2000	TARA_20100109T0925Z_031_EVENT_NET_SRF_(5m)_SEQ-(500mL-or-15min)_N180-2000_A100001431	PRJEB6610	NA	18S_PCR	MetaBar_18S	ARG_ALNOSW_r1	ERR562649	run_ARG_ALNOSW_8_64MD3AAXX.IND1	ftp.sra.ebi.ac.uk/vol1/fastq/ERR562/ERR562649/ERR562649_1.fastq.gz;ftp.sra.ebi.ac.uk/vol1/fastq/ERR562/ERR562649/ERR562649_2.fastq.gz;	ftp.sra.ebi.ac.uk/vol1/err/ERR562/ERR562649
RED_32_05M	TARA_A100001141	SAMEA2619832	ERS488583	3	1.7117978859466163	0.023794687375461233	73.19578616420627	23.36	37.22	RED	5.4	Oligotrophic Seas	TARA	TARA_32	[SRF] surface water layer (ENVO:00010504)	TARA_20100111T0721Z_032_EVENT_PUMP	5	3	7	0.8	5	TARA_032_SRF_0.8-5	SEQ-(100L-or-15min)_W0.8-5	TARA_20100111T0721Z_032_EVENT_PUMP_SRF_(5m)_SEQ-(100L-or-15min)_W0.8-5_A100001141	PRJEB4352	Euk_DNA_RNA_ext	NA	MetaG	AHX_AFGIOSF_r1	ERR868460	run_AHX_AFGIOSF_3_D0J3VACXX.IND2	ftp.sra.ebi.ac.uk/vol1/fastq/ERR868/ERR868460/ERR868460_1.fastq.gz;ftp.sra.ebi.ac.uk/vol1/fastq/ERR868/ERR868460/ERR868460_2.fastq.gz;	ftp.sra.ebi.ac.uk/vol1/err/ERR868/ERR868460
RED_32_05M	TARA_A100001143	SAMEA2656957	ERS488567	3	1.7117978859466163	0.023794687375461233	73.19578616420627	23.36	37.22	RED	5.4	Oligotrophic Seas	TARA	TARA_32	[SRF] surface water layer (ENVO:00010504)	TARA_20100111T0721Z_032_EVENT_NET	5	3	7	20	180	TARA_032_SRF_20-180	SEQ-(500mL-or-15min)_N20-180	TARA_20100111T0721Z_032_EVENT_NET_SRF_(5m)_SEQ-(500mL-or-15min)_N20-180_A100001143	PRJEB4352	Euk_DNA_RNA_ext	NA	MetaG	AHX_AFLIOSF_r1	ERR1726838	run_AHX_AFLIOSF_4_D0J3VACXX.IND4	ftp.sra.ebi.ac.uk/vol1/fastq/ERR172/008/ERR1726838/ERR1726838_1.fastq.gz;ftp.sra.ebi.ac.uk/vol1/fastq/ERR172/008/ERR1726838/ERR1726838_2.fastq.gz;	ftp.sra.ebi.ac.uk/vol1/err/ERR172/008/ERR1726838
RED_32_05M	TARA_A100001144	SAMEA2656970	ERS488594	3	1.7117978859466163	0.023794687375461233	73.19578616420627	23.36	37.22	RED	5.4	Oligotrophic Seas	TARA	TARA_32	[SRF] surface water layer (ENVO:00010504)	TARA_20100111T0837Z_032_EVENT_NET	5	3	7	180	2000	TARA_032_SRF_180-2000	SEQ-(500mL-or-15min)_N180-2000	TARA_20100111T0837Z_032_EVENT_NET_SRF_(5m)_SEQ-(500mL-or-15min)_N180-2000_A100001144	PRJEB4352	Euk_DNA_RNA_ext	NA	MetaG	AHX_AFNIOSF_r1	ERR1726917	run_AHX_AFNIOSF_6_D0J3VACXX.IND5	ftp.sra.ebi.ac.uk/vol1/fastq/ERR172/007/ERR1726917/ERR1726917_1.fastq.gz;ftp.sra.ebi.ac.uk/vol1/fastq/ERR172/007/ERR1726917/ERR1726917_2.fastq.gz;	ftp.sra.ebi.ac.uk/vol1/err/ERR172/007/ERR1726917
RED_32_05M	TARA_A100001516	SAMEA2619838	ERS488589	3	1.7117978859466163	0.023794687375461233	73.19578616420627	23.36	37.22	RED	5.4	Oligotrophic Seas	TARA	TARA_32	[SRF] surface water layer (ENVO:00010504)	TARA_20100111T0721Z_032_EVENT_PUMP	5	3	7	<0.22	0.22	TARA_032_SRF_<-0.22	SEQ-(FeCl3)_W<0.22	TARA_20100111T0721Z_032_EVENT_PUMP_SRF_(5m)_SEQ-(FeCl3)_W<0.22_A100001516	PRJEB4419	Virus_DNA_ext	NA	MetaG_virus	APX_AAFOSW_r1	ERR594393	run_APX_AAFOSW_1_C0D52ACXX.IND3	ftp.sra.ebi.ac.uk/vol1/fastq/ERR594/ERR594393/ERR594393_1.fastq.gz;ftp.sra.ebi.ac.uk/vol1/fastq/ERR594/ERR594393/ERR594393_2.fastq.gz;	ftp.sra.ebi.ac.uk/vol1/err/ERR594/ERR594393
RED_32_05M	TARA_A100001035	SAMEA2619818	ERS488569	3	1.7117978859466163	0.023794687375461233	73.19578616420627	23.36	37.22	RED	5.4	Oligotrophic Seas	TARA	TARA_32	[SRF] surface water layer (ENVO:00010504)	TARA_20100111T0721Z_032_EVENT_PUMP	5	3	7	0.22	1.6	TARA_032_SRF_0.22-1.6	SEQ-(100L)_W0.22-1.6	TARA_20100111T0721Z_032_EVENT_PUMP_SRF_(5m)_SEQ-(100L)_W0.22-1.6_A100001035	PRJEB1787	Acinas_Prok_DNA_ext	NA	MetaG	APY_ABIIOSF_r2	ERR599041	run_APY_ABIIOSF_2_C177WACXX.IND11	ftp.sra.ebi.ac.uk/vol1/fastq/ERR599/ERR599041/ERR599041_1.fastq.gz;ftp.sra.ebi.ac.uk/vol1/fastq/ERR599/ERR599041/ERR599041_2.fastq.gz;	ftp.sra.ebi.ac.uk/vol1/err/ERR599/ERR599041
RED_32_05M	TARA_A100001035	SAMEA2619818	ERS488569	3	1.7117978859466163	0.023794687375461233	73.19578616420627	23.36	37.22	RED	5.4	Oligotrophic Seas	TARA	TARA_32	[SRF] surface water layer (ENVO:00010504)	TARA_20100111T0721Z_032_EVENT_PUMP	5	3	7	0.22	1.6	TARA_032_SRF_0.22-1.6	SEQ-(100L)_W0.22-1.6	TARA_20100111T0721Z_032_EVENT_PUMP_SRF_(5m)_SEQ-(100L)_W0.22-1.6_A100001035	PRJEB1787	Acinas_Prok_DNA_ext	NA	MetaG	APY_ABIIOSF_r2	ERR599116	run_APY_ABIIOSF_2_D172HACXX.IND11	ftp.sra.ebi.ac.uk/vol1/fastq/ERR599/ERR599116/ERR599116_1.fastq.gz;ftp.sra.ebi.ac.uk/vol1/fastq/ERR599/ERR599116/ERR599116_2.fastq.gz;	ftp.sra.ebi.ac.uk/vol1/err/ERR599/ERR599116
RED_32_05M	TARA_A100001035	SAMEA2619818	ERS488569	3	1.7117978859466163	0.023794687375461233	73.19578616420627	23.36	37.22	RED	5.4	Oligotrophic Seas	TARA	TARA_32	[SRF] surface water layer (ENVO:00010504)	TARA_20100111T0721Z_032_EVENT_PUMP	5	3	7	0.22	1.6	TARA_032_SRF_0.22-1.6	SEQ-(100L)_W0.22-1.6	TARA_20100111T0721Z_032_EVENT_PUMP_SRF_(5m)_SEQ-(100L)_W0.22-1.6_A100001035	PRJEB1787	Acinas_Prok_DNA_ext	NA	MetaG	APY_ABIIOSF_r2	ERR599155	run_APY_ABIIOSF_3_D074KACXX.IND11	ftp.sra.ebi.ac.uk/vol1/fastq/ERR599/ERR599155/ERR599155_1.fastq.gz;ftp.sra.ebi.ac.uk/vol1/fastq/ERR599/ERR599155/ERR599155_2.fastq.gz;	ftp.sra.ebi.ac.uk/vol1/err/ERR599/ERR599155
RED_32_05M	TARA_A100001141	SAMEA2619832	ERS488583	3	1.7117978859466163	0.023794687375461233	73.19578616420627	23.36	37.22	RED	5.4	Oligotrophic Seas	TARA	TARA_32	[SRF] surface water layer (ENVO:00010504)	TARA_20100111T0721Z_032_EVENT_PUMP	5	3	7	0.8	5	TARA_032_SRF_0.8-5	SEQ-(100L-or-15min)_W0.8-5	TARA_20100111T0721Z_032_EVENT_PUMP_SRF_(5m)_SEQ-(100L-or-15min)_W0.8-5_A100001141	PRJEB6610	NA	18S_PCR	MetaBar_18S	ARG_AFDOSW_r1	ERR562451	run_ARG_AFDOSW_2_66112AAXX.IND6	ftp.sra.ebi.ac.uk/vol1/fastq/ERR562/ERR562451/ERR562451_1.fastq.gz;ftp.sra.ebi.ac.uk/vol1/fastq/ERR562/ERR562451/ERR562451_2.fastq.gz;	ftp.sra.ebi.ac.uk/vol1/err/ERR562/ERR562451
RED_32_05M	TARA_A100001141	SAMEA2619832	ERS488583	3	1.7117978859466163	0.023794687375461233	73.19578616420627	23.36	37.22	RED	5.4	Oligotrophic Seas	TARA	TARA_32	[SRF] surface water layer (ENVO:00010504)	TARA_20100111T0721Z_032_EVENT_PUMP	5	3	7	0.8	5	TARA_032_SRF_0.8-5	SEQ-(100L-or-15min)_W0.8-5	TARA_20100111T0721Z_032_EVENT_PUMP_SRF_(5m)_SEQ-(100L-or-15min)_W0.8-5_A100001141	PRJEB6610	NA	18S_PCR	MetaBar_18S	ARG_AFDOSW_r1	ERR562516	run_ARG_AFDOSW_6_70H17AAXX.IND6	ftp.sra.ebi.ac.uk/vol1/fastq/ERR562/ERR562516/ERR562516_1.fastq.gz;ftp.sra.ebi.ac.uk/vol1/fastq/ERR562/ERR562516/ERR562516_2.fastq.gz;	ftp.sra.ebi.ac.uk/vol1/err/ERR562/ERR562516
RED_32_05M	TARA_A100001142	SAMEA2619833	ERS488584	3	1.7117978859466163	0.023794687375461233	73.19578616420627	23.36	37.22	RED	5.4	Oligotrophic Seas	TARA	TARA_32	[SRF] surface water layer (ENVO:00010504)	TARA_20100111T0721Z_032_EVENT_PUMP	5	3	7	5	20	TARA_032_SRF_5-20	SEQ-(500mL-or-15min)_W5-20	TARA_20100111T0721Z_032_EVENT_PUMP_SRF_(5m)_SEQ-(500mL-or-15min)_W5-20_A100001142	PRJEB6610	NA	18S_PCR	MetaBar_18S	ARG_AFEOSW_r1	ERR562443	run_ARG_AFEOSW_1_64MD3AAXX.IND1	ftp.sra.ebi.ac.uk/vol1/fastq/ERR562/ERR562443/ERR562443_1.fastq.gz;ftp.sra.ebi.ac.uk/vol1/fastq/ERR562/ERR562443/ERR562443_2.fastq.gz;	ftp.sra.ebi.ac.uk/vol1/err/ERR562/ERR562443
RED_32_05M	TARA_A100001143	SAMEA2656957	ERS488567	3	1.7117978859466163	0.023794687375461233	73.19578616420627	23.36	37.22	RED	5.4	Oligotrophic Seas	TARA	TARA_32	[SRF] surface water layer (ENVO:00010504)	TARA_20100111T0721Z_032_EVENT_NET	5	3	7	20	180	TARA_032_SRF_20-180	SEQ-(500mL-or-15min)_N20-180	TARA_20100111T0721Z_032_EVENT_NET_SRF_(5m)_SEQ-(500mL-or-15min)_N20-180_A100001143	PRJEB6610	NA	18S_PCR	MetaBar_18S	ARG_AFFOSW_r1	ERR562652	run_ARG_AFFOSW_6_70H17AAXX.IND7	ftp.sra.ebi.ac.uk/vol1/fastq/ERR562/ERR562652/ERR562652_1.fastq.gz;ftp.sra.ebi.ac.uk/vol1/fastq/ERR562/ERR562652/ERR562652_2.fastq.gz;	ftp.sra.ebi.ac.uk/vol1/err/ERR562/ERR562652
RED_32_05M	TARA_A100001144	SAMEA2656970	ERS488594	3	1.7117978859466163	0.023794687375461233	73.19578616420627	23.36	37.22	RED	5.4	Oligotrophic Seas	TARA	TARA_32	[SRF] surface water layer (ENVO:00010504)	TARA_20100111T0837Z_032_EVENT_NET	5	3	7	180	2000	TARA_032_SRF_180-2000	SEQ-(500mL-or-15min)_N180-2000	TARA_20100111T0837Z_032_EVENT_NET_SRF_(5m)_SEQ-(500mL-or-15min)_N180-2000_A100001144	PRJEB6610	NA	18S_PCR	MetaBar_18S	ARG_AFGOSW_r1	ERR562368	run_ARG_AFGOSW_6_70H17AAXX.IND8	ftp.sra.ebi.ac.uk/vol1/fastq/ERR562/ERR562368/ERR562368_1.fastq.gz;ftp.sra.ebi.ac.uk/vol1/fastq/ERR562/ERR562368/ERR562368_2.fastq.gz;	ftp.sra.ebi.ac.uk/vol1/err/ERR562/ERR562368
RED_33_05M	TARA_A100001244	SAMEA2619869	ERS488633	3	1.8628564097921998	0.01710627586028404	110.85184873355794	21.98	38.24	RED	5.4	Oligotrophic Seas	TARA	TARA_33	[SRF] surface water layer (ENVO:00010504)	TARA_20100113T0716Z_033_EVENT_PUMP	5	3	7	0.8	20	TARA_033_SRF_0.8-20	SEQ-(100L-or-15min)_W0.8-20	TARA_20100113T0716Z_033_EVENT_PUMP_SRF_(5m)_SEQ-(100L-or-15min)_W0.8-20_A100001244	PRJEB4352	Euk_DNA_RNA_ext	NA	MetaG	AHX_AFQIOSF_r1	ERR868401	run_AHX_AFQIOSF_1_C0BUAACXX.IND10	ftp.sra.ebi.ac.uk/vol1/fastq/ERR868/ERR868401/ERR868401_1.fastq.gz;ftp.sra.ebi.ac.uk/vol1/fastq/ERR868/ERR868401/ERR868401_2.fastq.gz;	ftp.sra.ebi.ac.uk/vol1/err/ERR868/ERR868401
RED_33_05M	TARA_A100001245	SAMEA2657055	ERS488640	3	1.8628564097921998	0.01710627586028404	110.85184873355794	21.98	38.24	RED	5.4	Oligotrophic Seas	TARA	TARA_33	[SRF] surface water layer (ENVO:00010504)	TARA_20100113T0720Z_033_EVENT_NET	5	3	7	20	180	TARA_033_SRF_20-180	SEQ-(500mL-or-15min)_N20-180	TARA_20100113T0720Z_033_EVENT_NET_SRF_(5m)_SEQ-(500mL-or-15min)_N20-180_A100001245	PRJEB4352	Euk_DNA_RNA_ext	NA	MetaG	AHX_AFRIOSF_r1	ERR1726918	run_AHX_AFRIOSF_2_C0BUAACXX.IND8	ftp.sra.ebi.ac.uk/vol1/fastq/ERR172/008/ERR1726918/ERR1726918_1.fastq.gz;ftp.sra.ebi.ac.uk/vol1/fastq/ERR172/008/ERR1726918/ERR1726918_2.fastq.gz;	ftp.sra.ebi.ac.uk/vol1/err/ERR172/008/ERR1726918
RED_33_05M	TARA_A100001245	SAMEA2657055	ERS488640	3	1.8628564097921998	0.01710627586028404	110.85184873355794	21.98	38.24	RED	5.4	Oligotrophic Seas	TARA	TARA_33	[SRF] surface water layer (ENVO:00010504)	TARA_20100113T0720Z_033_EVENT_NET	5	3	7	20	180	TARA_033_SRF_20-180	SEQ-(500mL-or-15min)_N20-180	TARA_20100113T0720Z_033_EVENT_NET_SRF_(5m)_SEQ-(500mL-or-15min)_N20-180_A100001245	PRJEB4352	Euk_DNA_RNA_ext	NA	MetaG	AHX_AFRIOSF_r1	ERR1726902	run_AHX_AFRIOSF_7_C7T09ACXX.IND8	ftp.sra.ebi.ac.uk/vol1/fastq/ERR172/002/ERR1726902/ERR1726902_1.fastq.gz;ftp.sra.ebi.ac.uk/vol1/fastq/ERR172/002/ERR1726902/ERR1726902_2.fastq.gz;	ftp.sra.ebi.ac.uk/vol1/err/ERR172/002/ERR1726902
RED_33_05M	TARA_A100001246	SAMEA2657012	ERS488644	3	1.8628564097921998	0.01710627586028404	110.85184873355794	21.98	38.24	RED	5.4	Oligotrophic Seas	TARA	TARA_33	[SRF] surface water layer (ENVO:00010504)	TARA_20100113T1010Z_033_EVENT_NET	5	3	7	180	2000	TARA_033_SRF_180-2000	SEQ-(500mL-or-15min)_N180-2000	TARA_20100113T1010Z_033_EVENT_NET_SRF_(5m)_SEQ-(500mL-or-15min)_N180-2000_A100001246	PRJEB4352	Euk_DNA_RNA_ext	NA	MetaG	AHX_AFSIOSF_r1	ERR1726711	run_AHX_AFSIOSF_8_C0BV5ACXX.IND9	ftp.sra.ebi.ac.uk/vol1/fastq/ERR172/001/ERR1726711/ERR1726711_1.fastq.gz;ftp.sra.ebi.ac.uk/vol1/fastq/ERR172/001/ERR1726711/ERR1726711_2.fastq.gz;	ftp.sra.ebi.ac.uk/vol1/err/ERR172/001/ERR1726711
RED_33_05M	TARA_A100001246	SAMEA2657012	ERS488644	3	1.8628564097921998	0.01710627586028404	110.85184873355794	21.98	38.24	RED	5.4	Oligotrophic Seas	TARA	TARA_33	[SRF] surface water layer (ENVO:00010504)	TARA_20100113T1010Z_033_EVENT_NET	5	3	7	180	2000	TARA_033_SRF_180-2000	SEQ-(500mL-or-15min)_N180-2000	TARA_20100113T1010Z_033_EVENT_NET_SRF_(5m)_SEQ-(500mL-or-15min)_N180-2000_A100001246	PRJEB4352	Euk_DNA_RNA_ext	NA	MetaG	AHX_AFSIOSF_r1	ERR1726926	run_AHX_AFSIOSF_8_C7T09ACXX.IND9	ftp.sra.ebi.ac.uk/vol1/fastq/ERR172/006/ERR1726926/ERR1726926_1.fastq.gz;ftp.sra.ebi.ac.uk/vol1/fastq/ERR172/006/ERR1726926/ERR1726926_2.fastq.gz;	ftp.sra.ebi.ac.uk/vol1/err/ERR172/006/ERR1726926
RED_33_05M	TARA_A100001201	SAMEA2619872	ERS488636	3	1.8628564097921998	0.01710627586028404	110.85184873355794	21.98	38.24	RED	5.4	Oligotrophic Seas	TARA	TARA_33	[SRF] surface water layer (ENVO:00010504)	TARA_20100113T0716Z_033_EVENT_PUMP	5	3	7	<0.22	0.22	TARA_033_SRF_<-0.22	SEQ-(FeCl3)_W<0.22	TARA_20100113T0716Z_033_EVENT_PUMP_SRF_(5m)_SEQ-(FeCl3)_W<0.22_A100001201	PRJEB4419	Virus_DNA_ext	NA	MetaG_virus	APX_ADGOSW_r1	ERR599350	run_APX_ADGOSW_4_C2MJFACXX.IND2	ftp.sra.ebi.ac.uk/vol1/fastq/ERR599/ERR599350/ERR599350_1.fastq.gz;ftp.sra.ebi.ac.uk/vol1/fastq/ERR599/ERR599350/ERR599350_2.fastq.gz;	ftp.sra.ebi.ac.uk/vol1/err/ERR599/ERR599350
RED_33_05M	TARA_A100001234	SAMEA2619857	ERS488621	3	1.8628564097921998	0.01710627586028404	110.85184873355794	21.98	38.24	RED	5.4	Oligotrophic Seas	TARA	TARA_33	[SRF] surface water layer (ENVO:00010504)	TARA_20100113T0716Z_033_EVENT_PUMP	5	3	7	0.22	1.6	TARA_033_SRF_0.22-1.6	SEQ-(100L)_W0.22-1.6	TARA_20100113T0716Z_033_EVENT_PUMP_SRF_(5m)_SEQ-(100L)_W0.22-1.6_A100001234	PRJEB1787	Acinas_Prok_DNA_ext	NA	MetaG	APY_ABLIOSF_r2	ERR599134	run_APY_ABLIOSF_4_D072HACXX.IND2	ftp.sra.ebi.ac.uk/vol1/fastq/ERR599/ERR599134/ERR599134_1.fastq.gz;ftp.sra.ebi.ac.uk/vol1/fastq/ERR599/ERR599134/ERR599134_2.fastq.gz;	ftp.sra.ebi.ac.uk/vol1/err/ERR599/ERR599134
RED_33_05M	TARA_A100001234	SAMEA2619857	ERS488621	3	1.8628564097921998	0.01710627586028404	110.85184873355794	21.98	38.24	RED	5.4	Oligotrophic Seas	TARA	TARA_33	[SRF] surface water layer (ENVO:00010504)	TARA_20100113T0716Z_033_EVENT_PUMP	5	3	7	0.22	1.6	TARA_033_SRF_0.22-1.6	SEQ-(100L)_W0.22-1.6	TARA_20100113T0716Z_033_EVENT_PUMP_SRF_(5m)_SEQ-(100L)_W0.22-1.6_A100001234	PRJEB1787	Acinas_Prok_DNA_ext	NA	MetaG	APY_ABLIOSF_r2	ERR599049	run_APY_ABLIOSF_6_D1E00ACXX.IND2	ftp.sra.ebi.ac.uk/vol1/fastq/ERR599/ERR599049/ERR599049_1.fastq.gz;ftp.sra.ebi.ac.uk/vol1/fastq/ERR599/ERR599049/ERR599049_2.fastq.gz;	ftp.sra.ebi.ac.uk/vol1/err/ERR599/ERR599049
[truncated: 15,218 more rows]
